# Supplementary material for: A comparative analysis of gene and protein expression in chronic and acute models of photoreceptor degeneration in adult zebrafish
Source: Front Cell Dev Biol. 2023 Sep 7;11:1233269. doi: 10.3389/fcell.2023.1233269 (PMC10512720; doi:10.3389/fcell.2023.1233269)
Supplement: Supplementary file 1 [file Table2.XLSX]

## Sheet: METADATA TEMPLATE 
# High-throughput sequencing metadata template. (Version: April 28, 2020)
# All fields in this template must be completed.
# See METADATA EXAMPLES in tabs at the foot of this page.
# Field names (in blue on this page) should not be edited. Hover over cells containing field names to view field content guidelines.
# Human data. If there are patient privacy concerns regarding making data fully public through GEO, please submit to NCBI's dbGaP (http://www.ncbi.nlm.nih.gov/gap/) database. dbGaP has controlled access mechanisms and is an appropriate resource for hosting sensitive patient data.
SERIES
# This section describes the overall study. Complete all fields.
title	A comparative analysis of gene and protein expression in chronic and acute models of photoreceptor degeneration in adult zebrafish
summary	Adult zebrafish are capable of photoreceptor (PR) regeneration following acute phototoxic lesion (AL). We developed a chronic low light (CLL) exposure model that more accurately reflects chronic photoreceptor degeneration observed in many human retinal diseases. Here, we characterize the morphological and transcriptomic changes associated with acute and chronic models of PR degeneration at 8 time…
overall design	3'mRNA sequencing of single adult zebrafish retinas harvested at 7 different time-points post chronic exposure to ~5,000 lux "low light" lesion, along with dark adapted 0hr controls (n=6).
contributor	Ashley C. Kramer
	Justin Carthage
contributor	Katherine Gurdziel
	Tiffany A. Cook
contributor	Ryan Thummel
supplementary file	Supp Table 1.xlxs
SAMPLES
# Thoroughly describe each of the biological Samples under investigation. Tissue/cell type/cell line information is required.
# Include all biological and experimental variables in characteristics columns (for example, characteristics: tissue, characteristics: cell type, characteristics: treatment, characteristics: genotype, characteristics: disease state or any clinical variables, etc...)
# -> -> KEEP SCROLLING TO THE RIGHT FOR IMPORTANT FIELDS; RAW AND PROCESSED FILES MUST BE LISTED IN THIS SECTION -> ->
Sample name	title	source name	organism	characteristics: strain	characteristics: tissue type	characteristics: treatment	molecule	description	processed data file	raw file	raw file
Sample 1	0hr dark-adapted control rep1	retina	danio rerio (zebrafish)	albino	whole retina	housed in dark-box for 24 hours	mRNA	3'mRNA-seq	Table-1_Kramer_CLL_2022.xlsx	0hr_LL3_A_S1_L001_R1_001.fastq.gz	Not needed
Sample 2	0hr dark-adapted control rep2	retina	danio rerio (zebrafish)	albino	whole retina	housed in dark-box for 24 hours	mRNA	3'mRNA-seq	Table-1_Kramer_CLL_2022.xlsx	0hr_LL3_B_S9_L001_R1_001.fastq.gz
Sample 3	0hr dark-adapted control rep3	retina	danio rerio (zebrafish)	albino	whole retina	housed in dark-box for 24 hours	mRNA	3'mRNA-seq	Table-1_Kramer_CLL_2022.xlsx	0hr_LL3_C_S17_L001_R1_001.fastq.gz
Sample 4	0hr dark-adapted control rep4	retina	danio rerio (zebrafish)	albino	whole retina	housed in dark-box for 24 hours	mRNA	3'mRNA-seq	Table-1_Kramer_CLL_2022.xlsx	0hr_LL3_A_S1_Full_R1_001.fastq.gz
Sample 5	0hr dark-adapted control rep5	retina	danio rerio (zebrafish)	albino	whole retina	housed in dark-box for 24 hours	mRNA	3'mRNA-seq	Table-1_Kramer_CLL_2022.xlsx	0hr_LL3_B_S2_Full_R1_001.fastq.gz
Sample 6	0hr dark-adapted control rep6	retina	danio rerio (zebrafish)	albino	whole retina	housed in dark-box for 24 hours	mRNA	3'mRNA-seq	Table-1_Kramer_CLL_2022.xlsx	0hr_LL3_C_S3_Full_R1_001.fastq.gz
Sample 7	24hpl rep1	retina	danio rerio (zebrafish)	albino	whole retina	24 hours after ~5,000lux "chronic low light" lesion onset	mRNA	3'mRNA-seq	Table-1_Kramer_CLL_2022.xlsx	24hpL_LL3_A_S2_L001_R1_001.fastq.gz
Sample 8	24hpl rep2	retina	danio rerio (zebrafish)	albino	whole retina	24 hours after ~5,000lux "chronic low light" lesion onset	mRNA	3'mRNA-seq	Table-1_Kramer_CLL_2022.xlsx	24hpL_LL3_B_S10_L001_R1_001.fastq.gz
Sample 9	24hpl rep3	retina	danio rerio (zebrafish)	albino	whole retina	24 hours after ~5,000lux "chronic low light" lesion onset	mRNA	3'mRNA-seq	Table-1_Kramer_CLL_2022.xlsx	24hpL_LL3_C_S18_L001_R1_001.fastq.gz
Sample 10	24hpl rep4	retina	danio rerio (zebrafish)	albino	whole retina	24 hours after ~5,000lux "chronic low light" lesion onset	mRNA	3'mRNA-seq	Table-1_Kramer_CLL_2022.xlsx	24hpL_LL3_A_S4_Full_R1_001.fastq.gz
Sample 11	24hpl rep5	retina	danio rerio (zebrafish)	albino	whole retina	24 hours after ~5,000lux "chronic low light" lesion onset	mRNA	3'mRNA-seq	Table-1_Kramer_CLL_2022.xlsx	24hpL_LL3_B_S5_Full_R1_001.fastq.gz
Sample 12	24hpl rep6	retina	danio rerio (zebrafish)	albino	whole retina	24 hours after ~5,000lux "chronic low light" lesion onset	mRNA	3'mRNA-seq	Table-1_Kramer_CLL_2022.xlsx	24hpL_LL3_C_S6_Full_R1_001.fastq.gz
Sample 13	36hpl rep1	retina	danio rerio (zebrafish)	albino	whole retina	36 hours after ~5,000lux "chronic low light" lesion onset	mRNA	3'mRNA-seq	Table-1_Kramer_CLL_2022.xlsx	36hpL_LL3_A_S3_L001_R1_001.fastq.gz
Sample 14	36hpl rep2	retina	danio rerio (zebrafish)	albino	whole retina	36 hours after ~5,000lux "chronic low light" lesion onset	mRNA	3'mRNA-seq	Table-1_Kramer_CLL_2022.xlsx	36hpL_LL3_B_S11_L001_R1_001.fastq.gz
Sample 15	36hpl rep3	retina	danio rerio (zebrafish)	albino	whole retina	36 hours after ~5,000lux "chronic low light" lesion onset	mRNA	3'mRNA-seq	Table-1_Kramer_CLL_2022.xlsx	36hpL_LL3_C_S19_L001_R1_001.fastq.gz
Sample 16	36hpl rep4	retina	danio rerio (zebrafish)	albino	whole retina	36 hours after ~5,000lux "chronic low light" lesion onset	mRNA	3'mRNA-seq	Table-1_Kramer_CLL_2022.xlsx	36hpL_LL3_A_S7_Full_R1_001.fastq.gz
Sample 17	36hpl rep5	retina	danio rerio (zebrafish)	albino	whole retina	36 hours after ~5,000lux "chronic low light" lesion onset	mRNA	3'mRNA-seq	Table-1_Kramer_CLL_2022.xlsx	36hpL_LL3_B_S8_Full_R1_001.fastq.gz
Sample 18	36hpl rep6	retina	danio rerio (zebrafish)	albino	whole retina	36 hours after ~5,000lux "chronic low light" lesion onset	mRNA	3'mRNA-seq	Table-1_Kramer_CLL_2022.xlsx	36hpL_LL3_C_S9_Full_R1_001.fastq.gz
Sample 19	72hpl rep1	retina	danio rerio (zebrafish)	albino	whole retina	72 hours after ~5,000lux "chronic low light" lesion onset	mRNA	3'mRNA-seq	Table-1_Kramer_CLL_2022.xlsx	72hpL_LL3_A_S4_L001_R1_001.fastq.gz
Sample 20	72hpl rep2	retina	danio rerio (zebrafish)	albino	whole retina	72 hours after ~5,000lux "chronic low light" lesion onset	mRNA	3'mRNA-seq	Table-1_Kramer_CLL_2022.xlsx	72hpL_LL3_B_S12_L001_R1_001.fastq.gz
Sample 21	72hpl rep3	retina	danio rerio (zebrafish)	albino	whole retina	72 hours after ~5,000lux "chronic low light" lesion onset	mRNA	3'mRNA-seq	Table-1_Kramer_CLL_2022.xlsx	72hpL_LL3_C_S20_L001_R1_001.fastq.gz
Sample 22	72hpl rep4	retina	danio rerio (zebrafish)	albino	whole retina	72 hours after ~5,000lux "chronic low light" lesion onset	mRNA	3'mRNA-seq	Table-1_Kramer_CLL_2022.xlsx	72hpL_LL3_A_S10_Full_R1_001.fastq.gz
Sample 23	72hpl rep5	retina	danio rerio (zebrafish)	albino	whole retina	72 hours after ~5,000lux "chronic low light" lesion onset	mRNA	3'mRNA-seq	Table-1_Kramer_CLL_2022.xlsx	72hpL_LL3_B_S11_Full_R1_001.fastq.gz
Sample 24	72hpl rep6	retina	danio rerio (zebrafish)	albino	whole retina	72 hours after ~5,000lux "chronic low light" lesion onset	mRNA	3'mRNA-seq	Table-1_Kramer_CLL_2022.xlsx	72hpL_LL3_C_S12_Full_R1_001.fastq.gz
Sample 25	5dpl rep1	retina	danio rerio (zebrafish)	albino	whole retina	5 days after ~5,000lux "chronic low light" lesion onset	mRNA	3'mRNA-seq	Table-1_Kramer_CLL_2022.xlsx	5dpL_LL3_A_S5_L001_R1_001.fastq.gz
Sample 26	5dpl rep2	retina	danio rerio (zebrafish)	albino	whole retina	5 days after ~5,000lux "chronic low light" lesion onset	mRNA	3'mRNA-seq	Table-1_Kramer_CLL_2022.xlsx	5dpL_LL3_B_S13_L001_R1_001.fastq.gz
Sample 27	5dpl rep3	retina	danio rerio (zebrafish)	albino	whole retina	5 days after ~5,000lux "chronic low light" lesion onset	mRNA	3'mRNA-seq	Table-1_Kramer_CLL_2022.xlsx	5dpL_LL3_C_S21_L001_R1_001.fastq.gz
Sample 28	5dpl rep4	retina	danio rerio (zebrafish)	albino	whole retina	5 days after ~5,000lux "chronic low light" lesion onset	mRNA	3'mRNA-seq	Table-1_Kramer_CLL_2022.xlsx	5dpL_LL3_A_S13_Full_R1_001.fastq.gz
Sample 29	5dpl rep5	retina	danio rerio (zebrafish)	albino	whole retina	5 days after ~5,000lux "chronic low light" lesion onset	mRNA	3'mRNA-seq	Table-1_Kramer_CLL_2022.xlsx	5dpL_LL3_B_S14_Full_R1_001.fastq.gz
Sample 30	5dpl rep6	retina	danio rerio (zebrafish)	albino	whole retina	5 days after ~5,000lux "chronic low light" lesion onset	mRNA	3'mRNA-seq	Table-1_Kramer_CLL_2022.xlsx	5dpL_LL3_C_S15_Full_R1_001.fastq.gz
Sample 31	10dpl rep1	retina	danio rerio (zebrafish)	albino	whole retina	10 days after ~5,000lux "chronic low light" lesion onset	mRNA	3'mRNA-seq	Table-1_Kramer_CLL_2022.xlsx	10dpL_LL3_A_S6_L001_R1_001.fastq.gz
Sample 32	10dpl rep2	retina	danio rerio (zebrafish)	albino	whole retina	10 days after ~5,000lux "chronic low light" lesion onset	mRNA	3'mRNA-seq	Table-1_Kramer_CLL_2022.xlsx	10dpL_LL3_B_S14_L001_R1_001.fastq.gz
Sample 33	10dpl rep3	retina	danio rerio (zebrafish)	albino	whole retina	10 days after ~5,000lux "chronic low light" lesion onset	mRNA	3'mRNA-seq	Table-1_Kramer_CLL_2022.xlsx	10dpL_LL3_C_S22_L001_R1_001.fastq.gz
Sample 34	10dpl rep4	retina	danio rerio (zebrafish)	albino	whole retina	10 days after ~5,000lux "chronic low light" lesion onset	mRNA	3'mRNA-seq	Table-1_Kramer_CLL_2022.xlsx	10dpL_LL3_A_S16_Full_R1_001.fastq.gz
Sample 35	10dpl rep5	retina	danio rerio (zebrafish)	albino	whole retina	10 days after ~5,000lux "chronic low light" lesion onset	mRNA	3'mRNA-seq	Table-1_Kramer_CLL_2022.xlsx	10dpL_LL3_B_S17_Full_R1_001.fastq.gz
Sample 36	10dpl rep6	retina	danio rerio (zebrafish)	albino	whole retina	10 days after ~5,000lux "chronic low light" lesion onset	mRNA	3'mRNA-seq	Table-1_Kramer_CLL_2022.xlsx	10dpL_LL3_C_S18_Full_R1_001.fastq.gz
Sample 37	14dpl rep1	retina	danio rerio (zebrafish)	albino	whole retina	14 days after ~5,000lux "chronic low light" lesion onset	mRNA	3'mRNA-seq	Table-1_Kramer_CLL_2022.xlsx	14dpL_LL3_A_S7_L001_R1_001.fastq.gz
Sample 38	14dpl rep2	retina	danio rerio (zebrafish)	albino	whole retina	14 days after ~5,000lux "chronic low light" lesion onset	mRNA	3'mRNA-seq	Table-1_Kramer_CLL_2022.xlsx	14dpL_LL3_B_S15_L001_R1_001.fastq.gz
Sample 39	14dpl rep3	retina	danio rerio (zebrafish)	albino	whole retina	14 days after ~5,000lux "chronic low light" lesion onset	mRNA	3'mRNA-seq	Table-1_Kramer_CLL_2022.xlsx	14dpL_LL3_C_S23_L001_R1_001.fastq.gz
Sample 40	14dpl rep4	retina	danio rerio (zebrafish)	albino	whole retina	14 days after ~5,000lux "chronic low light" lesion onset	mRNA	3'mRNA-seq	Table-1_Kramer_CLL_2022.xlsx	14dpL_LL3_A_S19_Full_R1_001.fastq.gz
Sample 41	14dpl rep5	retina	danio rerio (zebrafish)	albino	whole retina	14 days after ~5,000lux "chronic low light" lesion onset	mRNA	3'mRNA-seq	Table-1_Kramer_CLL_2022.xlsx	14dpL_LL3_B_S20_Full_R1_001.fastq.gz
Sample 42	14dpl rep6	retina	danio rerio (zebrafish)	albino	whole retina	14 days after ~5,000lux "chronic low light" lesion onset	mRNA	3'mRNA-seq	Table-1_Kramer_CLL_2022.xlsx	14dpL_LL3_C_S21_Full_R1_001.fastq.gz
Sample 43	28dpl rep1	retina	danio rerio (zebrafish)	albino	whole retina	28 days after ~5,000lux "chronic low light" lesion onset	mRNA	3'mRNA-seq	Table-1_Kramer_CLL_2022.xlsx	28dpL_LL3_A_S8_L001_R1_001.fastq.gz
Sample 44	28dpl rep2	retina	danio rerio (zebrafish)	albino	whole retina	28 days after ~5,000lux "chronic low light" lesion onset	mRNA	3'mRNA-seq	Table-1_Kramer_CLL_2022.xlsx	28dpL_LL3_C_S16_L001_R1_001.fastq.gz
Sample 45	28dpl rep3	retina	danio rerio (zebrafish)	albino	whole retina	28 days after ~5,000lux "chronic low light" lesion onset	mRNA	3'mRNA-seq	Table-1_Kramer_CLL_2022.xlsx	28dpL_LL3_D_S24_L001_R1_001.fastq.gz
Sample 46	28dpl rep4	retina	danio rerio (zebrafish)	albino	whole retina	28 days after ~5,000lux "chronic low light" lesion onset	mRNA	3'mRNA-seq	Table-1_Kramer_CLL_2022.xlsx	28dpL_LL3_A_S22_Full_R1_001.fastq.gz
Sample 47	28dpl rep5	retina	danio rerio (zebrafish)	albino	whole retina	28 days after ~5,000lux "chronic low light" lesion onset	mRNA	3'mRNA-seq	Table-1_Kramer_CLL_2022.xlsx	28dpL_LL3_B_S23_Full_R1_001.fastq.gz
Sample 48	28dpl rep6	retina	danio rerio (zebrafish)	albino	whole retina	28 days after ~5,000lux "chronic low light" lesion onset	mRNA	3'mRNA-seq	Table-1_Kramer_CLL_2022.xlsx	28dpL_LL3_C_S24_Full_R1_001.fastq.gz
PROTOCOLS
# Protocols applicable to only a subset of Samples can be included as additional columns of the SAMPLES section above instead.
growth protocol	Adult (6-9 months) albino (alb) zebrafish were used for all experiments. Unless otherwise noted (See treatment protocol), fish were maintained under a daily light cycle of 14 hours light (250 lux):10 hours dark at 28.5º C and fed a combination of flake food and brine shrimp. The Institutional Animal Care and Use Committee at Wayne State University approved all procedures used in this study (Proto…
treatment protocol	The light lesion protocol used for all samples in rows X and below is as follows: Adult zebrafish were dark adapted for 24 hrs in a dark box. 0hr dark-adapted controls were harvested at the conclusion of this adaptation (rows X-X). Following dark adaptation, fish were transfered to a tank setup with 2 x 250W halogen lamps (total ~5,000 lux) directed at the tank for 28 consecutive days. Fish were …
extract protocol	Retinas were surgically removed from euthanized animals and placed in pre-chilled eppendorf tubes. RNA was immediately isolated using the Direct-zol RNA Microprep kit (Zymo Research, Irvine CA, cat#R2062) according to manufacturer protocol and eluted in 15μL of RNAse-free water. RNA integrity and concentration were assesssed on a Nanodrop.
library construction protocol	Sequencing libraries were generated from 150-230ng of total RNA using Lexogen's Quantseq 3' mRNA-Seq Library Prep Kit (Lexogen, Inc., Greenland, NH). Libraries were sequenced on a NovaSeq 6000 with a minimum of 5 million reads per sample.
library strategy	3' mRNA-Seq
DATA PROCESSING PIPELINE
# Data processing steps include base-calling, alignment, filtering, peak-calling, generation of normalized abundance measurements etc…
# For each step provide a description, as well as software name, version, parameters, if applicable.
data processing step	Reads were aligned to the zebrafish genome (Build dR10) using STAR and tabulated for each gene region using htseq-count. Differential expression analysis was conducted using edgeR.
data processing step
data processing step
data processing step
data processing step
genome build	dR10
processed data files format and content	Excel spreadsheet containing raw counts for all genes in each sample on sheet one, all following sheets in the file contain pairwise comparison data for 6 samples in each timepoint compared to the dark-adapted 0hr control dataset.
# For each file listed in the "processed data file" columns of the SAMPLES section, provide additional information below.
PROCESSED DATA FILES
file name	file type	file checksum
Table-1_Kramer_CLL_2022	.xlsx	FILL
# For each file listed in the "raw file" columns of the SAMPLES section above, provide additional information below.
RAW FILES
file name	file type	file checksum	instrument model	single or paired-end
0hr_LL3_A_S1_L001_R1_001.fastq.gz	fastq	b45b09bbc849707dcd2cbb74c01e4871	Illumina Novaseq 6000	single
0hr_LL3_B_S9_L001_R1_001.fastq.gz	fastq	0f096576594659f61e3e66373be2cc4f	Illumina Novaseq 6000	single
0hr_LL3_C_S17_L001_R1_001.fastq.gz	fastq	b675ccbbec01d7dd8cd4f300bb5df9c9	Illumina Novaseq 6000	single
0hr_LL3_A_S1_Full_R1_001.fastq.gz	fastq	f9b2ede121e140a742c9faed0b6e47bc	Illumina Novaseq 6000	single
0hr_LL3_B_S2_Full_R1_001.fastq.gz	fastq	59b5bc4b9cbefbb0cd416dbe6bb808c8	Illumina Novaseq 6000	single
0hr_LL3_C_S3_Full_R1_001.fastq.gz	fastq	8b5bbccc79b7d5280dc48292d9474d4e	Illumina Novaseq 6000	single
24hpL_LL3_A_S2_L001_R1_001.fastq.gz	fastq	29ae6a9787a80d62d516edf424c54425	Illumina Novaseq 6000	single
24hpL_LL3_B_S10_L001_R1_001.fastq.gz	fastq	9f9e908bcbfe43f93b2dbb95262136e9	Illumina Novaseq 6000	single
24hpL_LL3_C_S18_L001_R1_001.fastq.gz	fastq	91667600290a54fc9ca0c607bdbba1e2	Illumina Novaseq 6000	single
24hpL_LL3_A_S4_Full_R1_001.fastq.gz	fastq	a53aba014cfeee9a0be605983fea9f94	Illumina Novaseq 6000	single
24hpL_LL3_B_S5_Full_R1_001.fastq.gz	fastq	3ea3b4fff303b6ef8241704a025c592d	Illumina Novaseq 6000	single
24hpL_LL3_C_S6_Full_R1_001.fastq.gz	fastq	31f56dabdd5169284251dbda22f91427	Illumina Novaseq 6000	single
36hpL_LL3_A_S3_L001_R1_001.fastq.gz	fastq	64f909e7c5ba6ba066dc7d4f4eac4e78	Illumina Novaseq 6000	single
36hpL_LL3_B_S11_L001_R1_001.fastq.gz	fastq	5f5e4c119c707d82eabfb6e0dccddaf7	Illumina Novaseq 6000	single
36hpL_LL3_C_S19_L001_R1_001.fastq.gz	fastq	556314e8e638bc8b67918850ff9b6757	Illumina Novaseq 6000	single
36hpL_LL3_A_S7_Full_R1_001.fastq.gz	fastq	191d477697aa5e55da46cfdd4b4e1ae1	Illumina Novaseq 6000	single
36hpL_LL3_B_S8_Full_R1_001.fastq.gz	fastq	3bd0b6e98bc0b2b6de3332c5fc0e2322	Illumina Novaseq 6000	single
36hpL_LL3_C_S9_Full_R1_001.fastq.gz	fastq	c3e0685bf743d8974ae4decba83ce5e8	Illumina Novaseq 6000	single
72hpL_LL3_A_S4_L001_R1_001.fastq.gz	fastq	cb4e09e158a906c454adfff86447c726	Illumina Novaseq 6000	single
72hpL_LL3_B_S12_L001_R1_001.fastq.gz	fastq	ff37ada9445559761e21b4b1dda8033b	Illumina Novaseq 6000	single
72hpL_LL3_C_S20_L001_R1_001.fastq.gz	fastq	58c9e1562ade583168df45cd4be78510	Illumina Novaseq 6000	single
72hpL_LL3_A_S10_Full_R1_001.fastq.gz	fastq	c9171800796f2232c8059eef01d99a64	Illumina Novaseq 6000	single
72hpL_LL3_B_S11_Full_R1_001.fastq.gz	fastq	53658f5a306822df5db827fa0d5403f0	Illumina Novaseq 6000	single
72hpL_LL3_C_S12_Full_R1_001.fastq.gz	fastq	d703fa8e7bf69fb454fa876a576b6c30	Illumina Novaseq 6000	single
5dpL_LL3_A_S5_L001_R1_001.fastq.gz	fastq	67506cb2475992c1938d1362d2e73611	Illumina Novaseq 6000	single
5dpL_LL3_B_S13_L001_R1_001.fastq.gz	fastq	c1529884130efc85d341e390b85c0682	Illumina Novaseq 6000	single
5dpL_LL3_C_S21_L001_R1_001.fastq.gz	fastq	669a69d1411afb39d3cb9c137c820874	Illumina Novaseq 6000	single
5dpL_LL3_A_S13_Full_R1_001.fastq.gz	fastq	a2691cd1810e2d95c436ac09cc3d815c	Illumina Novaseq 6000	single
5dpL_LL3_B_S14_Full_R1_001.fastq.gz	fastq	a7df0fc6bb1459ffae2b7a3f4122b29b	Illumina Novaseq 6000	single
5dpL_LL3_C_S15_Full_R1_001.fastq.gz	fastq	51260545b4d6343cda457f9c9bd1b284	Illumina Novaseq 6000	single
10dpL_LL3_A_S6_L001_R1_001.fastq.gz	fastq	ba63aeda5e3059dc59371c093cb75b6d	Illumina Novaseq 6000	single
10dpL_LL3_B_S14_L001_R1_001.fastq.gz	fastq	98228359ebf9d497cdf50ba3d42eae3b	Illumina Novaseq 6000	single
10dpL_LL3_C_S22_L001_R1_001.fastq.gz	fastq	26b4e4e76d4668071563dff685401050	Illumina Novaseq 6000	single
10dpL_LL3_A_S16_Full_R1_001.fastq.gz	fastq	35d0e1da476aba296ed608b82a308af1	Illumina Novaseq 6000	single
10dpL_LL3_B_S17_Full_R1_001.fastq.gz	fastq	088d3273b0e57c475b65cb3e0fcd0996	Illumina Novaseq 6000	single
10dpL_LL3_C_S18_Full_R1_001.fastq.gz	fastq	38e049492893a6b297d6b378b563ecb6	Illumina Novaseq 6000	single
14dpL_LL3_A_S7_L001_R1_001.fastq.gz	fastq	5ce86a27467feaf9af4e2449030a0ae0	Illumina Novaseq 6000	single
14dpL_LL3_B_S15_L001_R1_001.fastq.gz	fastq	701ae31867b209fd3cc416e7677b7e1c	Illumina Novaseq 6000	single
14dpL_LL3_C_S23_L001_R1_001.fastq.gz	fastq	3c88fbd0e11f4eaebebd89709bf3cb1f	Illumina Novaseq 6000	single
14dpL_LL3_A_S19_Full_R1_001.fastq.gz	fastq	e592b2bd41e430f7b03848e762d9927a	Illumina Novaseq 6000	single
14dpL_LL3_B_S20_Full_R1_001.fastq.gz	fastq	4b9f079be2e128f9109039a99c246e99	Illumina Novaseq 6000	single
14dpL_LL3_C_S21_Full_R1_001.fastq.gz	fastq	f8e9c859d22008186093f8eed4ef79d9	Illumina Novaseq 6000	single
28dpL_LL3_A_S8_L001_R1_001.fastq.gz	fastq	4df96959203710c2e101c4f315b897c6	Illumina Novaseq 6000	single
28dpL_LL3_C_S16_L001_R1_001.fastq.gz	fastq	a8b726261daafdbc1caa44dbf5aa72f7	Illumina Novaseq 6000	single
28dpL_LL3_D_S24_L001_R1_001.fastq.gz	fastq	fee6630bf62cd6420565d3ddb1817b41	Illumina Novaseq 6000	single
28dpL_LL3_A_S22_Full_R1_001.fastq.gz	fastq	9bf9ea1bcdae7494bd2d389852ab8621	Illumina Novaseq 6000	single
28dpL_LL3_B_S23_Full_R1_001.fastq.gz	fastq	0de933ecea2d54fe6e76d069443834a5	Illumina Novaseq 6000	single
28dpL_LL3_C_S24_Full_R1_001.fastq.gz	fastq	87b98c0fc3a821243a7c408cb1535882	Illumina Novaseq 6000	single
# For paired-end experiments, list the 2 (or more) fastq files from the same run. For SOLiD experiments, list the 4 file names (include "file name 3" and "file name 4" columns).
PAIRED-END EXPERIMENTS
file name 1	file name 2

## Sheet: Sheet1
Personalized GEO Upload Space	uploads/krame436_Gh8doKu8
