# Supplementary material for: A comparative analysis of gene and protein expression in chronic and acute models of photoreceptor degeneration in adult zebrafish
Source: Front Cell Dev Biol. 2023 Sep 7;11:1233269. doi: 10.3389/fcell.2023.1233269 (PMC10512720; doi:10.3389/fcell.2023.1233269)
Supplement: Supplementary file 2 [file Table1.XLSX]

## Sheet: PseudoCounts_CLL_Oct-2021
	0hr						24hpl						36hpl						72hpl						5dpl						10dpl						14dpl						28dpl
	X0hrLL3AS1_0hr	X0hrLL3BS9_0hr	X0hrLL3CS17_0hr	X0hrLL3AS1_L001_0hr	X0hrLL3BS2_L001_0hr	X0hrLL3CS3_L001_0hr	X24hpLLL3AS2_24hpL	X24hpLLL3BS10_24hpL	X24hpLLL3CS18_24hpL	X24hpLLL3AS4_L001_24hpL	X24hpLLL3BS5_L001_24hpL	X24hpLLL3CS6_L001_24hpL	X36hpLLL3AS3_36hpL	X36hpLLL3BS11_36hpL	X36hpLLL3CS19_36hpL	X36hpLLL3AS7_L001_36hpL	X36hpLLL3BS8_L001_36hpL	X36hpLLL3CS9_L001_36hpL	X72hpLLL3AS4_72hpL	X72hpLLL3BS12_72hpL	X72hpLLL3CS20_72hpL	X72hpLLL3AS10_L001_72hpL	X72hpLLL3BS11_L001_72hpL	X72hpLLL3CS12_L001_72hpL	X5dpLLL3AS5_5dpL	X5dpLLL3BS13_5dpL	X5dpLLL3CS21_5dpL	X5dpLLL3AS13_L001_5dpL	X5dpLLL3BS14_L001_5dpL	X5dpLLL3CS15_L001_5dpL	X10dpLLL3AS6_10dpL	X10dpLLL3BS14_10dpL	X10dpLLL3CS22_10dpL	X10dpLLL3AS16_L001_10dpL	X10dpLLL3BS17_L001_10dpL	X10dpLLL3CS18_L001_10dpL	X14dpLLL3AS7_14dpL	X14dpLLL3BS15_14dpL	X14dpLLL3CS23_14dpL	X14dpLLL3AS19_L001_14dpL	X14dpLLL3BS20_L001_14dpL	X14dpLLL3CS21_L001_14dpL	X28dpLLL3AS8_28dpL	X28dpLLL3CS16_28dpL	X28dpLLL3DS24_28dpL	X28dpLLL3AS22_L001_28dpL	X28dpLLL3BS23_L001_28dpL	X28dpLLL3CS24_L001_28dpL
LOC100000024	0	0	0	0	0	0	0	0	0	0	0	0	0	0	0	0	0	0	0	0	0	0	0	0	0	0	0	0	0	0	0	0	0	0	0	0	0	0	0	0	0	0	0	0	0	0	0	0
LOC100000034	0	0.00961108	0	1.36318	0.0705433	3.46106	1.84354	1.37863	2.55518	0.0397364	0.124376	0.0350462	0.0975069	0	0	1.72521	3.61228	1.36071	0.270937	0.965437	2.34901	0.0915863	0.136051	5.9384	0.981215	0.761392	0.0318188	0.0647071	0.083526	3.90256	0	3.90338	0	3.03572	2.82361	5.49844	4.78755	0	1.5147	1.24217	0.798931	0.0212199	0	0.0726683	0	2.31993	0.0418269	3.37662
LOC100000851	0	0	0	0	0	0	0	0	0	0	0	0	0	0	0	0	0	0	0	0	0	0	0	0	0	0	0.00589297	0.011858	0.0152186	1.29278	0	0	0	0	0	0	0	0	0	0	0	0	0	0	0	0	0	0
LOC100001344	2.92654	1.11126	12.7072	4.43689	7.50989	6.29941	7.2788	13.4692	3.91355	8.2684	10.1432	2.48044	5.86082	13.2185	1.61677	11.0969	8.11264	13.5274	3.34006	14.6409	0.653549	4.13224	3.39018	9.86484	4.79689	4.65185	5.86924	8.15081	6.18539	12.9165	4.33034	4.30629	9.10903	13.3617	4.59835	13.0975	15.5862	2.51023	11.7071	13.0172	0.669612	9.59647	10.9409	4.52657	4.38038	3.77007	6.15516	3.69973
LOC100001444	0	0	0	0	0	0	0	0	0	0	0	0	0	0	0	0	0	0	0	0	0	0	0	0	0	0	0	0	0	0	0	0	0	0	0	0	0	0	0	0	0	0	0	0	0	0	0	0
LOC100001550	0	0	0	0	0	0	0	0	0	0.0130511	2.6949	0.0115253	0	0	0	1.45816	0.00975738	0.0109227	0	0	0	1.18417	0.011416	0	0	0	0	0	0	0	0	0	0	0	0	0	0	0	0	0	0	0	0	0	0	0	0	0
LOC100001804	0	0.00258074	0	0.0154256	1.31076	0.0104947	0	0	0	0	0	0	0	0	0	0	0	0	0	0	0	0	0	0	0	0	0	0	0	0	0	0	0	0	0	0	0	0	0	0	0	0	0	0	0	0	0	0
LOC100002237	0	0	0	0	0	0	0	0	0	0	0	0	0	0	0	0	0	0	0	0	0	0	0	0	0	0	0	0	0	0	0	0	0	0	0	0	0	0	0	0	0	0	0	0	0	0	0	0
LOC100002960	1.96604	1.06347	0.969163	0.08291	1.52032	1.27473	0	1.44081	2.60105	0.0294251	0.0913338	0.0259647	0.0640599	3.8394	0.863083	1.76344	0.063455	0.071212	1.16626	0.51493	0.958075	0.035497	0.0521958	0	0	0.773307	2.23622	1.33434	0.0727304	1.44669	0.875853	0.717591	0.720399	2.71228	0.0646862	0.0752187	5.75577	4.49644	0	0.0830598	3.45082	0.0298592	3.63767	1.59792	4.51878	2.44824	1.32518	0.0781129
LOC100003140	0	0	0	0	0	0	0	0	0	3.2907	0.0586149	0.016811	0	0.959856	0	0.0196708	0.00964984	0.0108023	0	0	0.535761	0.00761041	0.0111348	0	0	1.70587	0.0169085	1.27967	0.0439684	0.0443131	0.884083	0	0	1.44567	2.53184	0.062303	0	0	0	0	0	0	0	0.0305859	0	1.15947	0.0177264	1.14529
LOC100003286	0	0	0	0	0	0	0	0	0	0	0	0	0	0	0	0	0	0	0	0	0	0	0	0	0	0	0	0	0	0	0	0	0	0	0	0	0	0	0	0	0	0	0	0	0	0	0	0
LOC100003308	0	0.00258074	0	0.0154256	1.31076	0.0104947	0	0	0	0	0	0	0	0	0	0	0	0	0	0	0	0	0	0	0	0	0	0	0	0	0	0	0	0	0	0	0	0	0	0	0	0	0	0	0	0	0	0
LOC100003647	15.6709	6.42639	17.5036	42.9982	33.2281	21.5056	511.853	43.1414	19.175	257.794	289.942	211.009	346.06	371.324	167.291	230.225	308.332	343.75	51.83	184.266	78.6742	1555.49	285.901	611.665	136.32	311.478	120.057	324.616	374.473	182.756	67.982	115.029	267.34	74.0357	67.7704	247.915	72.1151	43.1107	70.9394	99.3064	100.762	98.0883	122.291	76.0576	60.9507	90.2311	158.701	119.626
LOC100004321	35.2917	65.3698	34.0596	13.448	50.2891	25.4788	21.8412	19.6388	31.0705	6.20896	53.6022	19.8053	26.9322	45.2266	34.4475	18.0487	11.2102	27.871	1.31139	16.6252	46.6411	19.8416	18.4181	13.7775	36.1893	27.0789	30.1797	11.4692	27.2205	21.5333	17.5532	16.2158	10.9157	81.6896	38.4337	43.7049	18.3943	37.6498	2.75629	12.0392	3.20365	5.41307	25.1499	45.5974	30.1482	5.22961	41.5504	8.67996
LOC100005356	0	0	0	0	0	0	0	0	0	0.00658484	1.39924	0.00581682	0	0	0	0	0	0	0	0	0	0.0156703	2.48606	0	0	0	0	0	0	0	0	0	0	0	0	0	0	0	0	0	0	0	0	0	0	0	0	0
LOC100005838	0	0.0177932	0.965294	1.47774	6.55904	1.31148	0.899991	0	0	2.28036	1.64941	2.24614	1.58451	0	3.59185	3.4614	2.63908	1.49473	1.43336	2.93486	1.6365	0.108232	5.44166	0.978557	1.36954	0.695633	6.65972	0.118888	2.90835	0.155649	0	5.5581	2.21458	4.372	2.85444	0.190723	3.54651	1.71992	2.26429	2.43013	2.53914	3.19381	0.881403	0.0847592	0.865082	2.3398	0.0486901	2.30969
LOC100006122	0	0	0	0	0	0	0	0	0	0	0	0	0	0.959856	0	0.0196708	0.00964984	0.0108023	0	0	0	0	0	0	0	0	0	0	0	0	0	0	0	0	0	0	0	0	0	0	0	0	0	1.30856	0	1.15963	0.0177917	0.0153555
LOC100006761	0	3.09824	0	0.0439141	0.0531001	0.0297704	1.85013	0	1.67168	2.27772	0.110823	0.0313407	0.910954	0	0	0.0368113	0.0180002	0.0201577	0	0	0.535761	0.00761041	0.0111348	0	0	0	1.10252	0.0118028	0.0151478	0.0152652	0.894948	0	0.762407	0.0489767	1.32113	0.0464871	0	0	0.842016	0.00480435	0	0.00176269	0	0.0579427	2.76891	0.0314914	0.0334314	1.17858
LOC100006793	0	0	0	0	0	0	0	0	0	0	0	0	0	0	0	0	0	0	0	0	0	0	0	0	0	0	0	0	0	0	0	0	0	0	0	0	0	0	0	0	0	0	0	0	0	0	0	0
LOC100006889	0	0	0	0	0	0	0	0	0	0	0	0	0	0	0	0	0	0	0	0	0	0	0	0	0	0	0	0	0	0	0	0	0	0	0	0	0	0	0	0	0	0	0	0	0	0	0	0
LOC100007315	0	0	0	0	0	0	0	0	0	0	0	0	0	0	0	0	0	0	0	0	0	0	0	0	0	0	0	0	0	0	0	0	0	0	0	0	0	0	0	0	0	0	0	0	0	0	0	0
LOC100007488	2.96172	0.00939213	0.973371	0.0569207	0.068898	0.0385252	1.82976	2.93338	1.62842	1.21394	0.154874	0.0432864	0	0	1.85662	0.0391605	0.0191405	0.0214358	1.95969	0	0	0.0296497	1.37418	0	1.16724	0	1.13061	0.0331585	0.0426545	0.0429887	0.846202	0	2.32216	1.60822	1.48346	4.07606	0.870494	0	0	0.0263586	0	3.12002	0	0.0305751	0	0.016698	0.0177201	2.22133
LOC100007703	0	0	0	0	0	0	0	0	0	0.0130511	2.6949	0.0115253	0	0	0	0	0	0	0	0	0	0	0	0	0	0	0	0	0	0	0	0	0	0	0	0	0.328968	0	0	0.00464025	0	0.00170256	0	0.0154409	0.918466	0.00845534	0.00897113	0.00774647
LOC100141478	0	0	0	0	0	0	0	0	0	0	0	0	0	0	0	0	0	0	0	0	0	0	0	0	0	0	0	0	0	0	0	0	0	0	0	0	0	0	0	0	0	0	0	0	0	0	0	0
LOC100141479	0	0	0	0	0	0	0	0	0	0	0	0	0	0	0	0	0	0	0	0	0	0	0	0	0	0	0	0	0	0	0	0	0	0	0	0	0	0	0	0	0	0	0	0	0	0	0	0
LOC100148115	0	0	0	0	0	0	0	0	0	0	0	0	0	0	0	0	0	0	0	0	0	0	0	0	0	0	0	0	0	0	0	0	0	0	0	0	0	0	0	0	0	0	0.928364	0.0154474	0	0.00845889	0.0089749	0.00774972
LOC100148329	4.91027	9.38712	0	0.201735	4.49625	1.41904	0	5.29967	0	1.23175	1.81388	2.30073	8.02961	0.877375	9.80676	2.59728	10.3692	4.37368	2.17449	0	1.74142	2.56823	1.59462	2.96139	0	3.49517	0.0218422	0.0442373	0.0569749	0.0574237	0	1.43982	2.27858	2.96283	5.18231	0.152128	3.6494	0	3.04975	5.83394	4.3035	3.20798	0	0.132693	1.75651	0.0711735	3.56291	5.6761
LOC100148466	0	0	0	0	0	0	0.906471	0	0	4.41111	0.0951718	0.0270279	0	0	0	0	0	0	0	0	0	0	0	0	0	0	0.00589297	0.011858	0.0152186	1.29278	0	0.785369	0	0.0332706	1.28709	0.0315887	0	0	0	0	0	0	0	0	0	0	0	0
LOC100149066	0	0	0	0	0	0	0	0	0	0	0	0	0	0	0	0	0	0	0	0	0	0	0	0	0	0	0	0	0	0	0	0	0	0	0	0	0	0	0	0.00483188	0	1.04109	0	0	0	0	0	0
LOC100149117	2.95883	2.08894	0	0.0698228	0.0846014	0.0471815	0	4.69332	0.776365	0.0389735	0.121912	0.0343746	2.41963	1.8883	0	0.16647	0.0794517	2.61857	0	0	0.670806	3.68567	4.04684	2.96355	0	0	0	0	0	0	0	0.78529	0	1.36047	0.0272653	0.0316326	1.50293	0	0	0.0212115	0	1.0568	2.81395	0.044218	0	0.0240905	0.0255699	0.0220591
LOC100149189	0.970455	0.0246118	0	2.82408	6.82188	4.83019	3.66711	0	6.80754	0.0831057	0.26973	5.63952	2.97935	0.910914	0.820929	2.04917	3.84642	2.74978	6.50837	0.21525	2.55721	6.2354	1.73399	0	4.82517	3.15552	0.0849391	4.06241	0.230848	6.99059	5.35851	2.9181	6.22196	3.26118	0.221489	4.51131	5.00781	0	3.99107	2.41191	1.65728	0.0285084	11.9763	3.06486	0	3.69222	3.73832	1.33648
LOC100149258	0	0	0	0	0	0	0	0	0	0	0	0	0	0	0	0	0	0	0	0	0	0	0	0	0	0	0	0	0	0	0	0	0	0	0	0	0	0	0	0	0	0	0	0	0	0	0	0
LOC100149406	0	0	0	0	0	0	0	0	0	0	0	0	0	0	0	0.0198103	0.00971801	1.22504	0	0	0	1.18417	0.011416	0	0	0	0	0	0	0	0	0	0	0	0	0	0.328968	0	0	0.00464025	0	0.00170256	0	0	0	0	0	0
LOC100149443	0	0.00741175	0	0.0447372	2.61219	1.21616	0.938944	0	0	0.00650553	0.0198273	0.00574678	0	0	0	0	0	0	0	0	0	0	0	0	0.587658	0	0.00572441	0.011518	0.0147817	0.0148963	0	0	0	0.0170388	1.24962	0.0161824	0	0	0	0	0	0	0	0.0155622	0	1.13713	0.00904144	0.00780716
LOC100149563	0	0	0	0	0	0	0	0	0	0	0	0	0	0	0	0	0	0	0	0	0	0	0	0	0	0	0	0	0	0	0	0	0	0	0	0	0	0	0	0	0	0	0	0	0	0	0	0
LOC100149863	3.92562	6.27735	0	5.39286	1.77829	1.40295	0	0	0	0.0252861	2.8368	2.21512	5.59386	3.74986	4.41191	2.35004	4.04895	2.93372	0	0.39388	0	3.64261	6.37904	0	1.56044	3.37805	1.18224	0.080388	0.103947	0.10478	0	0.759077	0	2.60859	0.0405304	0.0470605	1.41307	0	3.17434	3.502	2.57592	2.13741	0.824238	9.27395	2.61741	5.92323	0.120359	2.46703
LOC100150082	0	0	0	0	0	0	0	0	0	0	0	0	0	0	0	0	0	0	0	0	0	0	0	0	0	0	0	0	0	0	0	0	0	0	0	0	0	0	0	0	0	0	0	0	0	0	0	0
LOC100150619	23.5446	19.0132	22.402	14.4365	27.0683	1.64076	7.25246	9.59126	11.4932	4.88834	5.76219	14.8731	15.448	18.8319	12.2811	15.3294	10.9488	16.6403	3.1807	5.2991	22.115	6.72947	4.93905	4.91359	8.15447	2.88064	20.7739	13.7798	23.48	19.3733	13.1745	13.3307	15.7037	37.6687	22.7409	19.8257	28.7881	13.2912	1.22683	9.64938	9.32516	1.15236	7.14731	3.36025	17.0457	1.46719	9.83435	12.9965
LOC100151049	0.961376	3.20655	7.80153	8.25682	11.4607	2.71473	9.10951	7.38848	10.6419	10.6024	7.3193	9.28025	20.3132	2.74789	8.78646	4.61589	4.34868	13.615	19.5063	26.7669	12.7942	14.7533	22.7113	20.6848	10.3151	12.6528	27.5714	9.88963	12.3408	16.614	36.4884	17.1476	21.8602	11.5546	21.5002	25.6933	7.11384	7.86287	13.1779	13.1395	17.212	11.7369	5.23869	12.048	4.24727	27.7659	36.4334	29.6498
LOC100189617	0	0	0	0	0	0	0	0	0	0	0	0	0	0	0	0	0	0	0	0	0	0	0	0	0	0	0	0	0	0	0	0	0	0	0	0	0	0	0	0	0	0	0	0	0	0	0	0
LOC100216314	0	0	0	0	0	0	0	0	0	0	0	0	0	0	0	0	0	0	0	0	0	0	0	0	0	0	0	0	0	0	0	0	0	2.54992	0.0277022	0.0321403	0	0	0	0	0	0	0	0	0	0	0	0
LOC100301575	0	0	0	0	0	0	0	1.5662	0	0.0125526	0.0384406	0.0110854	0	0	0	0	0	0	0	0	0	0	0	0	0	0	0	0	0	0	0	0	0	0	0	0	0	0	0	0	0	0	0	0.666898	0	0.326196	260.256	40.822
LOC100329294	0	4.17839	0.962676	3.97086	0.157728	2.49591	1.85092	0	3.48462	0.0350316	0.109231	0.0309036	2.45347	0	0.818903	2.06414	6.19965	2.75923	1.40522	1.53618	4.54957	3.80276	1.66121	0	1.24999	0	0.011061	0.0223039	0.0286575	0.0288808	0.87466	0	0	1.48423	2.57452	1.45636	55.9003	0	72.5791	1.50117	3.164	1.16948	1.79455	0.119946	1.76623	1.26597	0.068509	4.55618
LOC100331190	43.1403	36.9984	21.3784	37.1051	74.1476	39.1831	17.1857	29.1513	39.0756	47.243	43.6755	68.0626	20.1505	24.3708	29.8729	67.0132	27.1346	74.1509	12.3877	20.153	29.7464	38.3782	67.4833	68.9817	28.6835	21.2511	24.5842	45.047	53.8306	49.6452	39.7708	29.8397	46.0183	61.85	54.1117	54.5356	28.6605	24.7302	27.8877	34.5127	5.72847	21.3561	41.4143	48.8525	38.1187	23.3255	17.5579	28.814
LOC100331497	0	0.00963761	0.97311	0.0584378	3.86575	0.0395445	3.70472	0.516097	5.1415	0.0627189	0.200077	1.21028	1.78237	0	0	1.65009	0.0424945	0.0476424	1.04992	0	2.74854	0.0541279	0.0798593	0.984022	4.27778	0	0.0424859	0.086781	1.5337	1.53848	0.884647	0.737009	0	0.0647586	1.35353	1.41792	1.64284	0	0	0.0168956	0	0.00617931	0.916313	1.30797	0	0.0166471	0.0176662	0.0152472
LOC100331689	2.95376	2.10025	0	0.0945189	0.11475	2.43135	0	0	4.33204	0.0462586	4.36162	0.0407858	2.94519	1.86573	5.43563	2.06429	0.123837	0.139373	0	0	0	2.31681	0.0228797	0	1.43926	0	0.0505104	2.64236	4.08908	2.85816	0	0.715318	0	0.0810688	1.38542	3.87356	0.026525	0	0	1.17738	0.849611	3.12257	2.67102	5.50354	2.62601	1.34168	5.95811	1.31058
LOC100332446	0.982126	0.00737102	0	0.0444877	2.61111	0.0301571	0	0	0	0.00658484	1.39924	0.00581682	0	0	0	1.45816	0.00975738	0.0109227	0	0	0	0	0	0	0	0	0	0	0	0	0	0	0	0	0	0	0	0	0	0	0	0	1.87183	0.030167	0	0.0164763	0.0174848	0.0150908
LOC100332505	0	0	0	0	0	0	0	0.758429	0	0.00645275	0.0196656	0.00570017	0	0	0	1.45816	0.00975738	0.0109227	0	0.658272	0	0.00766872	0.0112203	0	0	0	0	0	0	0	0	0	0	0	0	0	0	0	0	0	0	0	0	0.667839	0	0.326604	273.61	30.1596
LOC100333064	364.707	586.316	732.012	649.03	500.532	586.695	485.854	564.567	514.906	501.634	637.041	594.626	467.765	398.521	410.697	306.834	495.838	389.996	570.584	640.666	467.737	300.543	626.665	627.415	567.746	531.719	639.706	515.876	739.931	638.043	522.266	463.662	448.397	562.355	542.536	591.131	435.355	541.299	739.879	759.463	808.76	574.941	671.384	739.103	653.436	660.188	1147.82	787.645
LOC100334155	2.92655	1.11124	0.946811	7.01071	18.0725	6.29915	5.4422	8.36357	7.36854	4.81372	8.43924	3.58895	1.03068	2.7796	7.11299	5.68806	1.61384	14.2183	1.21757	0.166103	4.04835	7.51994	1.80185	7.9021	5.14991	4.57726	7.06466	18.4638	10.5188	11.9211	7.03132	4.28062	3.51251	16.2271	7.29734	15.9096	0.354911	1.69106	4.69051	15.8645	0	2.16768	1.83149	0.0718349	0	3.41135	0.0413528	0.0356439
LOC100334758	0	0.0277819	0	5.3493	6.94063	6.02506	0	0	0	6.82126	8.83648	3.45159	0	0	0	16.9979	5.26419	7.89416	0	1.797	0.762745	1.32487	1.49845	1.97436	1.83432	0.660795	0.0743696	1.53227	1.71142	11.8242	0	1.39966	0	10.6163	4.06965	0.182708	0.158466	0	0	6.68887	0	3.15238	0	2.57173	0	1.19803	1.21098	0.0296196
LOC100334800	0	0	0	0	0	0	0	0	0	0	0	0	0	0	0	0	0	0	0	0	0	0	0	0	0	0	1.10252	0.0118028	0.0151478	0.0152652	0	0	0	0	0	0	0	0	0	0	0	0	0	0.29229	0	0.152461	28.9825	3.69276
LOC100499487	0	0	0	0	0	0	0	0	0	0	0	0	0	0	0	0	0	0	0	0	0	0	0	0	0	0	0	0	0	0	0	0	0	0	0	0	0	0	0	0	0	0	0	0	0	0	0	0
LOC100500728	0	0.0187977	6.87682	0.116168	0.141276	2.47201	3.71517	3.67576	1.60428	0.0575225	0.182706	0.0506897	2.52158	0	0.856234	0.149793	2.5229	0.080512	1.3208	4.14203	1.48405	3.86828	4.3354	1.96488	2.30715	1.62374	0.0348621	0.0709848	1.48745	0.0924245	1.75095	0	1.44149	4.24131	3.98993	1.62674	2.02316	2.69096	0	2.35979	0	3.16347	10.2465	0.158424	0	0.0845917	0.0899212	2.40604
LOC100534805	22.5698	32.5956	27.3026	8.93652	0.58107	0.298569	1.71548	13.3303	25.23	8.31122	0.583027	0.146048	20.556	22.6621	18.6197	4.84569	0.354964	7.32566	20.2547	25.2455	22.3944	0.329603	0.512496	0	9.81272	18.449	34.2961	0.395906	13.699	6.63576	16.0269	12.0518	0	3.75673	15.4284	23.1592	11.2217	28.5507	0	19.0329	0	29.6879	15.2442	16.1091	28.5276	0.25765	26.8163	15.621
LOC100535037	0	1.0379	0	0.0153028	0.0184624	0.0104113	0	0	0	0	0	0	0.255761	0	0	0.057641	2.37773	0.0314554	0	0	2.30938	0.0357563	1.39777	0	0	0	0	0	0	0	0	0	0.817399	0.0167867	0.0137531	0.0159431	0	0	0	0	0	0	0	0.0155565	0	0.00851848	0.00903813	1.12489
LOC100535945	0.97462	1.07148	0	2.701	5.338	0.073475	0	3.70637	1.61398	2.33136	1.78294	0.0476487	0	0	0.845883	0.178345	8.28851	1.43207	0	0	0.837575	0.0516597	2.67867	2.9693	1.78229	1.47629	1.25608	12.3805	1.74228	0.219429	2.65568	1.4	3.0607	1.72373	4.0689	1.68088	0.481113	0	0.776045	1.16402	0.860601	0.00821436	0	1.5467	0.837015	0.071827	6.90128	2.37627
LOC100537897	0	0.00258074	0	0.0154256	1.31076	0.0104947	0	0.719651	0	0.0127972	1.45503	0.0113013	0	0	0.895951	0.0594091	2.38085	0.0324108	0	0.658272	0	0.00766872	0.0112203	0	0	0	0	0	0	0	2.77201	0	0	1.44261	0.0526263	0.0611501	1.64284	0	0	0.0168956	0	0.00617931	0	0	0	0	0	0
LOC100537930	15.7093	24.1217	11.6871	0.384265	5.10562	1.57684	8.28672	4.73785	7.45746	0.123666	6.72951	2.42995	18.4929	18.8857	17.7712	0.785208	3.09631	4.60527	0	3.11312	20.0619	4.05926	0.304733	0	13.2751	2.95552	18.2369	0.316816	3.51283	11.8249	18.8948	9.86001	5.10109	2.12911	4.61512	7.70821	18.6783	6.16513	3.69541	3.72864	3.29478	0.0541193	5.33172	16.4933	9.78911	1.45227	9.77392	3.76037
LOC101882650	19.6008	19.0432	18.4797	33.5754	23.109	22.7312	0.832021	7.06519	0.641391	11.438	3.74394	4.65144	25.8396	13.1093	16.6976	20.9217	22.665	15.5271	16.6074	14.493	6.23246	6.80098	7.83898	3.92375	8.94257	13.6311	12.7496	4.50949	18.8979	6.4945	17.7222	24.4014	14.2586	8.37624	14.4183	16.7234	15.1294	20.3288	22.4965	13.3267	25.7246	14.97	14.2853	23.2618	25.7182	24.3221	23.4209	22.7487
LOC101883187	0	0	0	0	0	0	0.906806	0	1.68994	0.0303431	1.60168	1.15293	0.048699	0	0	8.36957	0.0669071	0.0750983	3.20983	0	1.43977	0.0539566	0.0796041	0	0	0	0.0228407	3.60202	0.0596171	1.41412	0.838889	0	1.45681	9.1289	0.123354	0.143957	1.64284	0	0	0.0168956	0	0.00617931	0	0	0	0	0	0
LOC101884305	0	0.0050214	0	0.0301622	0.0364321	2.29068	0.929521	0	0.845857	0.0127118	0.0389328	0.0112258	0	0	0	0	0	0	0	0	0	0	0	0	0	0	0.00588329	1.21848	0.0151935	0.0153113	0	0	0	0	0	0	0	0	0	0.00481372	0.901562	0.00176612	0	1.26615	0	0.008551	0.00907264	0.00783409
LOC101885014	0	0	0	0	0	0	0	0	0	0	0	0	0	0	0	0	0	0	0	1.39206	0	0.0150973	0.0221184	0	0.587658	0	0.00572441	0.011518	0.0147817	0.0148963	0	0	0	0	0	0	0	0	0	0.00483188	0	1.04109	0	0.030143	1.85404	0.0164632	0.0174709	0.0150789
LOC101885512	0	1.06377	1.95342	0.0838442	3.99168	0.0565571	1.78221	1.91208	3.25959	1.28365	3.47074	6.74654	23.0491	3.69637	1.61366	2.81451	10.6419	9.72809	2.47095	2.67565	7.01851	6.30116	0.232828	0	0.608054	0.643472	2.38261	7.67017	5.6828	4.41274	0.818054	1.38911	5.57067	0.202198	0.163564	6.80757	4.80179	0	0.62312	0.0863188	3.44196	6.30945	0	4.45753	6.23522	6.0373	7.25777	5.94346
LOC101885597	0.970844	3.15706	1.94085	2.81233	0.182315	4.81895	4.51717	1.72583	0	8.19041	5.42761	17.9801	2.85718	5.61915	0	22.7707	1.66772	10.7601	0.765606	2.17529	2.12024	2.64372	5.52144	1.96649	1.10477	3.97083	1.27738	6.56648	3.17208	8.38536	1.75224	2.26982	0	1.66156	5.18526	1.62275	1.29921	5.34562	9.74424	7.00095	0.73185	0.0402979	10.155	5.52195	0	3.64825	0.11669	0.100161
LOC101886311	0	0	0	0	0	0	0	0	0	0	0	0	0	0	0	0	0	0	0	0	0	0	0	0	0	0	0	0	0	0	0	0	0	0	0	0	0.328968	0	0	0.00464025	0	0.00170256	0	0	0	0	0	0
LOC101887004	0	0	0	0	0	0	0	0	0	0	0	0	0	0	0	0	0	0	0	0	0	0	0	0	0	0	0	0	0	0	0	0	0	0	0	0	0	0	0	0	0	0	0	0	0	0	0	0
LOC101887113	0	0.00258074	0	0.0154256	1.31076	0.0104947	0	0	0	0	0	0	0	3.86531	0	0.0780149	0.0378541	0.0424307	0	0	0	0	0	0	0	0	2.18059	0.0233584	0.0300158	0.0302498	0	0	0	0	0	0	0	0	0	0	0	0	0	0	0	0	0	0
LOC103908622	0	0.0138282	0.96891	6.1349	0.102596	0.0570448	0	0	0	0.00658484	1.39924	0.00581682	0	1.91438	0	0.079095	0.0383704	2.46925	0	0.614188	0.47535	0.0149885	0.0219586	0	0.522445	0	0.0113663	0.0229222	0.0294539	1.3339	0.875853	0.717591	0.720399	2.71228	0.0646862	0.0752187	0.328968	0	0	0.00464025	0	0.00170256	0	0.0305751	0	0.016698	0.0177201	2.22133
LOC103908640	5.89324	1.09934	0	6.77156	7.20064	3.82222	2.6567	1.71609	6.51442	12.6973	8.42694	6.94221	0.84021	1.84812	3.52139	6.73808	8.74944	0.186479	5.34802	0.864708	3.87425	1.43923	1.68024	0	7.58243	10.4722	5.89434	6.95298	8.98548	6.28092	9.07607	0.548049	2.94572	5.88577	2.97502	0.248791	5.74714	1.68801	4.67827	2.48716	3.3784	4.26353	6.32268	5.76788	3.48525	7.1885	4.95774	2.52758
LOC103909643	0	0.00257696	0	1.25065	0.0185832	0.0104792	0	0	0	0	0	0	0	0	0	0	0	0	0	0.48405	1.54112	2.41652	0.0634951	0	0	0	0	0	0	0	0	0	0	0	0	0	0	0	0	0	0	0	0	0	0	0	0	0
LOC103909937	0	0	0	0	0	0	0	0	0	0	0	0	0	0	0.918792	0.0196428	0.00963613	0.0107869	0	0	0	0	0	0	0	0	0	0	0	0	0	0	0.817399	0.0167867	0.0137531	0.0159431	0	0	0	0	0	0	0	0.0154409	0.918466	0.00845534	0.00897113	0.00774647
LOC103910026	7.83772	8.46124	5.82186	9.89221	9.24407	12.4339	15.5246	9.35116	10.4919	17.6217	10.8519	16.1635	12.3977	20.6897	22.0789	20.8683	12.3557	24.7744	10.4964	16.1694	9.07939	13.1063	12.1225	3.92202	6.80695	9.53308	13.8241	9.63183	6.3971	11.9545	11.4805	7.30222	8.11111	20.9723	15.5045	12.2189	14.2568	32.1299	21.0506	8.58199	3.19185	11.7722	19.9572	8.93321	15.1396	13.3187	5.17066	2.64039
LOC103910465	76.493	116.024	52.5522	26.2124	66.031	14.3616	53.8301	38.1518	92.711	26.245	43.9044	15.3362	57.1722	103.555	87.4548	40.9546	28.6326	20.1556	0.241406	27.6878	111.155	28.0043	30.8001	24.6086	92.497	35.5719	110.062	26.6325	48.7816	48.9535	38.826	50.3078	58.105	103.079	55.7995	51.9237	102.88	70.9282	21.3206	18.2585	9.11582	16.1033	55.6957	139.088	104.764	18.6547	20.1391	24.2613
LOC103911964	0	0	0	0	0	0	0	0	0	0	0	0	0	0	0	0	0	0	0	0	0	0	0	0	0	0	0	0	0	0	0	0	0	0	0	0	0	0	0	0	0	0	0	0	0	0	0	0
LOC107195253	561.822	540.844	351.375	369.576	383.522	373.604	310.856	384.135	413.308	228.476	297.854	231.978	455.715	603.527	483.03	251.748	411.641	313.659	242.033	390.546	539.364	255.397	218.721	332.909	399.43	382.163	467.43	303.321	334.746	293.587	447.948	376.357	534.108	319.833	398.418	363.535	379.197	440.743	471.215	327.182	305.263	371.199	453.945	531.992	506.594	432.309	250.661	293.465
LOC107197950	0	0.00257082	0	0.015366	0.0185387	1.16378	0	0	0	0.00654039	0.0199341	1.10029	0	0	0.918792	0.0196428	0.00963613	0.0107869	0	0	0	0.0156703	2.48606	0	0	0	0	0	0	0	0	0	0	0	0	0	0	2.75319	2.491	0.0329002	0.84063	0.0119825	0	0	0	0	0	0
LOC107980443	0	0.00505876	0	0.030389	2.5484	0.0206362	0	0	0	1.16194	0.0772545	3.27765	0	0	0	2.79006	0.0196234	0.0219772	0	0	0	0.00776776	0.0113654	0.990351	0	0	1.10252	0.0118028	0.0151478	0.0152652	0	0.759181	0	1.4042	1.32226	0.0469963	0	0	1.67166	0.0192073	0	2.08373	0	0	0	0	0	0
LOC107988034	0	0	0	0	0	0	0	0	0	0	0	0	0	0	0	0	0	0	0	0	0	0	0	0	0	0	0	0	0	0	0	0	0	0	0	0	0	0	0	0	0	0	0	0	0	0	0	0
LOC107988037	13.7335	7.43791	11.6798	15.3501	3.69804	16.1837	20.2032	5.82607	3.83816	16.4074	13.783	10.4776	1.77228	17.9141	3.36407	18.2927	19.6913	17.7668	4.11326	18.4274	5.06278	21.9223	10.8573	15.7671	10.6988	3.73854	9.34837	13.5079	17.4514	7.86574	9.5996	12.5761	16.5063	36.1146	28.0771	14.0452	23.8936	7.01957	2.83071	11.8429	0.673722	2.20872	7.98766	24.0241	3.37646	19.3238	14.8027	17.8586
LOC108180085	11.81	1.10491	5.84672	3.05466	6.01774	0.16582	0.845936	1.86884	6.72251	4.67809	4.98537	2.38374	10.0956	3.70231	26.1303	0.656151	4.3007	0.325045	4.88076	1.32558	8.48633	3.98638	0.263168	2.94934	0.0584936	8.31291	6.8081	2.85074	0.241866	3.14639	7.16467	2.86946	5.31742	1.93425	4.35442	5.93673	2.88525	5.43822	1.45375	1.27991	1.65738	1.09764	0	0.160429	7.32302	0.0856321	4.73949	1.27756
LOC108183284	0	1.05472	2.94767	0.0569966	0.0689904	0.0385762	0	2.27074	1.69374	0.0293032	0.0909466	0.0258574	0	0	0.906813	0.0394686	1.22561	0.0216034	0	0	0.941893	0.0374679	3.78587	0	0.522634	0	0.0113483	1.24968	0.029407	0.0296363	0	0	0	1.31398	0.0139794	0.0162056	0.761178	0	0	0.00897404	0	0.00328893	0	0.0154409	0.918466	0.00845534	0.00897113	0.00774647
LOC108190685	0	0.00730226	1.96299	0.0440665	1.40579	0.0298732	5.64163	0	0.751665	0.0504763	0.159391	2.28209	0.361904	3.81774	0.843643	4.65739	0.0879122	0.0987726	0	2.43336	3.76818	0.076921	1.5433	0	3.01572	0	1.17253	0.0707172	0.0913445	1.49098	0	2.32181	2.32861	4.12838	0.107748	0.125624	3.18792	0	0	0.0344879	0	1.06769	0	0.0306045	0	1.1595	1.16991	0.0153084
LOC405768	4.92611	0.0206676	1.94458	0.128228	4.19473	0.0860175	2.71306	2.65153	0	4.65802	2.04748	7.85242	7.11355	0	0	2.05968	2.66676	0.138272	1.2597	1.39745	2.47693	3.91927	4.41777	6.91442	1.02745	1.41081	2.43391	11.574	3.26552	11.1691	0.805573	1.35288	1.35913	4.48468	2.92345	9.46799	0.0663793	0	4.96298	5.6596	0	1.08652	3.69053	0.108327	0	1.2539	0.0619896	3.44116
LOC553228	0.977324	0.0136914	1.95344	0.0837149	3.99106	0.0564707	1.84974	0	0.783738	2.27846	0.111595	1.16342	2.76092	0	0	0.116199	1.31762	0.0628018	1.44727	1.57607	1.09433	4.93053	1.63343	1.96845	0.812268	0	3.39064	1.43888	0.135578	5.32966	1.83912	0	0	0.0491812	1.32156	0.046681	2.48961	0	1.45563	5.73858	1.65862	3.18521	0.916313	1.30797	0	0.0166471	0.0176662	0.0152472
LOC553308	0	0	0	0	0	0	0	0	0	0	0	0	0	0	0	0	0	0	0	0	0	0	0	0	0	0	0	0	0	0	0	0	0	0	0	0	0	0	0	0	0	0	0	0	0	0	0	0
LOC553446	0.986491	0.00255536	0	0.0152731	0.0184265	0.0103911	0.938944	0	0	0.00650553	0.0198273	0.00574678	0.910954	0	0	0.0368113	0.0180002	0.0201577	0	0	0.535761	0.00761041	0.0111348	0	0	0	0	0	0	0	0	0	0	1.36182	1.28828	0.0320951	0.328968	0	0	0.00464025	0	0.00170256	0	0.0303759	0.904821	0.0165898	1.16957	0.0151947
LOC553528	26.488	21.1243	16.5344	14.5056	31.5321	9.15675	18.1499	17.4756	26.8664	46.9412	37.7794	17.5424	29.8071	14.0445	34.5688	1.02737	18.8965	26.2569	18.9255	18.3897	18.4921	12.2038	28.429	22.658	17.4517	21.4276	22.1409	20.7209	37.0829	24.3174	28.4412	12.553	21.1476	10.0015	18.6837	31.2278	12.7418	24.7456	16.8197	35.6454	20.4203	27.699	14.2609	30.3888	35.5282	22.0286	42.7558	12.2299
LOC554736	0	0	0	0	0	0	0	0	0	0	0	0	0	0	0	0	0	0	0	0	0	0	0	0	0	0	0	0	0	0	0	0	0	0	0	0	0	0	0	0	0	0	0	0	0	0	0	0
LOC554962	0	0	0	0	0	0	0	0	0	0	0	0	0	0	0	0	0	0	0	0	0	0	0	0	0	0	0	0	0	0	0	0	0	0	0	0	0	0	0	0	0	0	0	0	0	0	0	0
LOC556326	10.7706	2.19563	14.5957	30.2413	22.5235	12.7376	11.7918	10.6871	22.1705	15.4072	22.1281	13.9682	17.0118	18.8307	8.69671	17.025	21.1456	7.38778	20.1394	25.0515	11.8942	18.5367	25.4806	10.8189	22.5026	9.37019	10.5851	13.8106	15.1683	18.0305	18.5622	21.8821	19.6072	18.8108	22.7206	16.9432	25.4336	15.8248	12.9124	18.0399	17.8578	30.8423	9.88204	6.14714	10.6384	15.5748	3.94367	11.8987
LOC556451	0	0	0	0	0	0	0.938944	0	0	0.00650553	0.0198273	0.00574678	1.19216	0	1.81938	0.0890333	0.0431114	0.0483354	0	0	1.16413	0.0148811	0.0218009	0	0	0	0	0	0	0	0	0	0	0	0	0	0.247881	0	0.823357	0.00926861	0	0.00339663	2.81395	0.044218	0	0.0240905	0.0255699	0.0220591
LOC556480	56.8542	62.3519	101.27	71.0366	58.7888	66.924	24.4833	53.3816	59.553	42.6939	54.2393	76.2764	76.7629	94.8839	101.275	225.072	149.954	103.287	162.376	79.7795	89.2293	79.6171	153.416	99.473	86.4585	85.9268	79.1746	143.313	84.9345	68.7968	136.369	168.983	130.692	84.6685	83.2357	108.122	128.326	88.2133	122.013	85.248	118.555	167.371	84.4875	68.6527	76.1131	84.0426	85.102	101.622
LOC556764	426.516	287.38	327.054	298.509	318.772	359.55	124.779	311.913	244.545	127.984	232.638	197.097	346.947	394.821	299.629	277.755	337.796	231.514	321.281	261.493	246.301	218.203	97.0005	233.431	348.713	416.698	260.602	232.029	165.708	285.665	365.674	289.816	371.702	279.054	243.013	236.008	321.663	335.63	400.245	184.755	299.383	273.084	191.419	153.161	270.188	256.807	156.831	222.617
LOC557301	269.616	362.326	406.904	274.359	274.238	266.363	744.016	580.407	595.707	349.17	396.377	445.212	436.224	470.955	394.853	327.523	320.618	310.78	710.105	742.097	536.426	963.162	526.613	416.612	518.949	654.591	562.926	452.768	472.532	460.582	532.907	550.404	483.204	492.451	442.831	548.666	507.142	499.805	567.555	566.702	726.884	542.929	405.319	433.687	587.172	370.398	573.348	512.295
LOC558044	70.5932	53.9183	57.4147	55.6713	84.3093	89.3458	111.186	88.6697	109.926	154.814	93.4086	173.658	119.082	156.016	149.787	196.449	132.956	226.48	105.776	112.967	100.159	176.888	205.134	145.772	135.572	127.376	85.0809	157.426	133.159	112.636	138.086	169.576	119.183	117.157	141.343	136.858	116.714	167.07	99.4814	103.131	62.0541	162.049	134.035	149.117	102.719	119.229	25.1166	70.8143
LOC558818	0.980327	0.00961389	0	2.54237	1.44932	0.039446	0	0	0	0	0	0	1.18507	0	0	0.0903482	1.28869	1.32709	0	0	0	0	0	0	0	0	0	0	0	0	0	0	0	0.0338258	0.0276808	2.51822	0	0	0	0	0	0	0	0	0	0	0	0
LOC559147	0	0	0	0	0	0	0	0	0	0.00654039	0.0199341	1.10029	0	0	0	0	0	0	0	0	0	0	0	0	0	1.61213	0.0377765	6.02179	0.0995438	0.10034	0	0	0.761691	0.0494502	2.48555	0.0469361	0	0	0	0	0	0	0	0	0	0	0	0
LOC560232	1.97048	0.00939059	1.95968	0.0569112	0.0688864	0.0385188	0	0	0	0	0	0	0	0	0	0	0	0	0	0	1.53243	0.0439923	3.82764	0	0	0.852198	0.00581334	0.0116974	0.0150122	0.0151286	0	1.56603	0	0.0800219	0.065278	3.86946	1.19554	0	3.3774	0.0335378	0	0.0122127	0	0	0	0	0	0
LOC561143	0	0.00258074	0	0.0154256	1.31076	0.0104947	0	0	1.76225	0.0126763	0.0388232	0.0111946	0.258576	0	1.8425	0.0567752	0.0276583	0.0309874	0	0	0	0	0	0	0	0	0	0	0	0	0	0	0	0	0	0	1.64284	0	0	0.0168956	0	0.00617931	0	0.0305751	0	0.016698	0.0177201	2.22133
LOC561325	19.6299	14.7803	23.4092	10.1816	2.22772	7.80564	36.5977	23.9396	17.7955	8.54668	32.5626	22.0637	39.871	53.7133	36.1913	25.3324	8.59558	15.8046	22.895	34.9336	41.8613	54.7551	2.3506	22.6424	9.56852	26.4521	27.7455	11.3465	22.5496	19.7759	17.6796	18.8064	4.90439	28.8606	33.3996	9.69253	21.1221	23.9916	6.65825	10.9318	4.04791	27.6084	5.25077	7.78264	22.2372	6.36625	35.0588	20.2449
LOC562139	0	0	0	0	0	0	0	0	0	0	0	0	0	0	0	0	0	0	0	0	0	0	0	0	0	0	0	0	0	0	0	0	0	0	0	0	0	0	0	0	0	0	0	0	0	0	0	0
LOC562542	5.87831	11.5458	1.92029	9.63558	3.45778	6.33868	0.829957	1.77924	4.01346	2.48701	6.69862	14.5678	5.30115	13.1919	2.4922	11.3581	16.9715	13.6816	8.14174	7.51549	6.58062	10.6379	21.8102	14.7834	5.4964	4.69159	6.95182	3.01249	7.42774	8.78156	21.4022	13.5351	16.7348	6.7948	16.921	3.69831	14.1819	9.72146	7.6341	3.79327	3.24627	14.8501	7.15485	8.73637	1.63247	16.6328	2.71278	14.1145
LOC564145	0	0	0	0	0	0	0	0	0	0	0	0	0	0	0	0	0	0	0	0	0	0	0	0	0	0	0	0	0	0	0	0	0	0	0	0	0	0	0	0	0	0	0	0	0	0	0	0
LOC564685	0	1.0379	0	0.0153028	0.0184624	0.0104113	0	0	0	0	0	0	0	0	0	1.51795	0.0195434	1.25651	1.03312	0	0.801848	2.46241	0.0843914	1.97539	0	0	0.011687	0.0235722	1.33328	1.33625	1.83978	0	0.763112	0.0485116	0.0396589	0.046046	0.787413	0	0	3.35694	0.844416	0.0112362	0	0.0305967	0	2.24289	0.0177326	0.0153045
LOC564840	0	0	0	0	0	0	0	0	0	0	0	0	0	0	0	0	0	0	0	0	0	0	0	0	0	0	0	0	0	0	0	0	0	0	0	0	0	0	0	0	0	0	0	0	0	0	0	0
LOC565175	18.6495	7.44507	7.76449	11.4746	13.7857	16.2503	5.35599	16.5212	13.8244	15.3603	12.5142	21.8305	12.0485	9.35384	15.8991	25.074	7.0512	13.9436	6.7767	15.0468	14.9558	25.9538	15.3424	18.7191	15.5562	13.5674	7.12433	13.6546	10.7674	12.2031	11.5207	3.45609	19.3318	8.07947	14.0224	6.47936	7.42687	19.7163	14.1427	1.43033	1.51848	10.6511	18.3209	7.24513	4.35723	4.97216	0.181519	3.73115
LOC565422	0	0.00258074	0	0.0154256	1.31076	0.0104947	0	0	0	1.11433	0.0199421	0.00577986	0	0	0	0	0	0	0	0	0	0	0	0	0	0	0.00588329	1.21848	0.0151935	0.0153113	0	0	0	0	0	0	0	0	0	0	0	0	0	0	0	0	0	0
LOC566050	2.96172	0.00939213	0.973371	0.0569207	0.068898	0.0385252	0	0	0	0.0130511	2.6949	0.0115253	0.201618	0.944612	1.82869	0.0755234	0.0366623	0.0410925	0	0	0	0.00776776	0.0113654	0.990351	0	0	0	0	0	0	0	0	0.738704	0.065436	1.35489	2.62706	0	0	0	1.11683	0	0.00177572	0	0.057975	2.76887	0.0315088	1.20887	0.0288446
LOC566052	0	0	0	0	0	0	0	0	0	0	0	0	0	0	0	0	0	0	0	0	0	0	0	0	0	0	0	0	0	0	0	0	0	0	0	0	0	0	0	0	0	0	0	0	0	0	0	0
LOC566119	0	0	0	0	0	0	0	0	0	0	0	0	0	0	0	0	0	0	0	0	0	0	0	0	0	0	0	0	0	0	0	0	0	0	0	0	0	0	0	0	0	0	0	0	0	0	0	0
LOC566907	0.975914	0.0157508	0.967119	3.85252	2.82063	0.0651375	4.67507	1.30211	0.743577	0.0545061	0.172692	2.29179	0.196721	0	0.887024	2.93123	0.0374924	0.0420245	0	1.18172	0	0.0450467	2.64541	1.97744	0.379779	0	0.0277102	0.0562568	0.0725507	5.03847	0	0	0	1.58974	5.06858	4.04595	0	4.68486	0	0.0239005	0	0.00872526	1.72452	0.24574	0.788125	0.129224	18.5182	3.63894
LOC567180	4.91578	5.23656	2.91852	1.60191	0.212949	1.38945	1.81535	0.525449	2.47857	5.62588	0.190114	0.0526418	1.09423	0	0.872832	1.7041	1.30919	0.0587139	2.45045	2.00748	0	3.94194	1.78855	11.8683	0.888096	0.734484	0.0416867	0.0851205	1.52893	5.21637	1.66743	1.26399	1.27095	14.1109	6.97267	8.66198	0.141119	0	6.79734	1.22907	0	1.08043	2.79704	0.0580376	0	0.0315424	1.20895	0.0288754
LOC567472	16.6973	22.0262	0	0.375456	17.5886	0.24421	7.33854	3.22031	6.572	8.14608	5.3208	1.30014	10.5175	12.3087	6.14451	0.579283	4.23089	3.09914	0	2.73766	10.2217	1.47754	0.213536	1.96403	7.7102	8.84594	13.6724	4.34704	0.373363	4.83111	7.95875	0.452184	5.91109	17.4311	7.23786	10.3937	2.04704	1.76333	4.10871	1.2408	0	0.020968	5.37812	3.19524	9.87779	0.155245	7.31209	7.1184
LOC567622	0.977334	1.0637	0	1.42177	0.101443	3.52786	0	1.90035	0	7.96426	4.9008	5.66629	0	0.912049	2.65743	9.00832	1.44473	1.50525	6.6531	0.682477	3.83634	5.24505	8.54129	2.94727	2.23397	0.61898	1.28204	12.6308	1.82611	7.14108	0	0.554285	0.558523	13.5373	2.95826	5.74423	0.67574	6.40557	1.48142	1.26246	1.67549	1.09177	0.825253	5.53642	4.46087	2.51027	5.97787	1.31719
LOC569077	0	0.0301923	1.93428	6.63751	3.14165	8.35589	1.80713	0	0	6.74486	1.87071	3.40967	0	0	0	4.40369	0.0587761	3.70428	1.89638	0	0.342247	0.0362682	1.39972	0	0.980159	0	2.24914	0.0649193	2.69551	0.0844686	0	0	0.682361	5.26518	2.65177	0.105694	0.482497	1.83306	0.776325	0.0224062	0	0.00818293	0	0.0451198	0	1.17945	1.19117	1.1635
LOC569213	0	0	0	0	0	0	0	0	0	0	0	0	0	0	0	0.0198103	0.00971801	1.22504	0	0	0	0	0	0	0	0	0	0	0	0	0	0	0	0	0	0	0	0	0	0	0	0	0	0	0	0	0	0
LOC570474	0.95939	10.5137	2.89608	9.67816	6.2699	11.0858	29.5593	3.72071	3.02459	9.51014	7.44873	9.31967	6.09848	10.3854	3.42175	12.3186	1.67988	9.54889	15.7043	5.5125	2.08538	4.13397	6.13342	1.95575	12.2685	6.99189	13.8947	4.52435	20.3378	10.7409	12.6488	3.62761	1.26577	1.98672	9.52767	3.33285	5.19605	7.97589	3.68203	7.18426	10.3684	6.41084	13.5743	6.1185	10.6524	6.23175	6.31567	11.8746
LOC571123	0.977537	1.06312	3.92769	0.0818114	0.0992218	0.0551999	0	1.34288	0	4.48201	1.72552	1.18273	3.87049	0	0	0.126091	0.0606337	0.0680368	4.95603	0.9616	1.7429	0.0925985	0.13758	0.979999	1.82272	3.19402	3.46863	1.53716	5.59885	1.72478	3.55415	4.65323	0	5.74913	2.90572	1.74112	4.40546	0.844918	2.3803	0.0559965	0	0.0202721	5.52879	4.08746	0.827865	2.43777	0.0864426	0.0743229
LOC571912	17.6551	11.653	12.6425	11.6026	22.4818	13.9408	10.8966	15.8539	18.9116	7.27679	13.999	12.7797	21.0297	34.8871	21.1482	22.8098	13.7042	10.2144	28.7873	25.8837	14.5014	27.6367	25.8392	18.7048	18.1638	11.8585	19.6261	13.7537	5.15657	13.7306	19.4933	19.6204	27.5255	14.3162	14.4951	9.66259	21.9729	29.3828	12.9998	8.59896	10.0989	13.8948	7.0978	7.63736	5.17939	23.8801	14.7157	15.4625
LOC572950	0	0.00729242	1.96301	1.32794	0.0532118	0.0298325	0	0	0	0	0	0	0	0	0	0.0398274	0.019464	2.39124	0	0	0.787438	6.97236	0.0878591	0	0	0	0.00589297	0.011858	0.0152186	1.29278	0	0	0	0	0	0	0	1.81842	0	0.0289036	0	4.15019	0	0	0	0	0	0
LOC573060	0	0	0	0	0	0	0	0	0	0	0	0	0	0	0	0	0	0	0	0	0	0	0	0	0	0	0	0	0	0	0	0	0	0	0	0	0	0	0	0	0	0	0	0	0	0	0	0
LOC791723	6.85929	7.3992	8.76748	4.53969	7.70268	8.76713	0.811232	32.5236	4.7668	0.152895	2.42636	0.134116	21.5964	15.0674	6.04495	0.809538	22.1591	3.2714	21.3247	32.9568	19.6082	0.378136	0.593764	28.5858	14.22	25.4858	42.6927	33.9133	6.83635	22.9112	85.2562	42.0419	61.3442	34.7653	43.013	23.5354	17.1484	28.3063	11.2788	39.2006	25.6015	24.5352	17.2863	23.1466	8.85123	0.195507	1.4972	0.17797
LOC791840	0	0	0	0	0	0	0	0	0	0	0	0	0	0	0	0	0	0	0	0	0	0	0	0	0	0	0	0	0	0	0	0	0	0	0	0	0	0	0	0	0	0	0	0	0	0	0	0
LOC792137	0	0	0	0	0	0	0	0	0	0	0	0	0	0	0	0	0	0	0	0	0	0	0	0	0	0	0	0	0	0	0	0	0	0	0	0	0	0	0	0	0	0	0	0	0	0	0	0
LOC792189	0	0	0	0	0	0	0	0	0	0	0	0	0	0	0	0	0	0	0	0	0	0	0	0	0	0	0	0	0	0	0	0	0	0	0	0	0	0	0	0	0	0	0	0	0	0	0	0
LOC792465	4.90242	3.19535	6.83016	3.04177	0.301179	8.53173	5.50907	4.09934	3.20311	4.70338	2.1356	3.51056	1.13053	1.83793	6.23915	8.46162	2.83369	6.69429	12.9077	0	3.98643	6.66345	6.2381	13.8159	6.1777	1.39209	6.92721	5.51489	6.02842	7.37781	9.87035	6.83598	2.03708	7.56782	3.13591	4.72833	9.3777	9.84414	8.66714	4.85609	0.700587	0.0512789	3.62722	4.15248	3.57588	0.0914239	1.33631	2.4213
LOC792509	0	0.00258074	0	0.0154256	1.31076	0.0104947	0	0	0	2.24451	1.55962	1.14245	0	0	0	0	0	0	0	0	0	0.0154781	0.0226779	1.98324	0	0	0.00589297	0.011858	0.0152186	1.29278	0	0	0	2.54992	0.0277022	0.0321403	0	0	0	1.11683	0	0.00177572	0.928364	0.0154474	0	0.00845889	0.0089749	0.00774972
LOC792958	0	0.0227818	1.94214	4.01344	2.98185	4.79974	4.46376	5.15879	2.20103	15.2008	10.524	24.9801	1.32878	7.53763	6.16106	7.44289	2.93965	13.1766	7.86497	1.26119	0.274167	5.26613	8.5877	6.90354	0.976209	0	0.118284	11.7093	10.0049	13.9499	2.59612	2.09706	7.85167	7.29148	3.01943	1.8402	4.28919	0	3.23011	0.0593367	0.79794	0.0214627	3.62893	2.8972	5.43886	2.46046	0.0961469	0.0826222
LOC793439	49.9968	38.0848	47.6837	59.5831	68.8754	64.227	72.0215	73.9463	84.0368	58.0689	64.9975	62.656	27.4439	64.0224	19.2204	49.2151	40.2507	43.1203	59.6678	49.6606	63.065	34.7639	75.8438	71.9098	51.6975	49.4321	41.9015	46.5764	17.4421	51.4069	62.0404	42.0225	41.3843	42.3643	48.6202	64.935	41.5237	45.945	37.7494	36.0408	41.7801	50.0994	61.2992	30.8401	40.7417	38.9841	17.6015	41.865
LOC794400	315.709	264.134	327.064	221.994	286.441	392.14	302.611	344.163	381.37	377.327	376.367	329.254	139.759	202.088	213.312	170.671	181.103	266.89	247.441	219.971	347.604	350.167	403.64	244.255	361.211	309.633	341.96	387.936	348.154	245.08	335.514	280.718	398.151	324.058	265.815	275.392	341.001	358.629	378.576	238.56	237.876	238.973	438.81	470.363	388.861	192.666	139.739	124.83
LOC794484	0	0	0	0	0	0	0	0	0	0	0	0	0	0	0	0	0	0	0	0	0	0	0	0	0	0	0	0	0	0	0	0	0	0	0	0	0	0	0	0	0	0	0	0	0	0	0	0
LOC794656	0	0.0050214	0	0.0301622	0.0364321	2.29068	0	0	0	0	0	0	0	1.9078	0	0.0988922	3.57762	0.0536004	0	0	2.41525	0.0285268	0.0418942	0	0	0	0	0	0	0	0	0	2.34699	0.123019	1.46141	5.24255	0.871167	0.884619	0	1.17326	0	1.06115	0	0	0	0	0	0
LOC794757	10.7886	7.42311	9.73274	3.28959	13.4605	12.4776	14.5169	29.0859	36.2436	16.6584	6.29907	17.4577	16.8096	9.33673	14.9437	18.9219	17.4218	23.3168	6.48281	2.1925	21.8842	13.0684	9.29413	8.85907	23.599	25.6	14.09	27.1376	16.9054	14.0862	14.9783	24.2457	19.6276	28.9127	17.2714	9.70809	14.2812	32.036	14.5505	6.26162	18.7719	21.306	28.0558	10.5515	14.1267	11.1247	16.052	15.5905
LOC795051	240.23	124.721	166.438	183.316	196.979	210.618	127.522	202.547	194.709	218.8	184.118	271.063	259.66	241.573	175.294	254.065	145.195	278.214	135.317	216.665	132.089	254.755	254.119	129.012	198.778	217.479	126.942	189.219	178.683	161.252	223.151	184.442	200.16	140.676	170.04	177.944	210.141	235.923	134.944	171.364	160.303	154.695	205.116	122.361	107.064	164.26	97.6455	107.869
LOC795545	364.728	526.021	356.254	291.542	291.345	397.401	765.042	448.142	369.775	351.5	363.108	556.325	782.879	554.514	481.966	431.519	1235.2	769.958	525.034	754.873	602.207	432.502	273.847	608.7	793.585	527.752	507.214	581.536	333.775	777.314	1023.46	697.102	590.311	712.138	558.633	831.314	650.928	494.441	556.587	759.538	892.356	891.645	1274.61	524.443	452.29	855.092	1604.16	1914.7
LOC795615	0	0	0	0	0	0	0	0	0	0	0	0	0	0	0	0	0	0	0	0	0	0	0	0	0	0	0	0	0	0	0	0	0	0	0	0	0	0	0	0	0	0	0	0	0	0	0	0
LOC796180	137.243	137.396	169.353	253.947	259.658	257.168	78.2805	147.182	107.415	173.739	179.627	135.642	196.552	247.214	181.469	223.913	247.958	275.468	125.315	126.926	165.405	167.911	216.12	203.893	156.619	170.318	174.502	176.971	196.693	207.918	156.637	223.075	141.796	176.08	167.138	176.35	153.7	212.045	179.951	171.335	126.112	177.057	214.045	178.755	164.714	250.43	60.8443	72.1403
LOC796738	0.984182	0.00499262	0	0.0299876	0.0362207	1.19087	0	0	0.845651	0.012777	0.0391346	1.11539	0	0	0	0.0198103	0.00971801	1.22504	0	0	2.31217	0.0355551	0.0522817	0.986293	0.344576	0	2.25141	0.0664545	3.90389	0.0864812	0.875866	0	1.57182	1.47923	0.0646681	1.45165	0	1.81889	1.62717	2.26886	0	0.0104587	0	1.49968	0	0.0598407	4.62921	3.44596
LOC797125	0	0	0	0	0	0	0	0	0	0	0	0	0	0	0	0	0	0	0	0	0	0	0	0	0	0	0	0	0	0	0	0	0	0	0	0	0	0	0	0	0	0	0	0	0	0	0	0
LOC797202	15.6887	25.2569	8.7354	10.2472	16.8056	11.5019	8.15681	20.5166	8.04335	6.07201	12.1149	8.19753	15.1408	19.7905	14.9873	8.44099	17.2905	8.69693	14.5131	11.7646	16.0015	13.1493	5.11767	6.88164	13.1515	13.7298	8.18955	3.13711	7.75837	7.78472	4.27271	16.6892	19.906	5.31397	12.9184	20.6671	16.5904	12.3161	7.47413	12.0678	14.4909	23.3682	8.87881	4.97793	18.6226	7.56522	26.7795	31.8514
LOC797799	0	0	0	0	0	0	0	0	0	0	0	0	0	0	0	0	0	0	0	0	0	0	0	0	0	0	0	0	0	0	0	0	0	0	0	0	0	0	0	0	0	0	0	0	0	0	0	0
LOC798290	0	0.00258074	0	0.0154256	1.31076	0.0104947	0	0	0	0	0	0	0	0	0	0	0	0	0	1.99047	0	0.0368644	0.0542198	1.97892	0	0	0	0	0	0	0	0	0	1.31398	0.0139794	0.0162056	0	0	0	0.00483188	0	1.04109	0	0	0	0	0	0
LOC799523	0	0	0	0	0	0	0	0	0	0	0	0	0	0.959856	0	0.0196708	0.00964984	0.0108023	0	0	0	0	0	0	0	0	0	0	0	0	0	0	0	1.31398	0.0139794	0.0162056	0	0	0	0	0	0	0	0	0	0	0	0
MGC172218	0	0.00505876	0	0.030389	2.5484	0.0206362	1.89157	0	0	0.0127474	0.039043	0.0112573	0	0	0	0	0	0	0	0	0	0	0	0	0	0	0	0	0	0	0	0	0	0	0	0	0	0	0	0	0	0	0	0.67768	0	4.05005	281.321	50.3502
MGC173646	0	0	0	0	0	0	0.938944	0	0	0.00650553	0.0198273	0.00574678	0	0	0	0	0	0	0	0	0	0	0	0	0	0	0	0	0	0	0	0	0	0	0	0	0	0	0	0	0	0	0	0	0	0	0	0
MGC174155	0	0	0	0	0	0	0	0	0	0	0	0	0	0	0	0	0	0	0	0	0	0	0	0	0	0	0	0	0	0	0	0	0	0	0	0	0	0	0	0	0	0	0	0	0	0	0	0
MGC174857	0	0.00258074	0	0.0154256	1.31076	0.0104947	0	0	0	0.00654039	0.0199341	1.10029	0	0	0	0	0	0	0	0.658272	0	0.00766872	0.0112203	0	0	0	0	0	0	0	0	0	0	0	0	0	0	0	0	0	0	0	0	1.26615	0	0.008551	0.00907264	0.00783409
a2ml	0.986491	0.00255536	0	0.0152731	0.0184265	0.0103911	0	0	0	0.00654039	0.0199341	1.10029	0	0.939571	2.75826	0.0972776	1.29662	0.0527393	0	0	3.26864	3.82811	0.182535	8.9062	0.380642	0	1.15701	0.0560172	0.0722398	3.85581	0	0.715243	0	2.71843	1.38553	1.45588	0	0.913015	0	1.13067	0	0.00354582	0	0.0155565	0	0.00851848	0.00903813	1.12489
aacs	44.1135	59.1274	41.8425	38.638	67.139	41.767	36.4312	27.0556	32.4716	55.4095	60.2459	33.7059	35.378	32.85	42.2815	78.1547	33.7657	43.2189	21.5367	27.5847	50.8956	39.7348	76.4576	37.4218	40.9417	25.1862	52.3362	56.1331	64.6903	64.9106	30.8553	48.9167	23.0454	79.9309	62.4917	50.1686	42.9489	50.6042	19.0903	27.5904	10.8647	19.2603	56.8732	27.8186	30.9787	8.8833	29.6552	33.4967
aadacl4	0	0.0117856	0	1.39497	1.48883	3.49736	1.79586	0	0	1.26304	4.7251	8.85611	0.143813	0	0	1.67515	0.0470345	3.65009	8.41968	0	0	1.40109	0.149641	1.96906	0	0	1.15843	1.33653	3.85543	0.0745259	0	0.648849	0	1.6177	2.72105	6.52944	0	0	0	2.30069	0	6.22122	3.64444	0.152936	0	0.0817401	0.0868837	9.00702
aagab	54.9139	47.5426	42.8196	37.2204	53.6964	46.713	44.7696	35.6693	34.247	29.6238	15.0017	30.175	49.722	55.5022	26.3032	33.1827	36.3853	59.4675	37.3101	44.9145	51.8134	47.4954	27.9727	42.3515	45.7956	38.268	31.4552	27.6528	23.1813	37.8696	23.8135	47.0154	20.1312	35.6941	35.5895	29.0499	55.1531	42.398	48.7731	43.1088	29.7341	22.4823	69.3513	53.6851	50.4861	30.6756	43.2465	37.2453
aamdc	60.8054	45.4352	41.8455	42.7525	49.2127	39.2533	36.4204	58.5096	48.9563	47.2739	20.3028	42.9003	48.8344	46.9632	66.1594	66.4909	61.5942	46.1844	81.0847	54.3969	51.3643	49.01	40.0659	40.371	79.773	58.9839	44.2827	46.7679	42.6937	36.925	59.3942	48.1827	61.3792	40.7681	44.3672	26.4841	55.2625	59.1574	77.4193	42.1167	70.8729	53.3585	63.0104	32.4464	64.7591	54.7276	39.6025	32.5122
aamp	18.6046	32.7594	57.4851	23.1131	30.9608	40.2557	97.728	46.9974	46.3092	50.9579	46.0725	67.1793	53.9421	45.13	42.3061	56.4241	23.2048	24.1274	40.2328	42.822	59.4758	115.24	46.0964	39.3831	35.8773	36.5134	52.2519	51.9226	49.7719	33.7834	51.4454	40.6671	31.5624	38.9975	38.5979	32.2147	34.6237	56.6655	39.3561	40.7376	41.8062	25.6683	49.4941	44.9957	42.5096	37.8159	35.8648	33.6297
aanat1	711.8	639.189	596.659	927.535	1035.58	1203.31	75.4874	173.418	323.561	234.335	663.32	220.367	645.827	564.903	441.471	278.737	620.601	720.89	440.127	743.363	584.156	524.977	672.51	648.094	411.012	639.337	485.137	796.38	628.194	586.497	305.259	669.641	341.061	504.754	622.099	431.928	173.27	220.809	213.92	252.646	191.882	172.832	228.244	234.459	285.14	305.607	198.783	391.142
aanat2	272.548	271.56	307.571	486.905	397.131	582.456	113.012	160.437	141.04	74.7518	144.949	100.95	3014.75	3191.07	3370.27	2781.44	3706.85	3554.91	206.266	468.573	165.3	378.803	103.107	152.647	194.224	168.751	122.289	240.888	147.127	158.183	420.364	939.378	398.429	265.805	558.358	908.011	438.383	397.302	428.392	479.328	393.083	1180.47	1022.84	1204.47	1625.07	1027.94	928.847	1131.21
aar2	0	26.2253	10.7042	10.0434	8.00707	10.1509	14.5898	32.5955	0.550959	13.0508	10.8974	10.5271	1.74393	0.855792	21.3038	23.4417	23.5706	15.2539	29.2684	29.9555	18.2073	42.9598	14.2869	12.7858	1.3524	12.8935	8.18913	14.6702	18.6276	0.441146	8.72233	19.6573	22.8577	22.9283	14.455	12.5027	0.707412	24.9102	12.2345	28.3315	23.2161	4.35926	7.08253	21.2771	16.8759	13.4274	18.3394	6.20862
aars	146.083	155.298	134.314	132.338	143.323	214.162	307.505	108.464	140.055	157.358	107.632	142.65	211.274	186.109	182.434	127.133	173.02	199.019	157.594	154.422	200.928	350.782	131.772	203.883	185.87	162.314	159.435	162.009	177.236	262.119	167.271	203.37	184.248	148.366	192.678	177.909	161.355	145.664	219.545	158.19	157.769	151.485	219.374	233.833	177.964	147.515	160.448	170.044
aarsd1	13.7147	20.0568	19.4728	10.3499	24.1685	17.682	3.53516	11.6318	17.3268	8.38707	15.2664	11.5949	23.722	20.7272	17.6627	15.3668	7.08977	4.69518	8.62629	15.9553	10.8829	8.17766	13.6701	17.7424	4.46127	16.0701	24.0434	5.85776	9.34524	12.1764	26.0019	9.67246	8.12896	6.71667	11.4832	7.9652	9.13866	10.5349	23.5884	7.37894	15.395	13.8657	13.4612	19.9774	17.7683	9.90131	15.9882	8.55729
aasdhppt	13.7151	12.7168	11.6584	13.0567	34.084	20.1097	0.795106	23.4314	6.35341	7.23042	15.2189	12.7103	18.6009	15.9569	31.0698	6.87721	23.8835	10.1498	18.353	19.5694	28.5749	21.1312	11.2253	19.6971	33.443	23.141	6.05867	19.2856	24.0395	15.5316	12.2461	9.41781	32.672	45.4454	21.5921	28.705	34.5289	6.88045	20.7647	28.649	28.2208	20.2939	23.3981	43.693	10.4886	13.5871	19.7754	13.345
aass	0	1.09143	6.8491	6.61966	1.77925	2.58954	0	0.554509	1.62295	4.50167	0.160963	2.28325	0.335192	3.74348	1.67136	15.7705	2.84583	5.47975	5.32735	1.50168	0.492976	1.44292	2.9983	2.9565	0.982155	0.761656	0.0317273	2.52526	0.0832809	1.47205	0	3.78571	0.565076	12.2072	4.20092	0.231615	3.78152	5.39376	2.23879	1.30605	0.752249	4.2437	3.679	0.11881	1.76712	1.26481	1.28229	1.24104
aatf	26.4628	18.024	12.6143	28.5415	67.3625	35.2522	32.837	13.2319	7.83259	45.8568	60.7355	20.9997	28.0209	19.6663	22.7965	41.6414	25.737	72.4822	15.5547	28.6588	22.2501	99.2639	64.9754	51.2206	41.1776	16.3902	25.7726	37.1866	59.9377	74.7362	18.4115	33.6981	29.9692	88.543	53.9867	39.7024	49.801	28.194	28.4458	40.6428	20.3035	37.3202	47.7399	25.1113	16.6639	38.9216	45.4497	37.0932
abat	174.522	177.475	175.211	174.717	181.548	130.168	1025.88	248.568	209.069	759.182	214.976	742.822	112.66	155.019	171.747	473.012	90.4432	437.47	157.94	153.127	146.574	704.815	125.86	153.633	166.639	190.423	194.113	100.538	143.971	127.942	186.8	179.948	175.93	162.203	145.887	189.895	172.945	214.724	174.556	153.406	126.982	133.372	172.623	187.303	186.931	129.202	91.5542	128.186
abca1a	294.15	189.145	220.949	317.785	223.38	208.324	455.948	257.093	207.566	326.48	237.041	396.305	511.26	449.281	469.761	612.897	292.676	394.277	363.842	361.571	340.884	770.841	288.761	196.965	359.432	363.197	238.551	320.819	259.101	202.601	430.291	367.418	480.538	350.623	258.828	230.145	376.353	466.489	279.431	207.495	211.377	363.692	383.943	380.546	324.159	232.729	126.181	195.308
abca1b	46.0753	55.9749	35.9919	38.6621	76.1165	47.9992	30.9426	26.3993	39.1137	25.0223	58.3661	48.5636	88.5563	54.4861	40.4095	83.3136	48.5248	64.0714	24.09	33.7012	58.6578	51.6281	102.216	57.1279	51.5842	35.5458	74.3904	57.7736	81.4168	97.9784	44.9942	66.1053	41.9384	150.993	85.5984	89.5211	74.4749	72.5543	35.2927	47.9869	42.5576	39.5174	37.6256	122.277	52.1722	59.7358	58.0502	55.1608
abca4a	48.9932	32.8527	123.639	102.284	83.4404	208.443	30.8901	68.7445	78.5233	35.6615	52.5509	41.8303	14.5857	11.1666	54.6519	35.307	119.184	80.1152	19.7892	69.3226	104.63	17.7408	57.9088	56.1418	97.532	77.1664	25.887	71.4987	92.1984	131.184	126.715	126.765	60.8908	61.3685	25.0804	156.906	101.243	70.5662	45.2226	75.5899	163.336	81.089	79.1639	55.5064	104.721	100.692	27.5036	18.3147
abca5	221.582	274.629	235.563	141.139	272.08	185.632	163.154	173.098	167.812	195.127	171.709	176.203	208.846	271.662	236.182	408.997	134.549	191.065	92.8887	151.896	226.195	145.512	172.228	147.737	267.651	202.926	258.154	184.031	258.676	191.734	147.693	209.956	159.823	389.745	235.598	250.722	280.543	242.966	179.088	169.017	119.239	152.576	206.723	362.501	261.315	141.503	132.244	148.624
abcb3l1	0	5.23523	0.957613	2.87058	8.18287	0.114808	4.50352	5.33335	3.09268	8.2319	21.5304	0.129201	13.2924	9.40091	6.09188	11.1407	5.60347	7.13295	8.21967	8.75951	4.64745	2.88046	4.76023	4.91978	0.716306	6.88479	14.0519	16.5522	12.4957	60.2882	21.4053	4.1793	12.0058	9.70332	16.9129	16.4936	7.88375	2.54993	7.82926	7.14026	5.07409	4.29833	15.4239	1.95451	7.02708	9.72974	6.30961	13.0104
abcb4	37.2583	27.507	31.1368	47.9054	32.5021	37.8276	35.51	35.427	29.9902	53.0902	61.9588	33.7126	19.5003	53.6583	20.1228	54.2224	40.1506	33.5413	19.0589	29.68	29.6702	17.5405	42.1298	41.3835	43.506	42.2618	23.4351	33.06	52.3961	27.7432	46.9044	34.4209	39.1224	45.2976	59.6576	58.935	46.2144	31.7024	54.2389	51.4013	40.9192	27.7996	78.4106	33.8508	31.7646	25.8534	77.2364	34.8738
abcb6a	326.603	128.89	152.836	61.7418	59.3563	45.8962	87.5499	69.6873	74.1146	41.6515	138.08	48.8648	48.9413	82.76	78.5048	77.9569	44.5841	61.379	68.5126	48.2953	69.0263	54.4839	129.905	79.7822	28.5692	85.0156	169.546	178.929	112.077	103.487	141.079	10.0482	62.5182	84.0037	93.9499	67.1192	11.3124	131.121	73.4459	58.7723	63.1017	49.1165	224.078	198.451	122.175	53.9505	89.0315	76.8574
abcb8	5.87319	5.31585	7.78535	18.7311	3.53721	5.20539	10.0516	6.6914	10.6707	9.44192	5.71124	8.14054	9.68596	21.7667	4.2745	8.08706	11.9872	5.89887	13.8063	15.9516	8.88525	5.50157	2.07413	1.95225	6.52757	13.0669	4.74654	5.62872	1.99393	8.91829	24.1337	12.7665	4.97433	12.5578	8.87563	15.0707	11.2699	7.89295	5.18875	18.7951	5.84787	10.6613	8.06586	4.73513	6.12685	9.71701	12.1755	11.8515
abcb9	19.6204	9.55884	19.4825	11.6262	19.7083	12.7422	23.7136	14.7733	21.9852	16.6839	32.3844	23.1741	21.0792	27.2676	19.3097	19.6819	44.8311	18.3938	13.1705	13.4465	18.2344	11.9861	8.06488	12.8021	20.6258	11.7852	31.051	7.30628	9.58576	19.5876	17.6644	15.6637	14.1584	15.8844	34.844	21.2302	23.7489	8.69803	12.9819	15.6293	11.8268	28.6839	10.7015	20.1354	22.2381	6.36582	17.2484	20.2437
abcc2	2.93581	1.09579	1.93206	0.20661	8.39626	7.26082	7.28742	12.0211	3.92484	11.6382	4.02728	3.60822	4.10327	9.44146	0	5.9416	4.22454	16.9798	3.19196	11.5996	3.40699	21.3708	7.6964	1.95292	6.43271	8.79512	3.63303	3.08709	15.6794	9.00909	8.04018	7.66133	7.68403	7.54789	0.281476	0.331772	10.0294	5.29161	3.75167	0.136112	5.99188	4.28858	9.13787	0.258053	4.41514	8.28229	0.144122	3.65373
abcc4	82.3668	101.342	44.7452	47.3185	105.399	45.7119	132.132	131.193	125.345	137.312	224.845	196.939	104.653	89.3223	49.2231	106.016	43.3436	64.2729	60.069	113.245	103.165	167.381	109.914	125.092	114.045	101.018	134.839	89.4228	134.476	110.996	119.461	85.547	75.1803	238.359	111.605	159.284	60.7938	107.004	77.9849	77.8824	67.318	70.4203	81.762	81.6138	102.769	59.9002	115.714	89.7847
abcc5	257.864	188.088	259.9	249.997	192.797	292.544	877.137	419.177	416.999	586.748	400.055	799.634	235.861	264.071	302.243	628.468	251.031	393.915	302.359	243.42	263.83	396.55	640.852	408.754	312.396	301.582	390.811	464.661	493.029	316.335	478.128	327.394	354.094	404.942	294.432	340.673	322.07	444.373	410.247	290.011	202.833	257.106	484.745	342.983	309.963	255.82	107.718	167.838
abcc8	37.2606	22.2419	18.4608	43.7366	57.4343	27.9126	36.4706	29.2605	29.2364	41.3164	40.0133	32.4987	46.5548	72.4663	30.7172	67.7964	32.5126	40.5956	11.4566	30.9917	38.3574	23.9191	24.5743	32.5104	18.3349	31.076	30.2343	36.7739	21.5699	36.1418	33.5711	21.5052	40.7554	28.541	52.4928	68.8429	22.8557	16.7093	23.2071	22.7411	13.5085	27.6824	16.9933	21.9704	16.7257	29.1287	21.0653	40.3421
abcc9	7.84424	5.31261	14.6502	7.15994	2.05748	6.38869	10.057	2.36046	10.6831	8.29589	7.23052	11.4872	3.37118	7.54236	4.35101	8.93126	5.42998	6.89369	6.31107	2.98023	5.10897	9.04448	4.79546	9.86331	7.29004	4.69515	6.94847	6.80561	4.73058	4.7468	0	12.0842	5.01934	19.3559	25.8105	5.07309	5.43304	9.84823	3.72578	7.13028	5.96873	2.19026	1.70984	18.4237	2.57448	8.33417	0.155806	0.133445
abcd1	0	2.08307	0	2.54131	0.0701803	0.0392338	0	0	1.73534	1.14682	0.057669	0.016544	0	0	0.9068	0.0394912	0.0193009	1.25575	0	0	0	0	0	0	1.09473	0	0.0218088	0.044169	1.4036	1.40718	0.867442	1.54038	0	1.51461	2.60804	0.0892789	0.328968	0	0	0.00464025	0	0.00170256	0	0	0	0	0	0
abcd3a	48.0705	31.6989	44.8055	27.1948	14.5898	24.1635	21.826	41.5304	24.3779	26.0597	31.2769	17.5415	46.6589	35.6972	30.7659	56.2617	31.0588	34.9637	34.1805	29.4204	45.5759	30.5933	38.149	46.3017	31.2101	40.5836	33.8226	34.4776	64.2205	41.0533	24.6948	37.7143	37.8273	34.2889	31.5177	34.9449	46.3468	46.812	43.1992	50.2643	54.6781	27.8068	45.0474	41.8604	45.2826	30.5056	15.1228	18.1919
abcd3b	5.88064	8.41809	0.946452	7.02683	10.2062	3.93165	0.841933	1.11361	4.94435	5.81118	7.85028	3.50592	3.97073	3.76313	2.60642	5.27645	3.9836	0.185307	9.79267	0.670679	2.22644	5.26338	5.95988	4.92451	0.753742	1.53733	1.21999	3.88659	4.17382	1.6349	6.25141	6.13506	2.0876	6.03432	1.72534	4.59231	5.7592	0.81576	4.82825	2.42105	0	0.0298225	2.69282	0.171056	3.57645	2.46217	0.0968915	5.75738
abcd4	11.7823	7.4064	6.80481	4.57184	10.5083	6.41542	4.44096	10.0609	17.2168	17.6302	24.8423	8.25318	12.0826	14.1011	16.8068	16.7927	13.4347	7.3382	7.81783	17.8951	15.7414	28.6227	26.8549	13.7794	22.4136	9.35649	10.5966	11.2301	27.8051	12.4321	15.8843	25.0565	18.0877	28.8459	13.1666	9.68811	13.4429	20.3616	24.1726	20.2885	10.9586	12.8423	17.1323	19.9122	15.9769	16.944	1.54693	9.70995
abce1	52.9314	72.8804	57.4169	87.6717	58.7224	68.1317	36.4248	51.524	47.3175	28.5637	43.7411	42.8908	132.336	106.224	115.516	62.2484	108.507	61.7281	114.16	104.792	93.7747	137.214	88.7991	107.357	68.402	83.5556	89.5564	112.126	83.3641	82.1647	82.2884	110.856	65.4782	72.0383	78.7154	124.008	67.5566	68.7782	106.638	91.0951	144.407	91.7428	92.5443	114.768	108.046	109.567	80.3338	104.141
abcf1	277.442	442.665	427.304	430.627	601.463	742.675	455.761	476.83	457.82	522.887	767.615	532.079	881.512	598.704	711.243	610.586	587.429	818.582	521.27	628.169	819.599	1681.83	922.848	870.685	516.321	689.312	785.169	831.148	1204.3	1046.39	512.469	688.222	534.492	632.544	653.854	633.862	367.541	479.467	669.591	740.245	713.196	584.52	766.781	650.255	670.343	625.991	524.306	572.256
abcf2a	60.7843	53.9078	51.5726	45.8289	108.065	60.619	32.7293	33.915	52.9952	32.1279	112.352	31.4674	67.1154	57.3142	56.3577	79.6548	68.3164	50.3949	28.437	44.0851	51.4252	69.7211	42.9948	70.9332	51.0148	46.1457	52.301	49.3522	51.3787	32.3943	51.4659	20.7718	40.823	34.4453	37.1644	39.4821	68.3002	30.7974	40.8457	43.1711	39.1696	46.9289	34.0377	55.3258	44.1966	64.4563	51.866	84.6708
abcf2b	4.88303	5.33362	7.77343	11.2951	9.35018	22.0305	31.0686	18.2727	7.86343	29.4599	19.6228	34.576	7.74032	7.48752	9.68243	14.5159	13.1957	7.18403	13.9301	13.1051	10.4685	28.6588	25.4895	22.6607	20.9774	17.8139	4.82097	7.1143	0.469428	9.28619	10.6059	7.34691	5.01866	15.1745	12.7415	16.2292	8.83215	7.01189	10.0876	13.0062	2.38344	11.6948	9.91529	6.06485	5.2294	13.1691	5.10214	10.6862
abcg1	402.993	250.404	272.541	298.321	272.616	252.48	439.413	556.708	427.78	369.158	317.575	379.11	167.04	291.408	238.816	324.293	229.381	256.222	459.097	374.166	400.91	213.228	312.87	265.923	335.108	458.037	345.442	301.859	292.422	255.663	415.183	408.084	427.453	422.112	351.404	302.915	449.988	454.071	393.166	261.338	258.334	208.077	224.757	268.555	235.619	202.149	96.559	139.046
abcg2a	3.90113	3.23273	1.91371	17.7291	20.2818	11.2778	10.8598	17.0838	4.61058	21.1976	22.2732	27.5777	11.4822	10.3176	5.15263	19.7902	10.8173	15.1193	11.6052	1.02866	18.0435	10.6455	19.0879	8.85645	14.9444	8.60435	4.84695	13.6801	10.7945	23.3228	6.141	8.2806	8.30656	2.1163	16.2917	6.30241	13.2054	10.5986	8.39648	8.46643	11.9857	7.50502	22.6921	8.97283	10.594	7.47614	13.5081	6.1739
abcg2b	0	0	0	0	0	0	7.44806	2.68995	3.26951	0.0850636	0.276549	2.35869	0	0	0	0	0	0	4.75894	0.278857	0.0530035	8.40678	0.16579	0	0	0	2.2965	3.80749	5.28628	0.129291	0	3.16861	0	2.89027	0.110276	4.07499	0	1.80047	2.46661	1.1988	1.74549	0.0136556	0	0.0575701	3.72001	0.031291	0.0332184	0.0286454
abcg2c	4.88953	6.35801	8.76637	8.46828	11.8059	5.19725	14.6388	10.1771	7.18634	7.2363	12.1929	16.089	11.394	12.2435	10.5824	16.1439	5.64536	3.21919	6.54071	13.8647	17.9555	9.29595	3.58782	3.92375	15.4662	13.5377	13.9445	8.51345	12.219	13.6602	17.034	8.2236	2.72809	7.94767	5.98558	11.879	11.3487	8.83787	10.1224	3.7762	6.76411	7.48302	9.87678	3.40306	8.81911	22.5403	12.2455	2.62806
abcg2d	0	0.00972368	0	0.0589701	5.05285	0.0399021	0.884154	0	0	2.32522	0.163855	6.58734	0	0.948459	0	2.86704	0.0292366	0.0327581	0	0	0	0.0543979	6.26076	1.97584	0	0	1.17009	0.0683424	3.91375	2.71619	0.906021	0	0	0.0334536	0.0273769	1.34003	0	0	1.64789	3.32894	0	0.00880458	1.85661	1.34543	0	0.0243288	0.025823	0.0222771
abcg4b	44.2057	23.1961	2.87919	15.7458	8.30619	7.88341	15.5071	3.64034	21.3973	14.2145	21.9022	10.5366	10.6725	45.4238	16.7499	13.7437	5.80163	1.93506	5.70721	7.93977	39.4311	19.5973	8.13175	5.8908	22.519	14.9801	40.2673	1.91807	24.0219	16.957	17.6606	13.3324	19.5985	26.1017	10.4749	34.0294	24.5156	12.4615	5.2291	1.42337	1.52423	3.26921	29.7536	68.3898	16.7481	3.99831	8.94975	3.90394
abcg5	0	0	0	0	0	0	0	0.758429	0	0.00645275	0.0196656	0.00570017	0	0	0	1.45816	0.00975738	0.0109227	0	0	0	0	0	0	0	0	0	0	0	0	0	0	1.63435	0.0487737	1.3207	0.0462946	0	0	0	0	0	0	0	0.045078	0	0.0245553	0.0260635	3.32079
abcg8	0	1.04991	0.975682	0.0439944	0.0531974	1.21493	0	0	0	0.0307305	0.0954863	5.42202	0.256083	0.949107	0	1.56797	0.0280276	0.0314017	0	0	1.08125	0.0222547	0.0326462	0.988113	0	0	0.022947	0.0464959	1.41119	3.80314	0	0	0	0.0337912	1.28825	1.34091	0	0	0.842016	0.00480435	0	0.00176269	0.916389	0.0303804	0	1.15918	0.0176079	0.015197
abhd10a	2.92048	8.45431	5.82428	7.2328	18.6984	7.63042	1.69443	9.33121	17.2051	13.05	29.4967	13.9206	11.4697	9.41778	10.65	4.46226	5.55004	3.14838	23.841	27.7623	24.5304	17.3778	22.8728	14.7609	10.2609	19.2004	19.6889	9.92234	22.2425	13.8595	14.1159	23.6	8.7916	18.5726	19.813	13.9043	10.0473	25.8676	18.7213	5.03698	4.06305	18.0869	8.03463	19.5447	7.90463	15.6207	0.227956	11.931
abhd11	56.8633	77.0662	32.0866	37.3927	103.339	44.3646	23.6318	29.3197	17.6973	34.2875	57.8023	32.467	39.437	32.8775	40.5753	61.2619	29.6895	13.1456	0	27.7855	43.9417	43.3825	52.5538	38.4175	43.0267	21.9728	35.05	48.0916	73.4995	85.4954	31.7084	28.2336	47.3948	122.727	46.0198	88.9335	57.7267	41.6195	19.8467	31.16	17.7417	15.0216	34.9845	70.4849	48.7256	12.5584	66.2609	34.8513
abhd12	27.4979	15.8363	15.5779	3.40028	3.77646	17.5442	44.6974	35.4664	20.9421	44.8922	31.9713	58.8881	16.3693	19.679	20.1572	69.1693	16.4969	44.0752	36.0459	16.4338	21.5389	5.79449	25.8693	37.4507	11.7811	22.4059	11.7717	20.4759	19.6112	22.5087	24.1098	8.82537	6.51466	15.471	15.6101	12.3185	12.7977	19.5233	9.06681	28.2809	8.38888	8.59401	14.4669	4.798	16.0779	8.60636	2.74274	13.0661
abhd13	0	0.00255486	0.981553	0.0152701	0.0184228	0.0103891	0.929253	0	0	0.0128975	1.45592	0.0113898	1.65766	0	4.53989	0.218498	2.61427	1.47447	0	0.449401	0.263833	5.81611	0.0773374	0	0.42194	0	1.1448	0.0451124	0.0581075	2.6142	3.65394	0.669673	0.672916	0.120233	0.0978098	2.79524	0	0	2.44697	4.48223	0.82575	0.0150633	0	0.0155622	0	1.13713	0.00904144	0.00780716
abhd14a	43.1182	39.1593	67.161	82.1399	52.7296	121.695	113.96	75.6425	96.0651	90.0155	110.341	165.487	73.8297	90.2098	86.3105	106.985	127.09	118.163	89.566	109.398	70.3949	139.773	120.267	92.5782	83.3827	77.1209	62.9667	112.178	93.8231	107.569	71.6252	135.951	84.5154	78.1521	88.5591	71.7887	93.7398	72.3609	83.3807	100.52	81.0095	68.3063	107.066	78.6223	79.6834	120.219	22.6339	73.0894
abhd14b	6.89446	1.08704	0	6.53779	0.205583	1.38278	5.59749	1.24697	3.33807	1.24738	0.213753	0.0588199	3.87708	1.86305	0	2.09211	6.22646	0.146053	2.77891	0.298788	1.10569	0.103127	0.15352	6.92764	4.40921	4.08122	2.35432	0.146948	1.6941	1.70047	3.65715	0	3.22027	0.117354	0.0954867	0.111244	1.51438	0	0	2.37321	3.5064	4.2046	0	1.58802	1.74063	3.56652	3.60365	3.51599
abhd16a	147.09	109.873	124.603	99.5984	98.7313	78.4746	147.757	143.935	164.024	77.091	93.3266	69.7515	189.528	166.398	127.747	90.9477	154.111	121.36	97.9848	145.583	141.887	117.667	60.2523	131.988	115.232	125.11	87.3321	106.976	71.6766	119.817	153.296	109.153	127.738	72.2688	95.8517	90.0028	127.823	95.3364	112.78	89.9594	106.62	96.0199	86.2023	150.855	139.983	113.288	84.0765	117.313
abhd17aa	0	0.00948819	1.95953	0.0575142	0.0696197	2.35486	1.87961	0	0.827845	0.0186903	0.0575162	0.0165008	0.945647	0.929852	0.858352	0.144222	0.0691186	3.7502	0	0.318937	2.31676	7.17559	0.141679	1.96976	0	0	1.13281	0.0349659	1.37293	1.37624	0.869371	1.54655	2.4155	0.0906509	0.0738947	0.085975	0	3.61497	2.3502	0.063255	2.59519	4.20341	0	1.49968	0	0.0598407	4.62921	3.44596
abhd17b	37.2517	59.0818	45.7582	25.9986	43.0334	29.2357	28.2427	18.8381	48.4194	13.2654	52.6053	16.4159	19.9995	49.913	63.8184	16.4314	8.60686	32.0613	0	14.698	48.8384	21.2519	37.3057	19.6915	58.7487	13.1884	49.9073	29.1072	40.8874	48.3422	19.2737	41.1856	42.0753	118.012	44.5723	81.4298	45.8409	52.3725	35.6388	21.7181	8.28342	11.8315	38.699	55.7798	39.9159	1.56832	27.2532	31.1607
abhd17c	68.6381	43.3655	53.5242	52.7661	69.0939	79.2609	40.0778	64.0535	45.6266	19.2046	47.2159	50.949	89.113	81.7839	102.363	59.9373	48.6458	72.4979	46.5152	52.9373	37.8636	41.0783	45.76	42.3491	53.6705	59.0681	31.5637	35.9276	38.1534	60.3438	46.8415	55.6625	51.2409	81.8865	68.3314	44.4756	60.3131	54.7359	51.6631	61.0656	66.6068	42.7172	54.7732	64.0658	64.6305	54.9216	81.2312	70.5878
abhd18	103.992	141.228	43.7874	3.58113	16.32	1.70163	25.6214	32.1627	25.4569	10.8195	4.5293	4.86799	33.6661	107.484	81.4648	11.0784	0.487726	4.86882	1.27365	28.5597	112.485	5.82273	9.94211	9.82578	45.0502	32.6852	82.8102	1.95772	2.31908	8.42053	30.823	16.1046	29.0913	119.622	92.0553	69.6741	30.9002	63.4231	26.399	2.70572	0	0.0858289	43.207	94.9371	57.7815	4.03303	7.80348	1.51708
abhd2a	38.2548	27.479	20.4188	7.77745	42.4144	36.4162	209.813	155.412	132.759	152.57	93.6415	107.936	14.8029	18.8063	16.7255	8.63322	17.4528	27.3038	55.7147	52.9598	84.2682	73.9519	52.2462	82.7452	106.224	60.2957	91.8811	94.5785	64.0475	113.505	61.0861	57.1816	58.883	80.3981	50.1872	43.0004	46.6079	71.7425	52.601	33.7059	21.9664	45.8689	29.6535	63.881	31.8932	20.8872	12.6645	19.3428
abhd2b	9.80526	6.37489	15.6109	11.228	10.6668	1.5652	5.4295	8.29158	7.33286	8.24153	5.55311	6.97044	31.2332	31.1098	13.1176	8.74086	14.9647	15.5412	3.4391	6.3018	2.68768	16.063	1.91433	0.971076	7.78289	8.03078	6.97213	3.03547	4.7794	7.51072	8.79593	12.0787	21.6912	5.21769	10.1006	6.50436	8.83561	7.01225	15.8184	9.56749	7.62883	3.27039	2.59009	4.66892	5.24407	3.83405	10.9307	18.5942
abhd3	305.906	281.017	383.545	234.671	203.718	304.039	409.245	411.698	371.359	714.29	518.46	785.666	181.731	127.73	222.006	526.991	225.489	425.434	489.365	253.444	330.041	126.223	826.483	550.596	389.412	231.471	257.177	316.869	402.316	356.904	246.877	249.753	271.687	420.142	358.256	399.415	230.48	273.724	418.813	298.353	277.164	344.499	368.641	344.399	273.612	312.894	159.411	185.752
abhd4	72.5703	100.218	82.7766	24.7926	43.4969	11.8426	208.05	117.614	141.843	105.388	72.774	104.423	74.3291	77.1077	100.688	39.3087	43.2494	49.0424	75.2825	76.6054	140.383	116.027	72.0331	50.212	113.171	64.341	118.402	48.4591	63.9534	77.5983	68.9721	76.701	58.6534	145.132	103.945	55.2911	68.1909	130.18	63.2505	55.2404	52.7737	39.5497	56.559	84.1289	98.4329	50.1324	86.1826	46.8902
abhd6b	4.90689	1.0986	4.87292	2.98511	7.18213	2.63729	4.66078	0	1.59624	0.0604748	3.20663	2.30574	3.36398	1.88245	0.84202	0.189587	0.0900973	1.44424	0	3.13369	1.23961	0.0804941	1.55504	2.96359	8.43271	0.621743	3.52441	5.3594	4.5069	0.263581	7.30516	1.39211	2.21744	0.199556	2.85038	0.18887	3.87094	4.43318	5.53043	1.33003	2.49233	4.26099	0.847503	0.154514	0.826712	1.29967	3.60285	6.82156
abi1a	253.939	203.927	207.316	279.696	281.478	254.86	155.821	156.474	201.255	230.583	230.775	209.791	442.003	522.616	594.995	491.561	385.029	463.782	247.054	272.514	298.266	309.206	247.299	249.185	333.864	284.205	278.013	247.047	257.557	299.243	194.603	335.823	339.845	302.377	314.147	396.318	374.9	294.96	300.383	205.076	216.523	382.856	446.879	364.887	359.572	332.429	172.992	177.43
abi1b	39.2104	43.3211	43.7998	45.4549	46.15	46.6601	13.5824	18.296	14.4887	23.6519	46.8073	20.909	28.1665	29.1518	25.5413	14.405	21.6317	37.1665	12.4446	31.2847	32.281	36.9475	35.0595	54.1991	32.1081	57.4409	36.1795	58.7281	52.8486	47.1464	46.0314	45.1591	33.7884	46.7171	72.0261	24.966	28.9874	46.9148	37.0832	33.5877	21.1586	43.6896	27.0306	20.4501	36.5288	17.1712	2.8315	22.726
abi2a	174.527	83.5401	194.697	81.5956	301.495	110.034	154.042	116.027	247.215	180.935	168.081	107.98	249.5	272.74	72.0786	209.376	35.5385	91.0264	69.5245	136.744	203.091	116.538	200.636	124.095	178.697	136.758	257.993	153.819	222.202	144.713	199.173	166.251	140.215	310.464	171.531	178.038	154.494	177.724	145.358	75.698	52.6487	84.3239	174.354	343.327	230.328	46.7102	164.122	131.857
abi2b	38.241	33.817	48.6978	36.9152	36.9184	16.7623	34.7011	18.1748	26.0326	33.0335	21.4872	31.25	43.7144	23.4602	25.5048	28.8298	24.3206	30.6299	71.7717	35.0554	30.0884	59.1458	47.1845	15.7344	42.3688	34.3123	37.1137	18.2136	25.9439	17.281	48.8426	40.0347	35.5209	25.3219	31.5052	15.8945	42.7663	26.4209	38.7071	22.9385	18.5886	47.9134	38.776	40.1153	33.7265	19.6487	7.76839	19.3062
abi3a	50.0329	49.5696	26.2648	18.947	20.5647	30.3572	71.2234	33.9069	34.0428	47.3566	39.0349	71.6557	24.1764	36.7433	30.9323	16.0835	15.079	19.7052	23.0097	22.0825	35.641	7.03253	3.80509	13.7793	43.4958	27.0159	33.6682	14.1921	20.1155	33.2503	19.4126	27.9618	26.49	24.8986	29.7227	12.7495	34.3055	32.7278	24.6246	21.6922	22.9522	28.7968	32.4249	34.5184	28.3597	25.5948	8.98218	23.9912
abi3bpb	5.85339	15.8778	34.1203	13.1401	34.3712	15.3018	8.08923	10.6069	10.3897	28.1624	31.95	25.3685	1.83809	5.5832	0.726325	27.3854	5.66488	26.4974	10.1238	0.519234	3.33131	11.734	11.921	18.7481	7.07386	2.08127	13.9775	12.4735	30.3701	22.1439	2.48251	2.63092	10.3776	32.6789	13.0214	33.4006	4.37015	2.5522	7.84013	11.6567	1.56127	7.44139	10.0189	3.18596	3.47399	7.22098	4.98357	3.69403
abl2	95.1185	116.113	76.896	22.0793	102.572	44.4915	40.0812	49.3629	58.0208	34.4323	53.844	27.9905	72.2464	63.0008	68.8363	62.7601	21.9936	35.2273	8.64348	23.0661	89.5615	37.0442	46.923	17.7078	60.4882	45.1884	121.637	41.5422	66.5866	47.5255	38.8341	60.2501	55.0737	84.8724	48.7669	56.3141	39.8881	57.6224	53.6246	34.7717	9.12504	17.1576	48.5473	71.9535	75.4991	13.7727	33.4941	31.3113
ablim1a	75.4868	73.9775	98.3233	72.6729	92.26	98.3054	168.724	116.181	123.795	152.524	133.142	103.291	35.3633	33.8524	21.047	27.11	26.9449	37.3723	62.0295	71.6638	86.7149	67.5565	86.7545	81.7525	112.763	93.0982	122.01	90.6344	95.4602	73.3626	130.174	80.3188	109.444	150.555	121.297	87.0569	108.817	101.544	129.905	94.7182	109.196	77.9201	61.9726	81.2936	76.1706	98.3863	50.7795	57.5851
ablim1b	1.94637	0.0381739	0	8.11401	17.6718	1.46309	3.55519	0	2.22127	10.5828	22.1557	17.0773	2.91949	6.58135	4.34398	5.87925	10.3651	8.18299	4.19784	1.92393	1.78291	6.41054	7.17891	4.92711	19.505	7.87812	2.51663	8.3421	4.98126	11.9367	5.39911	0	0.57273	7.06311	4.1751	3.0924	6.81964	8.01015	5.35648	4.85817	3.30871	6.39582	8.27413	6.77268	0.802681	1.3468	2.54095	0.100737
ablim3	32.4003	7.46583	16.543	15.7445	14.1175	16.4513	9.87139	38.2884	49.8531	28.536	63.3711	42.8514	5.83793	11.2515	16.8019	16.822	7.04833	25.6427	15.8326	20.4189	25.5889	22.6426	50.5821	30.5369	28.559	47.0353	53.3774	47.8664	40.9426	32.2697	47.9121	24.6174	19.3213	65.5835	41.2464	15.9348	15.8281	38.2295	26.3815	14.5436	16.1049	17.1045	20.7788	19.9779	15.0589	9.90144	7.63595	12.0539
abo	0.971782	4.18387	1.94266	1.53628	1.6667	2.51225	2.73636	0.478358	1.55822	0.0754772	10.0383	1.23009	1.25364	0	1.7594	4.69891	1.39702	1.45056	0	0	0.296687	3.54819	0.0667487	1.97739	6.42964	0	9.06451	1.62955	7.17332	1.85475	1.6554	2.01501	6.82618	10.3236	7.07009	10.1249	3.32902	1.78645	0.712573	0.0448274	0	0.0162759	3.56178	8.23066	0	4.86249	6.07058	4.78451
abrab	0	2.11105	0	0.120545	5.39796	3.6161	0.853217	0.444422	0	6.85164	6.24614	5.6574	0	0	0	1.63067	2.41678	1.31396	0	0	0	5.98112	5.28636	1.97128	1.43993	0	0.0504434	3.82322	4.08841	1.58546	0	2.34362	0.671707	0.121375	2.67592	2.79853	3.08257	0	1.53438	3.44013	0	0.0191034	0	2.52137	0.892784	0.0245622	0.0260708	0.0224906
abracl	8.80335	13.7582	17.5239	22.3744	14.0615	21.2716	9.06473	13.7704	13.0601	8.4037	18.4362	9.357	117.58	85.5465	67.8043	52.581	76.474	68.4175	25.1049	47.9048	99.618	46.5205	56.6023	91.6229	36.7277	46.0925	65.0184	58.8477	70.6076	33.9592	62.017	48.096	27.6	53.0184	59.8325	67.9879	22.7974	28.1231	47.0887	68.0243	81.3772	35.2511	58.3316	81.4964	55.671	88.8538	129.049	74.2835
abt1	30.395	31.6836	34.0793	22.9941	24.8801	30.2748	8.08473	19.1113	14.5336	15.4869	38.4049	24.2603	51.9672	34.7794	29.9209	20.1028	30.9351	30.7548	32.8889	31.5654	44.3087	90.1549	44.2883	25.59	31.9178	20.4594	28.019	35.673	40.6852	55.3522	26.4872	41.5878	38.6203	29.7855	32.8693	26.1618	24.761	14.876	30.1788	41.6301	22.9628	26.672	32.321	26.5407	62.2402	24.5582	34.5776	34.749
acaa1	14.7313	6.3727	4.84366	9.9015	10.6383	7.6628	3.5786	9.83946	11.6551	7.09164	3.97136	2.46388	12.0819	10.3306	3.37854	13.0622	17.0164	8.53648	14.5364	10.5554	12.0121	5.60395	9.37255	14.7831	7.77912	21.0924	16.1497	7.14967	7.91261	7.94086	19.569	19.0026	4.95427	22.6404	12.9726	6.64766	10.8548	9.65298	9.92803	20.0879	13.6748	9.63452	8.98608	6.08782	18.8761	7.38516	6.29847	3.78225
acaa2	7.86374	3.19364	3.88691	0.240211	8.59531	2.6654	2.70789	5.72141	2.36864	4.6715	3.54461	1.25938	4.44265	11.3426	9.76913	0.600335	7.99684	7.00098	1.00943	16.4163	8.18586	5.40631	6.20021	1.95471	2.63137	3.03405	4.70706	9.26376	11.3341	4.72474	4.35892	3.57594	6.79802	9.03672	9.677	6.16299	3.5136	11.736	2.94867	8.20746	1.57753	2.1826	10.9482	1.82294	8.96481	1.41076	7.30334	1.37286
acaca	155.868	158.535	175.181	298.132	411.423	351.708	310.853	193.261	250.825	400.855	363.883	368.537	129.376	110.848	144.486	211.472	158.267	230.629	294.624	332.582	197.161	300.165	388.594	388.077	317.996	184.469	218.799	326.229	317.728	320.361	202.576	327.512	288.357	413.884	314.157	350.996	284.858	231.335	288.879	256.408	199.481	290.101	314.7	299.312	193.847	327.331	144.596	154.646
acad11	0	0.0158983	0	3.85602	2.82412	2.43741	0.875573	0	3.36165	2.35005	4.54756	1.20758	9.74407	3.74585	1.67429	3.97489	2.83641	1.65701	2.49676	3.36608	6.49919	3.91434	0.224951	0.975121	1.01973	2.23252	5.78835	11.5937	8.57393	1.89312	0.800045	0	5.44514	5.84415	4.21789	5.73642	1.87098	1.71129	0.610612	6.9104	4.32699	3.20028	5.45793	0.213029	5.38344	2.51241	1.3741	4.72081
acad8	50.9866	66.4881	36.9697	33.0604	64.1095	33.0472	36.4447	30.587	46.5477	26.1961	60.0594	31.3919	38.5253	53.6397	44.9919	41.9682	32.3687	22.7386	10.8173	27.1957	83.3945	17.5975	29.2273	34.4722	48.9135	34.0569	81.0497	21.1219	58.6968	38.2993	31.7374	33.621	50.5649	74.0371	54.2114	63.4965	50.8094	38.9078	31.6112	41.7986	12.5644	22.4614	51.2371	72.1136	58.4993	24.6611	44.4868	45.5487
acad9	31.3788	15.9122	20.4196	33.9016	27.7834	41.3131	40.937	44.9137	42.2	61.5065	74.7441	92.4535	69.5832	59.1422	81.8979	143.943	97.8881	131.845	64.5532	65.7957	82.8039	116.022	104.969	96.5276	30.8845	33.9734	52.4117	85.8939	69.4105	85.8925	62.0288	59.578	45.9624	39.3703	55.6164	45.8148	33.3431	38.7668	60.3402	61.001	38.2653	76.696	62.9789	32.5057	45.1074	65.6001	50.6017	53.8592
acadl	33.3231	44.363	48.6812	45.3774	50.4928	26.767	24.5159	50.889	41.5665	35.5572	43.6245	41.7195	59.28	30.0063	44.9012	42.5537	75.8926	48.8041	34.4632	53.9995	56.1894	39.8277	47.3223	50.2338	61.6868	58.9076	40.861	75.1116	57.5806	53.3411	68.2004	48.7774	65.7455	62.3078	46.0159	69.7116	66.4555	28.0962	79.8536	66.9738	38.2439	50.1548	53.9433	29.6381	46.8979	58.3701	51.8006	62.1211
acadm	90.214	128.747	63.2559	55.748	67.917	39.476	77.4601	86.9219	111.822	75.7767	73.877	75.4085	136.316	83.6402	90.7816	54.617	111.009	47.881	88.9202	89.9028	93.9275	62.3547	37.3964	94.5634	97.4775	99.6156	75.6724	68.8169	59.5366	107.461	90.2744	84.2343	71.546	95.0346	108.305	104.705	115.979	75.9023	72.4653	100.535	72.4253	71.502	61.9203	62.983	78.7602	87.7106	140.155	101.671
acads	2.9276	8.40857	3.88032	6.97394	4.76332	6.27687	5.37116	22.5646	15.5968	6.09645	9.15538	11.6142	13.7403	3.7078	6.12311	4.42702	6.78385	8.31217	7.57733	16.1336	12.0433	5.59709	5.10034	18.7365	11.0635	7.79385	18.4322	18.7775	5.10132	12.1994	11.4962	8.10894	12.8772	12.4306	11.4688	13.5435	14.3039	16.0023	9.96993	8.49505	13.7109	3.28275	7.10937	12.987	12.4132	9.81715	15.8446	9.64937
acadsb	46.0868	41.2056	35.0283	35.7089	50.4829	39.1734	25.4574	41.9346	36.6922	33.1518	46.5439	21.0362	66.3004	60.192	60.8899	33.3922	39.1098	33.795	40.8565	51.0366	41.9682	20.2076	20.4341	35.4567	35.9494	43.0065	45.323	33.141	27.7345	60.0644	49.5498	87.1301	40.6047	33.3049	59.79	36.9368	35.624	47.7767	37.8246	37.1623	46.1511	20.3501	70.22	59.4631	54.9161	33.1141	51.8126	38.4623
acadvl	21.5763	17.9691	17.5148	17.1628	19.965	17.718	120.382	104.709	101.839	87.6297	93.0616	99.7105	78.4079	66.7697	52.8552	35.3997	47.1003	48.9033	272.217	168.014	94.38	116.493	79.9881	71.8791	68.9169	96.3897	91.87	79.6683	67.0042	116.438	71.6702	80.58	47.2798	94.66	121.967	43.2394	32.0493	77.0805	52.5909	34.8955	43.4661	36.311	55.811	32.3576	33.5671	60.6377	44.4003	32.4727
acap1	16.6786	10.592	6.78612	20.7696	15.2462	9.01955	6.32798	7.40098	8.95065	7.1762	8.83045	14.863	31.2583	10.2801	11.3549	13.8636	25.1099	10.1275	4.11943	11.698	11.4047	24.384	13.6457	9.84199	18.8539	5.32482	11.6787	26.5104	6.56565	8.0201	9.65018	7.26002	25.406	9.744	15.6348	16.5579	12.5091	11.4609	9.13489	10.8378	6.6841	21.2162	8.03428	19.5478	7.90424	10.9599	11.0932	6.14965
acap2	6.85862	6.35802	11.7068	9.75911	4.9442	5.19731	8.16998	1.62526	12.3114	16.3121	10.4655	10.4232	2.60441	8.43577	14.1986	20.9325	13.2146	3.22184	9.21272	6.25449	8.4499	25.6297	17.8252	8.85454	5.17325	2.94646	0.151985	12.1254	10.4855	25.3498	7.90033	5.79078	8.17449	23.4511	6.06794	13.4372	9.67443	16.1958	6.11394	1.40052	0.687576	6.41343	15.414	12.7973	8.83405	5.05771	2.72956	10.7314
acap3b	16.6686	13.7554	4.82949	12.9885	22.5776	24.8802	6.31625	5.17485	0.575513	17.4485	15.0149	16.024	11.8293	13.0944	20.2305	45.2942	30.5347	16.9759	17.5825	8.77232	7.11455	20.5156	5.08282	4.9089	8.02824	12.9218	3.65204	8.29692	10.4587	9.12348	17.7988	14.3503	7.31384	18.2227	11.5509	8.02236	16.3795	5.17765	2.00417	13.1061	12.8435	14.8833	7.13673	4.76506	17.0186	8.57865	5.1319	13.0289
acat1	149.046	113.048	147.003	119.334	74.5099	97.311	108.475	125.364	132.117	92.3705	98.3492	95.1286	98.6315	94.9569	96.1189	28.3682	81.8233	94.5434	112.186	107.784	110.663	79.5272	79.6583	94.5516	109.409	121.843	115.155	109.783	131.478	91.5079	147.921	103.785	117.777	93.8772	94.5293	147.059	140.396	94.3763	161.513	146.135	157.868	119.495	118.577	121.034	175.395	123.132	160.281	185.381
acat2	60.8129	40.1585	23.3272	46.793	17.7457	66.433	25.4696	40.6041	26.7915	28.4601	28.3082	41.6026	40.4327	46.0526	50.2616	29.6248	73.1206	35.1026	59.8617	51.3744	49.6012	17.658	29.4068	30.5219	40.061	51.0329	44.2122	38.566	36.6232	54.3751	25.5936	43.1288	30.1291	26.803	35.6245	34.9103	45.57	30.8073	41.6579	44.3285	51.2524	44.7962	50.409	29.4538	45.1977	59.3607	27.3496	26.5278
acbd3	340.217	293.717	322.184	277.301	376.979	437.579	227.829	273.604	259.825	308.748	436.64	306.029	328.956	323.31	412.513	422.272	289.843	416.197	196.945	249.162	311.713	383.219	513.048	336.85	310.456	321.565	382.635	301.919	471.75	317.734	287.63	301.801	298.911	417.137	295.756	416.126	285.39	359.466	337.453	373.724	273.716	355.176	391.932	408.541	345.335	308.211	353.965	283.829
acbd4	10.7861	4.28571	15.6036	13.9166	10.7552	5.28449	2.69064	5.60202	6.6595	5.8351	2.16312	1.27771	8.89862	6.58021	3.4381	0.554753	7.92456	8.19049	15.6098	8.98511	10.9328	1.67658	3.54305	7.87615	10.2991	6.2379	19.3814	1.786	7.739	7.76512	20.6471	1.17506	9.00881	8.00966	7.35793	11.9627	3.55491	7.9848	6.13808	8.31128	2.41797	11.6439	3.52225	5.89803	10.7639	6.11554	9.67222	1.38742
acbd5a	140.212	69.8018	108.032	136.285	155.079	141.222	57.3383	91.7442	63.3942	118.078	89.2708	95.0103	171.849	162.586	174.488	219.319	149.024	194.861	69.5274	95.0445	79.8421	97.5933	64.3898	63.0261	81.7702	95.5358	76.8685	123.065	87.9391	94.2205	89.3072	78.7767	158.825	58.4984	151.005	181.528	133.465	148.415	65.2925	88.8625	101.394	240.858	166.395	112.191	182.592	126.659	71.8399	85.1926
acbd5b	62.7454	45.4807	43.7749	57.017	90.1967	93.0247	43.721	47.8478	28.2869	55.543	62.4889	59.0347	31.2032	14.0024	46.7847	52.5885	34.9623	49.7966	21.5071	44.8504	27.3147	35.8881	80.9937	56.1532	47.2086	38.8507	32.7447	76.2539	67.6558	45.7841	44.2112	38.2065	36.0275	52.9274	58.3603	72.283	35.5283	35.3256	40.2516	33.5752	17.7194	43.6838	38.6816	41.9233	29.1661	50.8443	19.9986	24.1098
acbd6	177.475	161.62	191.783	125.245	92.9985	133.841	139.483	149.967	165.54	124.265	97.0021	125.237	208.865	141.889	223.084	153.442	142.342	178.245	184.234	182.606	151.31	73.1934	132.892	144.785	106.479	205.654	179.026	146.795	116.959	139.921	167.286	200.386	155.455	202.259	164.291	140.197	117.702	216.564	149.815	148.56	95.37	141.872	185.217	193.152	232.189	126.803	87.8858	112.707
acbd7	214.718	292.568	205.378	231.501	244.572	120.235	167.845	178.403	154.968	86.5319	72.7442	69.7636	175.784	162.618	157.766	60.863	273.883	78.5607	259.536	214.461	242.841	36.3476	78.6735	249.209	229.653	267.595	305.734	220.887	105.304	255.098	314.289	254.378	319.507	227.857	306.869	255.572	283.694	196.839	317.524	264.783	265.274	247.476	235.44	218.551	242.573	314.117	367.277	283.694
accs	12.7285	19.0239	12.6299	18.5534	38.6204	16.5208	14.5495	24.2891	28.0134	14.2765	7.85354	10.5765	30.1088	19.6979	16.6313	24.9995	33.2643	29.1302	23.8162	32.4952	16.4328	17.3881	27.2045	16.7333	20.4496	12.5625	16.348	28.3359	18.2446	16.8795	16.7417	27.2473	30.449	21.8652	17.3849	17.0441	24.8249	17.6467	16.1381	17.9895	23.1261	7.55275	10.6637	16.2846	27.5375	18.3542	31.7613	21.5503
acd	22.564	6.4148	26.3155	15.7512	9.77388	22.5359	15.485	18.5853	19.65	16.5583	12.6518	11.6982	25.2318	24.4596	22.9341	10.5937	21.4605	19.5928	14.2365	14.5811	14.6482	14.5462	8.10889	17.7369	20.3889	28.0901	23.1981	19.246	6.75821	18.3525	17.7397	15.8109	14.2892	14.1617	17.0553	12.4171	16.3212	36.4992	17.701	15.6757	15.2704	12.8555	16.2223	14.499	11.4669	12.2355	11.1989	14.3473
ace2	0	2.10629	0	2.69951	2.86505	2.45839	1.77923	0	0	2.4224	14.3511	3.47491	0.338057	0	3.48551	11.4308	12.4947	1.66306	0	0	0	0.0774242	10.0252	1.97226	0	0	0.0796381	2.80403	6.90657	11.9259	0	0.564576	1.35529	7.0873	4.18857	8.23016	0.251656	0	0	3.39469	3.58797	0.0146894	0.842953	0.165331	0.82157	0.0881728	11.441	1.28161
acer1	0.97247	1.07768	0	0.131508	5.45509	4.77247	0	0	0	1.14816	2.76828	0.017017	1.29527	0	0.889894	0.0713725	0.0346743	0.0388606	0	1.73574	0	0.0738037	6.41585	1.9728	1.03621	0	3.30121	0.0542135	0.0699	0.0704532	1.7783	1.49449	0	1.57808	3.86994	0.115759	0.545849	3.65639	0	0.0476264	0.815694	3.14932	0.906208	0.0445102	0.893237	0.0242485	1.19031	0.0222037
acer3	5.88905	0.0378902	0.950365	9.34994	0.299836	10.8407	2.71874	1.91265	2.39076	7.94994	2.01942	1.24808	2.83653	3.7479	0.781229	5.47573	0.190333	12.7775	3.81634	4.08094	5.39992	0.143583	0.215357	1.9639	4.23158	3.16582	2.38039	0.171123	5.6721	3.10092	9.00629	2.86731	3.68525	4.71869	0.25154	7.25509	9.20436	0.767985	7.87683	3.69318	5.09473	4.29082	5.50779	0.169018	3.57852	4.71085	0.0957692	0.0822993
ache	20.57	27.4929	36.999	32.6781	30.8765	42.6605	30.0232	59.3754	30.021	30.8696	41.8867	37.1207	36.9451	19.6672	47.7223	34.497	29.6518	37.5279	61.4853	18.4084	34.7678	24.1644	42.6772	62.0751	30.2233	44.6675	18.8335	45.0969	49.5551	42.4243	56.7386	42.8614	36.0869	58.7254	27.6032	47.0909	51.9689	27.2878	36.2737	25.3363	22.0122	54.3026	35.0368	33.5902	22.0093	58.0697	29.7343	39.4678
acin1b	557.872	456.43	495.434	572.636	779.987	877.793	337.193	488.497	450.485	646.938	685.7	566.812	522.097	548.881	730.663	804.641	578.017	840.739	376.678	421.346	492.642	576.335	774.134	638.25	523.855	478.331	621.102	712.922	676.5	550.149	528.416	622.64	615.407	584.371	599.71	659.603	575.879	642.075	596.911	632.543	440.867	644.227	722.752	622.538	617.215	673.354	382.593	462.196
ackr3b	38.3193	15.843	6.78221	11.6015	6.76213	9.06703	13.7661	10.3397	14.0599	1.39558	5.75069	7.02982	28.3844	15.9414	8.65298	14.1021	39.3698	15.5723	9.24517	19.7415	25.0428	8.15464	0.503517	4.90733	16.1713	12.7548	12.7818	8.46808	10.7412	9.37517	11.4668	11.9785	24.6906	6.77918	12.9009	9.45476	9.57466	5.21101	6.04029	14.1302	8.51907	7.48619	30.0429	7.62008	13.3038	2.71619	11.1493	5.00755
aclya	161.766	199.654	217.079	181.889	142.051	205.583	114.797	157.446	151.561	149.055	147.143	158.776	165.273	162.633	124.213	130.369	142.138	125.5	121.697	167.797	184.475	104.764	137.48	191.091	150.12	179.201	131.537	165.921	182.961	143.021	166.408	165.604	154.715	172.931	135.93	209.377	143.333	166.02	193.156	173.708	131.25	193.03	157.247	202.064	185.071	205.73	159.206	175.996
acmsd	8.80832	26.2816	9.7158	10.1922	19.5049	6.58703	12.8429	8.88843	3.88857	10.5834	8.79947	7.02173	27.0985	23.562	11.3663	22.2397	9.70455	1.93822	1.00734	1.7425	14.0623	10.302	10.2497	3.92917	18.8873	6.1446	12.805	16.2562	14.9816	6.58118	6.92771	14.1716	14.2165	37.3056	17.1879	16.8136	28.4934	9.64898	5.92417	9.6919	2.35056	17.0159	7.04875	39.4217	20.3791	9.98587	26.8969	10.9745
aco1	0	2.15671	1.92475	13.1869	6.06985	8.58726	3.60444	3.2373	4.00396	4.7629	13.82	2.43103	0.725414	2.78984	4.40144	3.98109	2.83867	12.8136	1.30274	3.42667	0.435823	1.4726	8.15146	3.94437	2.89211	3.13389	4.61649	6.53542	4.46313	0.248887	1.69438	3.73816	1.32496	8.52413	4.26495	4.50209	3.16656	7.20997	5.54617	1.32555	0	4.25777	0.896837	0.0587222	0	0.0319107	0.0338768	3.34915
aco2	364.719	368.724	549.988	465.861	424.912	407.603	605.349	541.963	456.186	554.793	511.501	557.558	396.361	417.352	328.688	291.42	382.088	409.283	515.947	460.527	374.19	313.583	416.462	414.659	350.626	358.15	450.101	442.926	461.584	432.965	387.718	364.332	316.228	391.079	433.888	405.811	324.073	428.336	454.128	469.556	409.426	368.014	521.378	542.317	525.164	419	344.287	346.101
acot11a	3.91931	4.22777	4.87147	1.68934	4.58664	4.99606	0	0.659489	0.811751	2.24239	0.0757881	0.0216357	5.00383	0.92111	0.841023	0.192542	0.0914516	0.102766	0	0.358668	6.33881	0.0808726	1.55628	0	2.94305	5.73258	4.6005	0.178297	3.11461	3.12479	4.44666	1.32585	0.551891	3.2339	11.6508	1.80248	0	1.81094	0.74592	2.28098	0.84152	0.0118058	0	1.3813	0.882413	0.0320438	2.31557	0.0293339
acot11b	10.7794	2.18871	6.78918	16.7111	13.729	22.2052	3.54581	8.81134	0	21.9759	11.9876	13.7852	0	3.68087	3.36534	32.793	22.1846	19.0441	5.87927	6.94044	3.71381	6.8514	23.0934	20.7148	6.28087	13.7305	2.51356	14.6705	13.2281	4.98591	4.29659	8.1483	19.332	8.07934	17.9476	5.05693	17.1916	16.9385	2.79505	8.47095	5.83996	9.61415	9.86104	6.20014	3.39948	15.6382	11.1057	18.8399
acot13	28.4331	21.1679	26.2755	13.3282	40.8761	36.3801	22.7268	35.0309	24.3356	17.9429	52.6567	27.8634	35.9117	25.3562	31.7592	25.202	29.4859	21.1736	31.4528	32.328	31.6624	20.2281	54.223	53.2057	38.1706	25.2752	33.794	51.7363	42.2597	36.5573	36.2638	39.906	39.2565	61.3593	31.6605	23.3777	34.2611	34.3769	29.138	53.7483	51.2756	45.8489	61.1408	59.5976	45.9754	37.9704	79.8678	52.7219
acot7	20.5769	35.8654	30.1835	35.1592	14.4697	21.5935	54.7393	56.9988	53.0293	30.9391	37.2487	44.085	43.7089	47.9735	40.5461	27.558	27.1207	45.7834	40.1227	50.8121	57.0617	15.0473	20.5145	52.2151	27.6627	35.0017	44.0993	43.6745	26.1438	37.9335	52.2961	48.2597	26.9143	52.6363	40.0918	36.7344	33.5297	37.1217	41.8554	32.3793	34.9823	19.2765	45.0379	43.2948	42.5867	19.7319	24.8464	25.2835
acot8	5.87282	2.17411	8.76424	5.88642	17.2496	7.60497	10.101	3.86783	7.34835	8.22691	0.501456	9.18608	19.7595	10.3402	13.2985	4.64512	1.74027	5.87731	3.86765	8.618	7.12996	5.40711	3.43631	10.8503	4.97674	3.87541	2.45255	12.9252	1.92261	7.38579	7.98602	5.14045	6.76145	7.74404	9.74408	4.84291	8.45165	1.64588	10.2767	4.87718	9.50079	2.19528	5.34633	4.62783	10.7319	4.98529	8.56111	7.18808
acot9.1	27.4683	4.31505	16.5321	24.0147	38.7714	14.0972	7.18105	19.9804	9.58826	21.1848	26.9268	16.251	19.9178	7.45586	18.5863	13.5616	9.64139	15.2862	14.0469	16.1991	22.6729	13.3886	18.2304	14.7689	18.8876	13.3992	15.1898	26.9629	15.3429	16.8198	11.3446	13.2305	15.5842	57.309	27.1378	37.446	13.5333	20.314	26.4522	15.6857	26.5717	14.9758	9.77636	17.5222	12.3038	15.9093	23.2774	29.6041
acot9.2	0.980359	0.00957342	0	0.058041	1.44857	2.35602	0	0	0.827293	1.14718	0.0581164	1.12916	0.821889	2.85067	0	3.28447	2.56604	0.0968672	0	0	0.88449	1.28216	3.83366	0	0	1.54616	4.49304	1.46109	2.89677	2.90476	2.64149	0	1.38304	3.10606	4.12176	6.85427	0	0	1.6715	1.15594	0	1.05506	0	3.94415	0	0.0601123	1.27437	4.53959
acox1	55.886	66.5207	48.6586	54.0287	70.3628	31.8624	35.4575	28.9907	47.9884	84.8621	76.1946	57.9456	38.1015	55.4713	39.5789	42.5427	65.3952	59.6772	0.235656	13.2422	70.3021	34.5771	89.7093	54.1824	40.6343	17.9944	70.6248	74.5749	35.118	17.5021	30.8364	22.1852	88.0778	71.1721	41.7247	72.4603	53.8008	31.6308	24.3347	84.8197	75.1663	93.7473	70.1023	71.2918	79.7376	100.781	45.8825	51.6399
acox3	30.4026	21.159	30.1858	9.14001	36.3637	26.4958	9.97763	16.6137	13.8679	3.78523	17.0492	16.1512	31.5584	17.8377	17.5815	14.07	20.1326	16.8887	15.3921	34.7679	14.0263	19.9827	25.8496	32.5176	13.409	15.8472	26.5622	24.381	11.0673	16.8333	13.1692	7.92645	17.2437	27.6093	36.2762	24.1471	22.5307	18.4974	17.643	36.7551	13.5066	19.2213	20.7513	22.7898	15.938	7.55017	12.4539	13.2477
acp1	59.8167	45.4494	48.6634	35.8984	43.3798	72.8465	57.4131	52.5472	60.283	54.4813	78.147	57.9887	82.4296	69.5472	60.7523	57.94	85.6013	66.9354	109.581	81.0941	99.4423	67.7123	105.083	97.51	71.9554	67.4908	102.309	118.982	108.734	82.2518	69.0607	73.1096	64.1557	47.2253	79.68	55.0019	54.105	90.1828	60.1169	75.4442	64.7827	74.6549	79.0374	80.2637	81.4063	88.9629	119.45	120.738
acp2	2.92694	10.4895	1.92267	6.99702	3.40098	8.64075	1.76715	1.11603	6.69619	0.102699	9.21652	4.60843	4.87738	0.87395	5.2312	13.7997	6.74607	12.0464	0.0539502	7.12759	0.301191	5.22963	9.79769	5.91601	4.38255	8.09828	6.93145	1.68462	8.68812	3.34328	0.781144	1.28437	1.29117	15.2322	3.06148	8.55139	0.837386	4.48156	4.79481	2.4354	1.64037	3.19606	1.75695	0.180838	4.49414	2.47434	2.50573	4.66789
acp5a	4.89608	1.11114	5.83833	5.72771	12.8206	5.11468	15.6286	7.39332	3.046	4.8867	13.3761	10.3983	1.28211	2.80654	5.37128	6.69072	3.97135	0.180658	3.21258	13.5792	14.8371	4.20946	4.90346	2.93991	6.28276	4.58103	1.35568	0.328329	25.3216	18.677	1.63597	5.89232	5.11723	14.711	3.24863	18.4304	0.847387	18.2151	5.43092	3.67022	1.58042	0.0459099	7.01353	16.5706	2.45603	4.02776	140.331	21.7259
acp5b	6.88703	1.0936	0.954975	0.196626	9.60536	1.41367	0	0	5.05701	1.26843	7.45537	3.44406	0	3.81074	2.6835	0.203521	1.40439	2.67462	0	0	4.5996	0.0657045	0.0971431	1.97403	2.50712	0	3.44926	1.5125	2.99501	5.54107	4.50963	0	2.22287	1.72978	2.84273	4.27474	5.08528	0	3.14798	4.62824	0	0.0276319	0.825488	6.78139	5.38648	0.111376	2.54345	4.71679
acp6	2.92512	8.42426	3.8762	12.1512	0.368926	9.8668	0.803586	17.7972	11.5092	3.7291	8.81734	9.27022	17.4971	11.2847	6.06664	8.09348	8.20939	9.82464	15.7033	10.5506	9.51814	3.03819	10.778	17.747	12.0941	11.0577	25.2342	7.21039	6.57498	16.4652	19.6507	24.7572	1.91692	12.4365	3.37024	6.53778	15.0206	4.28007	5.96119	4.99658	16.3614	18.0399	13.5122	6.23416	21.4771	0.222751	15.8612	10.8159
acrc	0	1.0379	0	0.0153028	0.0184624	0.0104113	0	0	0	0.0251268	1.55947	3.2782	5.44537	0	0	0.205762	0.0974918	2.6779	4.23673	0.322837	0.107034	2.57112	4.1202	0	0.423489	0	3.28219	0.0447246	0.0576056	0.0580594	0	1.54518	2.41374	0.0914238	1.40493	0.0867068	0	0	3.25862	1.23273	2.62057	3.15709	2.66454	3.00376	0.801154	0.112242	11.6206	2.46521
acsbg2	60.7757	69.7406	57.4092	44.5529	82.9789	133.062	57.4327	39.3952	48.8034	66.1543	66.1773	57.9538	56.7289	53.5843	63.5481	44.3637	49.6417	31.0725	42.8558	42.1766	65.7238	99.8373	55.1254	65.993	54.1737	63.6433	69.7798	64.5293	75.5293	74.3082	49.4964	80.7921	67.2582	42.5988	53.0361	74.1876	54.1031	77.7492	46.0878	96.8091	89.6883	55.5112	93.5556	84.2254	94.8417	80.3419	52.0249	42.1534
acsf2	0	0.0117946	0	3.75621	0.0870532	2.38565	0	1.40033	0	2.2791	2.95407	0.0317355	1.09872	1.90506	0	0.107541	1.30813	0.0582051	0	0	0	0.00781595	1.28368	0	0	0	2.25347	2.53584	2.70788	0.0883116	0.858005	0	0	4.0499	1.4421	2.77113	0	0	0	0.00483188	0	1.04109	1.80269	0.108442	1.77544	0.0584147	4.62277	0.0534265
acsl1a	33.3363	28.5449	26.2663	21.6911	47.0176	35.2736	25.5057	12.5689	37.6818	20.2412	40.9807	25.5369	10.0171	35.8308	22.0377	21.1168	20.1764	18.2646	24.6699	15.1758	28.8898	21.3556	40.497	33.4966	30.5382	41.6127	31.3993	12.8679	33.2044	30.4165	15.7279	37.4156	30.6535	96.6803	80.6967	59.1419	27.6784	38.2166	16.0467	23.9289	11.7707	12.8693	55.9694	26.4082	24.7207	28.087	23.6016	27.6091
acsl1b	0	2.08935	0.971081	1.3924	0.0856286	1.25685	0	0.534272	0.738694	2.33932	4.49743	3.38291	6.38683	0.897819	3.52343	2.24772	3.98161	1.60027	2.98751	4.54303	4.50496	6.38601	3.20332	1.96057	4.55345	2.24785	4.65957	0.217667	8.49904	7.22278	9.062	4.55723	2.9319	3.25559	1.68504	0.257874	1.23253	3.56416	3.11226	5.76737	1.64691	1.10109	3.60222	1.67254	1.71156	4.77045	4.82123	2.45348
acsl3a	0.95616	8.46829	3.86496	11.2542	21.6608	12.4776	10.8612	15.6575	4.61184	26.941	19.0966	25.3115	9.80312	11.2605	5.14574	19.9375	7.0187	24.235	19.6835	11.3919	11.4934	7.01636	39.3998	15.7548	7.73132	11.9163	16.1766	16.2155	14.9315	6.55783	12.3378	19.7527	6.49114	14.138	21.0362	16.6329	12.8256	27.561	15.3732	9.78187	10.0905	26.5733	15.2884	29.3846	14.156	12.2647	7.63642	7.38816
acsl3b	164.72	175.345	150.871	105.559	167.666	157.714	132.142	177.395	172.812	140.826	136.879	148.399	243.039	215.262	193.885	185.733	177.097	150.7	144.121	173.482	169.671	111.326	134.445	163.504	165.937	196.726	218.533	176.915	144.13	131.09	211.584	222.184	216.017	221.065	137.505	175.048	158.874	212.89	207.028	136.756	213.315	177.074	177.077	220.698	233.024	183.855	81.7672	128.251
acsl4a	37.2378	58.0987	35.9871	52.6515	79.3299	67.9627	74.8427	77.0073	52.9183	26.2951	61.1338	41.8584	100.196	72.3751	97.9729	57.9345	57.8602	34.001	36.4753	41.1283	76.9618	110.002	28.1835	40.3695	62.4941	48.5318	46.5703	53.4358	30.8503	56.0595	84.9863	129.978	54.8647	76.4988	63.1476	79.1381	80.0188	63.4911	78.7025	138.549	72.4302	70.4357	98.8449	109.088	140.918	131.364	79.1276	72.0241
acsl4b	2.92635	4.25314	1.92204	9.55978	10.1908	7.48215	15.5958	8.78721	4.69579	7.21014	12.0435	12.6803	10.43	6.54925	2.50682	9.47473	14.3216	8.40138	8.66675	9.28867	11.4401	13.1748	15.0074	14.781	14.9778	12.7355	7.12618	21.3466	10.7753	6.56666	8.82234	6.60567	13.7961	13.6199	3.3154	11.9677	7.77189	16.0791	4.40956	8.4308	7.61911	10.6497	27.1531	16.0122	18.6415	5.16152	14.8448	10.9181
acsl5	0	0.0139208	0	1.42516	3.99797	2.41291	0.866614	0.490242	0	1.25549	6.01022	6.67637	2.15214	0.934781	0	1.73217	0.0575648	0.0645839	0.822984	2.26228	1.0984	3.76947	0.155598	3.95089	1.2915	0.675833	1.23385	5.13428	6.74471	0.181366	0	0	4.04268	2.88522	1.4801	1.56877	0.0644384	1.75765	0.673536	2.36593	2.60006	4.20081	8.3877	0.139107	0	2.42026	0.0792056	0.068128
acsm3	34.3219	40.0955	16.5152	18.8975	54.1815	17.9518	34.7557	10.5168	11.1657	25.9865	43.7507	16.3592	28.8469	30.1243	26.4793	16.0226	13.7554	21.0065	3.97643	10.1562	24.379	31.1754	25.4828	18.7128	35.0315	12.4596	46.1914	19.4872	17.1472	30.251	24.6748	21.5424	33.9053	71.6045	45.4275	24.8085	28.6791	32.8442	8.16589	22.7448	13.5068	21.3377	24.1878	69.7289	31.8576	12.5117	13.9068	46.4612
acss1	2.93424	5.26187	2.91026	2.98273	1.84826	7.29633	15.6253	8.11938	5.55819	7.18291	8.85871	9.28105	7.08985	16.0829	3.39968	6.22532	6.85448	12.2502	5.85014	11.1732	3.69003	27.9727	9.36869	11.8196	3.55755	10.4419	5.90717	6.98448	11.7456	11.7808	10.631	8.17693	8.20361	3.69479	11.3357	17.4486	1.71754	7.10892	2.92147	15.0061	6.86879	1.12917	8.1027	3.29092	10.7198	6.16104	7.41088	7.20102
acss2	53.9066	43.3873	63.2541	121.369	98.0632	79.4769	36.3763	44.9851	27.4427	63.7884	94.5143	57.9349	71.2668	60.1274	57.2167	70.7694	65.77	88.7871	40.885	50.4127	42.2525	37.2889	62.2369	74.8767	64.0018	63.6161	62.874	69.9763	72.6507	87.7413	53.0329	59.3739	60.3159	109.475	47.5086	71.3763	51.5997	76.8793	64.0436	75.4158	68.2359	66.1391	68.3391	39.7674	61.9786	60.9163	45.8248	91.8682
acss2l	0.958163	5.3157	4.84855	0.334521	14.5364	20.5776	23.6885	11.9058	25.2627	21.366	42.283	23.2163	3.21739	3.71113	2.52456	30.4476	4.25166	1.77607	6.52149	13.8285	5.71648	1.69941	22.9038	8.86049	11.8926	0.530657	10.4633	12.2015	22.7934	2.10707	6.09107	7.34818	13.7125	27.6611	7.42746	3.62448	10.0313	15.2803	9.39873	2.57986	0.687658	2.19952	8.9736	15.4284	6.11777	0.202329	12.2063	13.0232
acta1a	0	1.0379	0	0.0153028	0.0184624	0.0104113	0.938944	0	0	0.00650553	0.0198273	0.00574678	0	2.88059	0	0.0982752	2.44572	0.0532714	0	1.39206	0	0.0150973	0.0221184	0	0	0.828619	0.0115337	0.0232614	0.0298908	1.33513	0	0	0	1.31398	0.0139794	0.0162056	0.761178	0	0	0.00897404	0	0.00328893	5.6289	0.0828524	0	0.044832	0.0476095	0.0410226
acta1b	0	1.0379	0	0.0153028	0.0184624	0.0104113	10.3095	0	0	0.0815763	4.79563	2.35158	0	1.85115	0	9.50309	11.0552	0.177806	1.93064	2.76514	8.49053	0.137157	0.205472	0.976112	0.230997	0	6.62601	2.64749	0.136577	1.59087	0	0	0	0.0170388	1.24962	0.0161824	18.8196	0	14.3833	1.39768	0	3.25495	1.82052	1.44261	0	0.0460049	1.24338	2.31012
acta2	3.91464	5.28176	1.92542	1.7396	8.69519	8.57028	27.4491	46.4977	0.533565	6.17441	11.2222	19.7019	34.0681	8.38178	3.33548	8.7156	12.3634	45.8154	2.27704	5.05268	12.0844	2.82499	0.302087	3.93502	10.8502	9.55518	2.51292	12.1376	10.4996	9.16	5.20313	6.5964	8.20099	17.8132	13.9612	9.23513	10.7639	1.63973	8.57948	2.57859	6.81035	9.5587	49.9947	4.98713	27.631	1.53001	10.0909	5.06529
actb1	235.275	552.521	418.532	578.181	673.906	954.487	553.434	418.74	346.158	329.014	557.904	399.971	1212.42	810.221	758.809	456.476	863.334	696.441	682.781	803.009	972.81	851.29	698.874	790.906	730.157	706.067	893.244	688.682	837.164	1011.43	739.158	823.764	673.486	716.74	655.504	665.97	636.201	553.608	707.235	952.348	1278.95	696.543	860.146	1031.34	1070.61	834.337	1271.31	817.688
actb2	2256.02	2766.8	2820.87	3480.12	2718.55	3387.58	3074.13	1959.1	2112.79	1692.92	1971.95	1899.96	5555.24	4189.27	4683.49	3321.09	5422.81	3527.45	3490.03	3935.52	4154.62	4723.13	3502.45	4004.77	4642.15	4061.07	3831.41	4130.79	3612.34	3871.22	4330.47	4741.74	4869.03	3168	3735.26	3969.15	4503.79	3368.22	4013.84	4559.85	6027.41	5159.25	4518.47	4658.05	4813.62	4680.14	5038.02	5065.76
actc1a	0	0	0	0	0	0	0	0	0	1.11433	0.0199421	0.00577986	0	0	0	0	0	0	0	0	0	0	0	0	0	0	0	0	0	0	0	0	0	0	0	0	0	0	0	0	0	0	0	0.0155663	0	0.00852385	1.14613	0.00780922
actc1b	2.94423	4.18933	1.94099	0.148675	4.28248	0.0994796	2.77673	1.32061	0	1.21711	1.7582	2.28265	1.42846	1.86081	0.812051	0.288833	9.74437	1.54242	0	0	1.00709	1.2449	1.37504	0	0	0	0.0173189	2.42546	1.37309	0.0454006	0	0	0	0.0338258	0.0276808	2.51822	8.56221	0	6.36704	2.48495	1.60586	2.16879	0.916383	0.0303881	0	0.0165964	1.16959	0.0152008
actl6a	17.6403	23.2249	18.4862	13.1581	22.9574	26.3145	21.01	22.828	12.9137	20.05	12.7447	12.8557	44.6821	29.122	29.0521	12.7592	42.5684	26.6431	29.6102	28.5795	34.4745	29.0836	15.8495	30.5354	30.1109	34.3475	18.7608	30.1296	27.3306	27.4239	44.444	27.8216	37.9756	19.1943	13.4122	26.0034	29.4583	14.9295	11.3306	21.5489	23.0732	20.2711	26.929	30.5624	30.9945	28.0657	35.6595	27.5902
actl6b	0.970088	0.0252601	5.87448	2.83522	0.193116	4.84084	7.3337	3.95131	1.45017	10.3941	6.81188	3.56491	12.5219	7.51915	3.42022	4.39907	2.98412	10.8236	10.419	10.5277	5.10284	28.0221	5.12356	11.8185	7.13665	11.3875	3.61385	5.61762	0.370621	11.5675	0.769565	6.03324	4.43386	12.8877	3.12945	7.39955	9.96425	6.14557	8.56097	2.58403	6.80091	7.46624	9.87141	14.2231	16.074	5.07942	7.53498	8.4617
actn1	10.7793	3.24256	7.76626	21.9529	15.1325	13.8134	14.6314	7.26406	5.50431	8.39438	13.7771	20.5902	26.0384	21.6206	23.8345	14.1163	24.0195	12.9021	1.87716	15.7059	9.70139	23.3913	26.523	16.7465	17.811	22.4246	14.0457	15.2284	19.576	15.3807	11.4479	6.48047	10.4045	16.9484	14.3111	27.7129	10.6177	12.4686	2.83164	6.09982	2.38826	15.8829	15.4543	6.05834	8.86128	3.85144	6.28187	8.39062
actn2b	27.4622	14.842	16.5274	33.5801	21.6606	22.7332	67.5507	15.1734	31.5713	25.0974	65.8735	96.8874	18.8539	8.3805	18.4844	29.466	11.0771	31.4119	32.6413	23.7033	37.3569	13.7036	45.3219	54.197	33.6655	50.9751	37.3368	53.3904	63.1236	50.1104	33.6774	26.2598	11.7117	56.1557	18.9741	30.3944	26.4448	35.5223	18.4218	28.6071	9.17953	12.8695	9.7974	13.276	26.7726	20.5488	16.0342	6.23072
actn3a	0	0.00257696	0	1.25065	0.0185832	0.0104792	0	0	1.73537	0.0187323	0.0576473	1.12883	1.56553	0	0	0.123431	3.62477	0.0666309	0	0	0	1.18417	0.011416	0	0	0	0.00589265	0.0118573	1.29017	0.0153358	0.919187	0	0	0.0168638	0.0138162	0.0160162	1.6975	0	2.49184	0.0327457	0	0.0119268	0.916397	0.0303697	0	0.0165864	0.0176017	1.14501
actn3b	0.969016	1.0877	1.93734	4.109	3.07806	6.0141	13.8906	0.340669	4.82815	3.65545	5.38777	6.91889	0.730269	4.7034	0	9.9318	11.2813	1.65639	0.853176	2.30822	0.0983897	2.5785	5.36662	0.979631	5.86095	3.10468	1.2839	6.6047	0.269709	7.15633	0.818283	2.20665	0	3.07571	5.31417	5.5545	9.75015	2.56671	5.41249	0.133149	4.2194	6.37938	2.75695	1.46572	2.72322	0.0515117	0.0547121	0.047124
actn4	37.2577	22.2463	32.1115	42.4347	47.2671	35.3636	29.1986	19.6255	7.85054	29.5133	39.2274	30.0763	32.6285	28.1468	36.9881	31.1782	38.9133	67.3726	23.4479	22.0788	24.5111	52.1956	23.2358	36.4507	21.344	39.8711	36.0586	34.341	26.1285	53.9012	30.9253	30.7412	28.5279	37.3924	37.1302	54.0016	22.1426	22.8731	30.8744	33.5105	41.9452	33.0563	33.273	30.5922	33.6714	25.688	32.057	28.7788
actr1	251.976	272.548	270.606	211.919	270.831	238.535	197.791	238.918	202.02	192.896	253.518	207.525	368.097	347.817	237.89	216.89	296.272	239.741	223.733	294.013	248.305	232.799	276.02	282.681	306.246	274.647	225.757	285.248	271.056	290.133	285.88	244.488	280.034	347.293	307.043	422.009	253.799	186.235	228.478	319.724	240.505	300.753	233.626	416.852	273.588	266.785	255.41	308.81
actr10	193.157	147.929	218.062	121.16	160.239	182.909	175.062	190.458	135.984	173.834	124.852	131.079	211.457	149.423	200.131	147.708	163.625	138.114	128.603	175.123	147.149	119.233	200.855	157.59	158.351	154.414	157.043	160.478	161.996	161.064	208.115	183.014	137.272	129.748	157.167	180.785	184.421	186.334	176.004	196.463	207.321	167.488	204.979	174.635	208.15	159.628	155.512	167.638
actr2a	38.2665	9.58991	17.4989	20.1258	18.8403	44.8327	9.96389	14.356	9.63397	13.0591	20.3229	18.4459	28.2609	23.4832	8.63083	21.4456	33.2395	35.7707	21.8301	24.4449	27.8341	25.2575	30.485	45.331	29.5502	18.1029	22.2077	49.946	24.4576	27.4443	30.1381	33.3032	20.9976	32.3953	18.8896	20.1029	26.7891	17.6263	24.0643	13.3391	14.3969	19.2067	24.3345	3.57961	22.1772	27.7652	14.9377	20.3324
actr2b	31.3761	30.6363	31.1498	33.9622	30.7797	20.419	31.9166	30.7963	35.1154	29.5934	23.2539	27.8627	55.021	36.6521	27.2276	22.0347	45.3755	32.1945	33.5323	46.1283	37.9995	51.3282	29.4184	45.3112	43.5371	39.8445	29.1821	31.71	46.5586	27.7261	47.8238	58.2058	28.436	52.6819	37.3373	38.2345	38.586	28.2027	27.6764	31.1987	27.2111	45.7948	34.1211	32.2215	54.1625	54.5207	16.375	33.592
actr3	47.0461	33.8818	56.4463	91.7359	40.6006	106.652	34.5678	39.516	19.2604	66.028	82.311	42.9437	64.5028	51.6299	60.7188	82.219	114.821	104.07	86.6114	58.4265	61.5865	59.8028	121.346	128.066	58.6303	65.1437	97.6089	121.469	66.9254	77.5963	89.4948	72.2705	56.4614	70.1781	68.6129	68.5041	74.2406	74.0763	97.2426	95.9017	156.353	117.303	91.6639	65.9095	54.752	149.377	87.6379	118.357
actr3b	0.960643	7.37915	0	1.78852	22.053	5.12651	3.61679	1.07807	4.03324	4.73517	6.6186	7.9533	2.34003	5.60304	6.10884	17.2281	10.561	9.64346	2.87311	1.25643	1.21207	5.27214	16.3447	4.92406	2.41876	4.916	2.36881	1.54327	3.05428	3.06385	7.04294	3.51325	4.31398	9.26854	20.173	6.32161	4.63215	1.71183	0.611349	2.44435	2.52613	5.28135	4.52625	4.27662	0.80172	3.65351	4.84004	2.46378
actr5	12.7225	34.7962	16.5246	40.4235	20.2706	20.3138	7.20022	15.8284	15.5228	14.1971	17.1611	12.7887	36.8818	20.6241	42.4384	18.1664	39.931	21.2177	11.6397	23.1414	17.9996	13.4886	29.8691	24.6315	20.2329	15.1046	9.45038	3.25666	22.1905	20.861	18.5461	32.7422	24.2447	23.2661	13.2478	12.6701	17.3129	22.9695	23.9824	20.4146	25.6486	20.283	23.2948	31.9993	41.7275	34.0557	11.4554	42.8862
actr6	3.91355	9.43951	5.84298	5.66737	3.35852	2.69841	5.45567	3.9305	10.866	4.79102	6.86207	2.44657	14.0545	12.255	6.08627	4.59279	11.9003	4.53066	9.21925	7.91535	10.2033	5.43135	0.385869	6.89272	5.53625	5.54563	6.93996	2.99908	10.0325	3.35708	11.5874	4.29312	9.88622	12.049	7.27013	4.93727	5.94109	7.0735	8.60811	3.73093	6.82493	6.40668	2.61363	13.5559	3.46745	2.60511	2.64612	10.5213
actr8	32.3535	60.0707	24.3147	34.0679	24.9971	17.9766	12.6637	21.1369	28.6418	31.749	16.3112	24.3227	51.9158	51.6927	108.85	38.9443	24.6224	29.7205	27.8024	19.7168	71.464	20.1521	20.3444	27.5719	73.6926	59.8648	75.3049	18.4187	18.9674	33.8729	29.1004	38.2991	34.5783	67.5963	58.1105	30.8445	73.2227	25.4991	30.7514	37.1645	39.2433	18.2251	46.7446	69.0893	39.801	29.4499	51.71	32.4868
acvr1ba	2.9539	3.12897	0.967546	0.0937692	0.113833	0.0631736	0.894859	1.37059	0	2.29475	3.00935	0.0363131	0.266244	4.76809	3.5973	0.2306	2.62924	0.122316	1.58999	0	0.160626	4.81692	0.115947	2.964	0.195956	5.03611	1.21804	2.68619	0.154958	2.91806	0	1.54083	0.702461	1.51402	1.40949	1.48437	0	0.922725	0	0.0048168	0	0.00176725	1.79399	0.120764	0.844016	3.50706	2.42035	1.24285
acvr1l	118.629	88.7983	128.485	182.689	114.151	142.507	102.035	140.344	95.983	159.57	117.609	163.318	136.422	155.067	152.424	209.737	191.6	175.443	188.404	120.803	111.726	162.557	173.691	158.576	131.363	116.143	123.338	152.067	136.231	129.21	137.182	169.529	180.666	124.92	108.867	138.434	153.715	148.356	135.046	117.56	142.415	200.454	175.373	154.014	125.709	152.15	71.8656	125.743
acvr2aa	185.324	179.551	121.658	135.078	120.394	125.045	138.567	126.507	123.786	127.805	145.22	149.491	151.775	197.424	178.058	147.625	147.608	156.046	80.9084	100.192	180.819	97.9803	76.8088	135.931	211.983	129.653	241.613	120.963	124.485	88.8065	105.232	133.17	148.752	244.871	110.298	132.446	120.428	147.637	103.446	93.5342	68.0726	97.0849	144.765	206.974	183.485	84.2568	58.3316	61.3466
acvr2b	103.913	50.8088	64.2018	129.356	250.805	207.704	96.5416	56.9358	50.1808	212.607	217.475	204.926	62.3532	91.0894	82.665	331.385	110.306	313.435	115.89	63.1944	71.4516	216.258	241.308	157.594	131.186	92.9019	59.6029	221.556	227.665	154.927	91.1556	64.4932	169.818	69.0469	64.6832	104.744	126.189	67.8358	151.491	161.564	64.6088	183.36	169.952	169.89	91.9665	199.409	89.0676	110.268
acvrl1	0.974906	1.07066	2.93374	2.69279	0.129358	1.30715	12.0131	3.93089	3.12512	5.92155	9.76192	0.117382	8.33594	6.57337	0	2.63919	20.1571	1.76231	0.166329	4.16053	9.19374	0.132243	0.197929	0	11.0419	1.44269	4.62731	1.60311	1.80977	0.258485	5.47375	2.25669	0	0.169362	2.78614	1.63768	0.453053	1.76669	1.52354	2.35105	0.802911	3.15966	18.5046	0.253568	0.785248	2.55648	1.4079	1.34699
acy1	19.641	6.3895	16.5735	11.3937	5.16157	7.74978	65.6211	75.3631	86.5224	59.2314	54.769	63.7962	21.8873	6.51798	7.83116	23.1846	10.8507	4.63765	75.4163	45.0879	58.97	52.9958	49.1032	68.9531	38.8866	31.7938	42.9207	26.3093	26.0909	36.3958	30.9954	12.4394	35.6326	45.8429	12.0283	37.6101	38.3949	34.4212	44.9475	59.5097	18.5728	18.2206	17.9267	27.3499	11.3773	39.683	13.7814	19.2201
acy3.1	0	2.1443	1.93046	10.444	7.17423	2.63517	0	3.0607	0.786576	1.18367	0.107725	0.0304899	12.2356	4.67847	2.54612	7.35952	5.41829	0.265493	2.26946	10.3344	7.56957	0.201295	0.30523	5.91318	4.05419	6.53538	6.83716	0.199116	3.18138	1.8252	0.753316	17.2197	0.464615	14.6193	4.56688	7.62158	7.68422	0.777532	0.556909	4.79885	6.92051	6.36963	0	1.68979	4.46117	0.11156	12.7379	1.31698
acy3.2	8.80414	18.9919	6.78075	12.9836	23.9811	23.6657	4.44985	7.96533	2.18277	18.7083	27.5543	13.8697	11.2751	7.45945	1.58969	23.4088	17.247	23.0491	12.814	7.22786	26.3216	14.7245	33.9673	17.726	35.1163	7.66951	10.6547	32.35	11.1478	24.1042	8.73803	17.3825	32.4428	8.33876	13.0222	9.56163	9.05227	15.8421	30.4866	28.4997	10.936	19.2013	50.46	60.1493	22.9068	26.9493	29.7198	21.7588
acyp1	68.6679	41.2119	46.7275	31.5928	34.2138	34.237	36.4235	63.4422	32.4573	60.1016	20.2911	38.3072	70.5449	80.9008	62.5869	48.3741	32.6213	58.5305	65.8843	50.193	43.0889	24.1645	26.4603	31.5074	36.6327	30.1353	56.7305	31.7114	36.3849	27.7278	60.2683	42.0386	57.5016	39.3088	61.1021	32.4452	47.0287	31.6693	25.9483	47.9492	60.6624	79.8646	19.6449	10.9324	23.7916	54.4963	53.9491	57.134
ada	42.1855	12.7557	29.201	32.5475	30.7221	24.1028	20.9861	14.1546	19.5588	18.9395	11.2198	27.6368	22.9889	44.2458	48.6635	14.589	33.4803	22.5962	28.4272	29.6327	21.7483	13.512	17.0585	13.7756	37.8018	34.4073	18.7382	30.0441	15.6678	17.1821	23.9451	22.6401	15.6987	2.36688	25.4583	31.2256	29.3311	25.5579	21.4361	33.49	40.2333	27.7495	27.8118	36.28	19.3491	29.3134	46.6001	39.408
adad1	0	0	0	0	0	0	0	0	0	0	0	0	0	0	0	0	0	0	0	0	0	1.20651	0.0227784	0.98911	0	0	0.0116876	0.0235734	0.0302928	2.51158	0	0	0	0	0	0	0	0	0	0.0143979	2.75457	0.00526927	0	0.0858859	0	0.0464486	4.56701	2.31134
adal	72.6173	54.846	24.3097	9.23207	41.3613	10.5296	44.8392	34.4501	28.5365	10.9079	37.7354	3.74396	50.4242	43.2814	45.0559	25.5264	21.7935	14.491	20.4593	27.7384	46.1095	10.9682	9.82781	15.7469	38.6197	37.5681	42.83	24.867	12.8187	17.2769	33.669	28.5566	31.7352	23.72	31.3918	30.4252	37.0519	29.2561	27.9808	11.013	10.048	9.68536	22.3845	44.5884	40.8225	23.3073	40.5274	18.1818
adam10a	233.359	196.503	159.616	213.028	215.406	181.787	249.843	186.011	171.812	224.715	191.101	208.657	219.479	149.394	153.251	296.981	231.809	174.277	218.38	187.812	155.345	227.184	199.77	148.715	203.248	142.451	131.517	156.338	112.481	162.483	188.534	193.477	183.435	183.971	243.787	156.916	180.972	128.867	166.06	137.864	133.843	182.359	145.628	95.0114	139.024	160.639	125.872	149.579
adam10b	0	0.0158794	0	5.03237	1.56033	2.43718	0	0	0	1.14816	2.76828	0.017017	2.1554	0.934884	0	0.119071	1.32073	0.0643232	0.493806	0	0	0.0304523	1.37732	1.98014	0.986216	1.63834	1.16525	0.0637077	1.46541	0.0828808	3.61498	0	3.12914	2.95452	0.127964	1.61546	0.481656	2.78254	0	0.0224588	0	0.00820201	0	2.6575	0.86443	2.34147	0.0492764	1.20878
adam17a	55.883	39.1435	53.5288	91.5491	51.0167	53.072	60.1749	53.2877	38.9267	62.6552	74.6323	53.3663	89.7491	58.2244	88.1714	80.3437	68.5366	86.2454	69.5009	67.0387	60.316	119.785	79.3736	84.7066	72.3973	48.3774	46.6847	98.2185	69.6308	69.873	57.4695	88.2858	87.783	67.1005	67.1842	47.6367	86.2163	67.0935	78.8366	70.6978	58.7718	58.703	65.7149	43.8237	44.2317	48.7374	42.0501	50.2783
adam28	1.95	0.0327697	1.93177	6.71137	7.1237	4.95906	2.64394	0.980219	7.31179	10.5245	17.4327	8.10363	0	0	0	16.2569	10.2709	11.8181	0	0	0.995087	7.33413	5.54999	4.93804	0.923826	0	2.47511	18.0314	8.8449	12.8604	0.744884	3.50012	3.51419	10.7103	18.9722	17.2444	0.836965	0.845531	0.686873	6.71896	0	1.08279	0.835468	0.183957	1.72178	0.0977862	4.78782	9.09552
adam8a	0.974695	1.07126	0	0.108528	4.10692	3.58839	16.6749	1.71277	6.50974	1.36252	9.90506	2.45954	6.78259	3.70376	3.40846	6.14495	21.6166	7.07171	2.03051	5.87487	0.995852	36.0263	7.7606	2.93837	1.43977	0	1.20398	0.103409	4.08857	4.09817	8.94589	6.01526	1.25357	3.45572	7.04325	8.76104	1.27641	6.26006	6.33994	1.33898	4.26372	5.3117	4.54361	1.65777	0	4.7553	4.805	2.44457
adam9	40.1915	33.8487	44.7739	42.7045	53.5939	52.8674	52.0875	34.1682	27.5797	36.6617	30.1156	29.067	53.3945	36.6244	42.2831	40.4379	35.076	54.0596	78.2031	54.6319	52.5683	24.2164	42.845	18.6902	59.4442	63.9031	52.301	29.2134	39.6379	36.8261	24.6467	55.9334	50.7145	42.1327	56.7152	24.9299	54.9493	58.4076	47.1508	21.8341	41.7712	33.1144	50.4049	50.6028	49.6606	50.9912	15.1692	24.1647
adamts10	68.6477	100.201	56.4585	21.9725	47.9334	25.6155	16.3029	41.412	52.5772	16.7719	36.3545	12.9745	38.4876	62.1362	79.6996	22.1374	15.2801	18.6552	8.15061	34.8862	68.6784	21.4368	32.0363	20.6693	85.0787	46.904	97.2271	27.9104	16.0194	30.9838	37.0663	68.7041	58.1798	68.1504	36.1267	56.227	85.6746	48.7316	23.7465	20.576	5.70669	10.7745	59.3305	102.106	82.5139	28.3189	28.6933	38.4996
adamts15a	1.95917	1.07729	0	1.51884	1.64458	5.8941	0	2.14558	0	2.30835	1.72186	2.27064	0.36111	0.922375	1.76442	1.89002	3.7336	1.43949	1.54398	3.8158	0.132173	2.54996	1.57396	0	2.37599	0	0.0307082	1.34835	1.46146	0.0811937	0.885749	2.47811	0	0.0630064	0.0514574	0.0597877	0	0.895988	0.786879	1.15588	0.867412	0.00702381	1.80282	0.108262	1.77559	1.25383	0.0619532	3.44105
adamts3	4.88463	2.18049	0	9.92618	25.6697	14.8412	0.81882	2.43894	4.80937	7.07133	9.86246	13.5834	0	6.6152	0	10.0221	5.3118	9.19649	0	1.45625	4.32265	5.04528	3.04625	3.94522	6.06611	2.19357	2.4655	6.82442	6.10388	14.0756	6.14725	2.74718	1.981	6.4279	8.52288	22.3602	0.868768	3.48572	7.95565	10.4246	4.23657	2.17913	1.6925	12.4126	0	10.7323	6.20344	9.44097
adamts5	5.8821	6.33359	2.90038	9.53215	3.40044	6.29042	41.3663	8.51919	6.261	10.811	14.3495	21.9272	4.06214	9.37417	11.4532	26.0424	15.8145	3.25205	18.9228	6.04205	7.14907	50.163	25.5863	14.7636	3.38916	8.62666	8.2529	13.6254	27.2217	12.1678	17.782	6.49618	8.86145	19.7095	18.2511	10.8926	11.447	10.5872	9.18428	18.8444	2.36457	11.7242	5.28875	10.2738	16.9596	13.3128	7.55523	11.9476
adamts9	4.87182	17.9781	26.3016	18.5762	31.5438	21.4243	1.69969	13.7583	8.00385	14.1439	21.5165	14.999	20.5523	29.1881	27.3936	29.8154	13.7305	10.2363	1.54092	0	4.48463	17.612	10.309	12.8262	1.34081	3.7517	13.8227	12.1768	15.9929	13.3179	6.93364	10.3084	5.69389	35.7421	15.7905	28.0166	10.5631	16.1023	3.6234	10.707	4.99885	5.38136	0.764738	3.4362	35.1553	13.3207	6.36822	6.16176
adar	177.478	126.794	136.269	115.342	149.254	141.333	116.633	154.05	144.224	125.468	141.871	158.75	215.276	225.606	146.194	232.894	175.788	200.542	140.321	170.007	169.575	163.899	140.549	154.634	133.447	139.132	164.09	181.126	106.688	424.585	214.312	145.165	178.977	165.261	158.62	162.777	147.073	144.834	135.857	124.693	129.601	170.621	143.897	113.509	113.334	120.541	91.4259	99.447
adarb1a	111.767	102.502	114.855	124.964	106.423	147.424	451.195	653.711	527.959	454.366	610.895	593.467	231.049	215.21	240.576	388.532	174.65	278.404	428.987	297.915	335.449	362.364	569.796	467.853	402.195	374.072	467.553	481.275	523.485	364.945	452.531	347.925	269.454	328.658	223.138	214.868	266.989	394.846	496.178	262.514	259.203	264.569	335.402	260.305	276.328	276.354	94.1483	200.026
adat1	2.9373	4.21373	1.93364	5.42599	1.79826	3.77138	0	1.51725	0	1.14639	0.0571253	0.0163904	10.8799	5.63355	4.35561	4.2101	0.234191	6.8758	0.240988	1.58932	1.10987	3.76215	5.40426	0.979089	1.73216	7.4619	5.70192	0.1799	1.77353	3.13008	1.83979	0.760719	0	0.0485077	0.0396556	0.0460423	3.21642	0	3.28888	0.0482783	0	0.0175131	1.76543	2.88723	0	2.45563	4.75095	3.53225
adat2	4.89643	6.33414	9.76315	1.77611	4.78731	6.29275	0.875304	1.27058	0	2.35084	4.55125	3.39565	5.77822	0.885533	8.04489	4.07308	6.56058	2.99305	8.52471	3.49595	6.45312	16.4799	9.02982	2.93985	4.14753	3.99644	2.39341	4.08398	5.73531	0.242523	0	2.85951	3.67606	7.42216	10.6792	5.96236	9.41731	13.4648	4.49752	2.57371	1.54757	7.45816	3.59332	8.02896	1.70515	3.65542	3.69885	0.102432
adat3	17.6633	14.7768	8.74033	10.1653	12.4094	13.8612	23.022	14.6007	12.2637	6.07463	2.59495	3.66335	18.6826	18.9	8.76134	0.759216	10.7483	1.8633	4.12434	21.5664	20.9341	3.05068	3.67786	16.7561	6.64496	7.80133	17.2936	8.46907	6.52124	25.9496	17.685	6.41937	15.7529	20.1658	41.3822	9.68105	5.07219	18.7712	11.6485	15.3615	3.23535	6.4481	5.35108	9.86448	7.08494	3.80872	3.86355	10.5908
adck1	16.6564	9.58015	11.6512	19.9707	48.7838	20.231	9.03184	9.28298	13.7966	15.3884	32.8714	12.8203	13.0716	12.1587	22.0533	21.0215	31.6796	22.2111	6.84144	10.9534	15.6243	19.5662	10.9697	21.6872	20.8927	9.29046	7.20853	15.326	33.9131	35.4337	18.5113	13.2608	14.076	54.0982	22.9373	24.3564	25.1127	6.98693	10.0171	4.98118	2.36955	8.55819	28.9152	3.56976	11.4041	8.78173	41.1328	14.475
adck3	165.703	107.808	128.474	187.178	172.159	130.083	158.58	166.869	171.063	241.122	149.319	197.025	156.45	245.376	190.358	172.51	203.743	183.895	141.131	164.092	147.925	117.783	93.5469	119.172	115.727	148.054	158.172	153.607	115.47	212.007	177.045	158.021	172.146	189.928	167.122	164.287	108.341	160.897	108.84	92.3769	86.8901	116.26	113.226	122.214	123.084	103.63	139.263	122.104
adck5	59.8065	88.6547	46.7034	20.6058	98.9282	43.129	26.3378	42.3945	40.6994	49.6101	58.7452	39.4605	50.1805	64.9547	26.3102	72.5861	21.8985	15.9363	4.4155	14.5401	36.7096	31.6993	52.2563	42.3698	57.7295	29.203	75.3611	27.9044	69.0932	44.2903	29.0342	36.573	29.8295	147.079	72.6685	71.301	57.814	39.0036	14.3931	25.2076	7.43428	15.0098	45.0117	54.5954	34.5134	8.89935	43.0471	28.8499
adcy1a	29.3932	34.9037	29.1733	42.7238	58.0786	78.8855	22.7226	31.4778	21.8436	31.9329	34.8035	41.5775	25.5194	40.4537	48.6388	23.6753	32.2207	25.3335	10.2656	35.2877	19.7057	46.0114	64.3073	40.3875	25.2791	34.0342	63.8422	48.0699	70.5228	59.0026	42.4106	40.4586	40.582	89.2068	54.2758	56.2121	36.0297	57.542	36.198	40.7541	24.5662	51.1535	28.6677	66.1192	61.2603	28.2189	27.3679	38.3657
adcy1b	0	5.29542	9.76144	7.01727	4.80302	8.65664	19.614	1.06741	2.31192	2.48258	2.22247	0.104637	0.37529	0.891957	1.6804	8.38216	2.81692	12.7377	4.80946	3.18712	0.776361	4.01426	5.8909	7.89678	4.9584	4.70866	6.93582	5.52999	11.3257	0.334198	5.41015	2.1751	2.18316	4.44602	1.61865	1.73603	3.69672	4.412	1.35748	7.02978	5.14804	4.27172	5.43542	8.13767	2.60279	2.53675	2.57266	2.48802
adcy2b	0	1.10067	7.81763	9.27728	5.92471	1.4474	9.23204	0	0.636861	9.23314	3.77409	7.97893	1.18823	4.71287	0	12.619	2.80423	4.16822	2.58825	4.84904	2.60308	1.46108	3.03938	0.976449	0.845539	0	1.19689	0.0956959	5.26742	2.82769	0.791485	2.91417	0.542447	12.4228	6.78703	1.82509	1.88594	0.858912	0	2.31868	0	2.11267	2.75544	0.0969533	0	0.0523318	4.59481	0.047873
adcy3a	3.91745	3.19286	0.950917	3.02624	8.58247	7.35136	3.58138	6.1078	5.65243	4.81594	0.487503	16.914	0.478142	4.73006	0.799868	8.06721	6.33886	0.175224	5.03547	4.17049	2.02364	5.41677	3.44688	21.7341	4.00743	3.10205	0.0990775	2.90152	8.43422	7.16525	0.802285	7.95908	3.79674	0.24543	4.20213	1.77229	7.81711	1.66297	0.544112	8.22297	5.99598	6.38158	12.84	3.15069	4.39861	0.144756	1.42599	7.07972
adcy5	84.3075	158.359	109.998	53.1626	121.302	80.9344	61.024	64.1694	63.4583	67.4929	122.733	67.2906	95.2328	104.364	89.8948	130.579	44.739	64.4029	29.8719	43.7955	142.671	67.4727	71.6801	60.0741	101.235	68.3587	121.855	53.8718	80.2751	53.7146	65.3844	71.3038	80.6473	194.368	77.3998	94.3358	95.8076	92.0134	62.5224	61.1377	22.7765	43.7964	110.629	131.693	130.338	25.9813	72.9165	64.8181
adcy7	0.959894	2.16659	2.89726	10.9095	18.2581	5.15003	5.38362	7.31095	10.5806	11.7982	21.1718	8.19483	1.44686	0	0	17.4774	2.87769	11.7258	8.17269	4.86717	4.09543	1.61605	10.1561	7.88556	1.87922	6.23063	7.06113	15.9302	13.2271	13.267	11.7303	0	3.64344	4.80178	6.98763	6.03552	2.46973	0.773113	18.0347	4.81637	0.71297	3.23496	6.33149	3.13345	4.40554	4.88425	7.24811	2.5198
adcy8	31.3788	25.3751	30.1775	20.2291	27.784	35.1738	28.2137	43.3608	49.9633	24.9825	20.0785	33.6295	30.4545	34.8309	25.5438	19.7402	22.9243	21.1079	17.4629	28.592	36.3832	26.5109	18.7762	39.4143	37.7009	30.9461	39.5199	49.0195	26.1628	35.0422	41.6765	26.9472	44.7746	28.3297	25.9951	33.4939	26.4158	36.2251	33.9644	51.2209	28.069	26.7087	30.5193	33.5339	44.3633	37.7136	30.9199	30.0133
adcyap1a	0	0.0394415	3.88406	6.89691	7.36183	12.0382	3.65286	0.435309	3.24714	5.76414	0.299498	5.67007	13.2404	2.77495	0	10.3598	2.91219	3.04001	0.684128	3.37736	4.7692	3.90842	1.75768	3.94295	0.926492	4.6665	11.4299	14.3247	4.78685	4.80371	2.62682	3.80328	2.16795	3.16371	2.92247	4.39638	1.03175	3.52335	0	6.96605	7.00109	4.25598	0	1.6205	5.43552	3.59453	0.0974989	4.65294
adcyap1b	50.9659	56.031	65.2081	93.3636	76.8713	84.3995	201.611	143.743	63.2581	150.184	53.827	200.287	75.8437	101.54	46.5441	106.531	80.551	113.822	104.436	134.127	79.3175	573.94	133.259	144.773	75.979	73.0544	122.033	112.358	99.9813	125.73	79.5689	81.1049	107.204	119.804	109.941	146.847	46.1653	42.1794	118.906	150.788	181.096	171.629	106.037	124.979	154.214	73.3143	117.153	99.4415
adcyap1r1a	0	0.0195099	0.963816	6.31696	1.62107	2.48029	0	1.32523	4.31266	0.0497821	1.75132	1.18875	2.00626	2.79475	2.58756	9.8214	0.184348	7.87928	5.89721	2.11597	1.49116	2.67507	0.19977	2.95491	2.38682	1.64368	0.0300826	0.0611327	0.0788811	0.0795075	4.58006	0.656317	0.659678	1.60181	0.108119	1.56678	1.62312	2.64319	2.27482	0.0836074	1.64952	7.34076	0	7.63749	0.836173	2.4154	0.0772356	1.25624
add1	286.288	228.239	284.221	371.912	291.061	377.066	164.018	219.659	246.146	238.902	175.617	250.309	329.112	370.349	319.898	325.334	364.604	320.372	316.235	235.365	196.054	231.476	301.757	266.92	313.323	264.239	261.772	289.41	335.848	276.632	271.753	309.537	281.669	220.064	268.467	267.6	277.793	246.362	315.968	245.666	220.834	280.515	264.318	224.051	263.059	287.204	105.206	189.24
add3a	1016.74	688.839	857.548	957.407	875.955	1019.37	1705.78	1145.49	1104.01	1025.7	933.901	1169.63	745.781	788.576	793.156	1384.89	737.602	935.721	1565.02	976.191	925.153	1155.29	923.08	710.126	978.541	992.851	839.825	943.5	758.74	790.25	994.108	1131.74	959.733	854.029	831.17	862.094	945.538	1068.71	850.195	615.991	763.373	797.854	852.178	926.147	814.728	781.768	292.704	502.939
add3b	24.5023	14.8607	12.6165	35.2746	46.7624	38.8657	54.7848	29.1496	25.0514	37.9051	38.6914	58.9102	10.8123	11.2136	8.65555	41.4115	12.3894	39.3634	15.7891	21.5298	17.5697	39.3572	49.2984	33.4933	15.4876	15.8074	14.0801	28.3975	21.1425	24.0584	31.9196	10.929	28.7221	42.7247	23.0371	24.4845	22.5577	15.7861	15.2152	33.3546	29.0713	29.8287	37.9636	6.48329	20.3408	25.4877	17.3959	20.3924
adgra2	16.6537	34.7795	31.175	21.3926	24.5429	5.45396	12.7938	12.4068	10.5749	9.51736	7.46936	10.4519	16.7817	18.88	10.5418	4.76931	12.0718	4.61423	0	12.9598	11.1607	5.45349	10.3654	5.90307	14.5167	4.46355	19.739	30.843	26.6271	11.0948	12.2472	22.5113	15.6142	48.3345	18.8441	31.5641	16.6076	28.5535	9.06751	15.5518	4.05788	11.7645	11.6508	47.7978	4.27599	1.50848	11.194	3.84717
adgra3	15.6865	7.45933	18.5051	12.9693	16.8642	21.2315	15.5364	13.7215	15.5647	7.26492	9.21692	13.8896	25.2872	31.0588	23.7789	21.3937	16.3875	27.7384	8.1546	18.0015	7.08271	15.6059	12.145	5.89527	13.7085	15.1586	15.0984	13.747	12.2735	12.315	15.8999	10.2903	14.9992	38.7207	9.03172	16.8095	11.6588	25.7806	17.7962	9.77009	14.4503	18.1196	8.94539	10.2645	16.9641	14.4726	5.16526	8.47727
adgrg1	0	0.0134553	4.91549	1.41866	0.0997341	0.0554801	0	1.5662	0	0.0125526	0.0384406	0.0110854	0	0.959856	0	0.0196708	0.00964984	0.0108023	0	0	0	4.74433	3.93858	0.983126	0	2.58326	0.0220758	1.30624	0.0575928	0.0580465	0.894485	0	0	0.0496584	2.48616	0.0471335	0.351921	0	0.748101	1.18565	0	3.12777	1.87183	0.030167	0	0.0164763	0.0174848	0.0150908
adgrl4	17.6808	24.1155	0	3.30001	9.33769	4.05741	6.38069	0	14.3004	1.35787	9.84414	5.82059	0	0	0	8.43315	17.1763	2.94191	2.84571	8.28836	13.0924	2.83892	0.312683	0	6.37034	7.33239	7.98119	0.219828	1.86321	1.87137	4.40666	9.40614	0	8.7243	5.63709	0.297013	2.22064	0	0.746593	1.18684	0	0.011721	9.19855	8.05533	0	0.114986	2.5521	1.3219
adgrv1	163.732	184.865	140.15	167.692	213.555	159.06	143.124	109.935	151.59	139.604	169.392	127.569	143.633	156.055	143.674	178.865	92.86	96.4583	26.0078	65.6441	168.378	118.864	130.798	122.14	176.3	121.625	218.499	134.647	151.563	185.179	116.697	129.969	151.577	384.483	187.144	212.719	165.223	171.509	108.034	131.722	58.6342	66.2209	177.094	305.533	201.093	62.4966	134.578	96.0192
adh5	130.392	164.784	118.735	167.46	129.544	167.703	32.7515	39.59	43.1713	41.438	68.7102	33.7263	80.0746	74.2448	74.0121	52.5354	118.712	57.4125	113.769	79.322	101.59	17.8216	124.675	156.635	169.808	179.832	193.122	232.996	240.435	206.64	145.124	178.489	175.983	138.977	168.469	171.727	183.071	164.218	142.683	200.028	231.286	171.745	151.841	153.021	185.066	168.137	279.545	161.689
adh8a	1.97291	0.00730481	0	0.0440821	1.40584	0.0298837	0	1.43663	0	3.33704	0.0934001	0.0265374	0	0.948839	1.84113	0.0585746	0.0285252	0.03196	0	0	0	0.00776776	0.0113654	0.990351	0.468305	0	0.0168899	1.27957	0.0439195	1.3734	0	0	1.51835	4.04275	1.43884	1.51938	0	1.86568	0	0.00963062	0	0.00352896	0	0.0451575	0	0.0245983	3.37492	0.0225237
adh8b	3.9105	10.4955	0.946499	7.02474	7.52758	6.30763	1.73111	8.33657	7.35518	2.53044	15.7334	4.71873	5.77542	3.71563	6.14661	4.32687	12.8586	6.96126	4.08933	1.25599	8.69799	6.48016	1.895	5.91345	5.17375	9.92541	4.65677	1.6349	0.283207	3.24421	0.753027	1.20967	7.53682	20.0169	11.0839	6.25831	8.00247	3.46054	2.11184	5.98619	5.08609	8.48308	10.7449	6.27729	11.479	16.9017	24.1739	6.19099
adhfe1	6.85733	13.6556	2.89289	5.88702	7.75241	9.98442	5.38147	8.02469	20.7619	11.8066	13.6598	4.80281	8.15972	6.53828	10.5889	16.0895	14.4338	3.21236	7.22683	11.5111	9.91583	7.99059	6.36271	6.88833	8.28261	2.99266	11.4554	9.41083	1.99471	7.57152	5.23913	2.74559	9.93037	9.21293	8.52825	11.7189	6.3087	3.44325	3.69556	8.30592	10.3883	6.40539	6.28962	5.87963	0.765444	11.8396	1.45199	10.5435
adi1	8.81228	5.34378	10.6996	16.7038	16.5169	13.808	102.46	26.9875	24.1937	69.5147	11.8046	40.6397	55.3136	31.9106	30.7452	45.7816	42.9223	48.6044	49.3457	37.9746	43.4916	66.8456	11.573	41.3657	27.5988	31.9858	22.1633	16.7889	19.987	31.5866	39.8757	34.6108	50.1519	31.3549	26.0201	24.7561	29.2105	14.8722	28.5799	20.5117	47.2221	23.4966	23.2936	23.6001	21.1463	28.0862	60.9912	29.9623
adipoqb	0	0	0	0	0	0	0	1.5164	0	0.0186757	1.50574	0.016488	2.59803	0.914726	0	3.44094	4.9741	0.122953	0	0	0	0.00776776	0.0113654	0.990351	0	0	0.00589265	0.0118573	1.29017	0.0153358	0	0	0	0.0502957	0.0411123	3.74852	0	0	0	1.14365	1.81187	0.00529757	0	0.083701	3.68063	1.22686	0.0480904	1.20661
adipor1a	70.5927	49.7032	76.905	76.6019	66.3013	74.4001	276.365	128.32	170.227	248.222	114.753	180.861	160.436	152.232	159.464	215.654	209.012	203.191	174.691	144.696	111.39	189.991	105.69	112.273	88.9797	81.0915	118.525	108.218	87.9786	89.7822	116.808	139.34	145.074	104.744	142.643	114.222	132.651	79.3631	125.921	95.9652	110.002	147.138	83.4843	86.2831	121.298	162.973	103.736	185.216
adipor1b	102.925	132.091	157.684	222.523	199.73	159.015	133.04	115.341	108.166	198.608	212.886	205.043	157.184	123.062	177.999	315.393	195.73	168.661	157.226	130.835	112.467	202.119	252.445	198.964	157.852	122.445	135.012	175.435	149.997	204.614	131.826	168.678	140.339	132.767	188.231	188.207	177.553	151.879	191.661	140.258	121.007	158.93	140.163	98.0531	120.323	221.405	170.19	239.11
adipor2	465.719	381.402	444.836	426.268	493.96	466.817	477.69	269.185	398.337	603.126	408.378	650.09	347.781	349.62	378.935	553.647	323.374	535.734	239.031	313.609	252.631	297.406	315.578	273.811	217.322	206.901	212.916	286.377	252.723	227.979	222.98	283.046	252.84	305.316	369.414	297.93	224.991	208.39	245.628	237.186	152.531	261.289	222.875	256	245.276	280.013	191.345	276.443
adka	35.2997	18.0274	23.3392	23.0808	54.3657	41.4484	52.0342	47.3609	38.2537	27.3813	35.3413	40.5811	20.174	26.3467	23.8153	24.647	15.0277	20.9599	30.6967	11.0968	29.7375	34.2232	27.5555	39.4128	39.9636	39.9023	32.5954	31.6353	15.8344	40.7483	28.2364	41.4566	24.6661	40.4499	46.8549	46.8084	32.2419	24.6895	30.1678	27.5646	26.4194	21.3752	26.0375	27.6976	30.1203	28.0308	22.3442	34.6027
adkb	31.3945	19.0422	22.3855	24.1063	17.2783	20.2742	25.5631	21.1764	11.1854	22.4695	25.933	23.1646	32.3259	23.4986	22.9073	8.86186	16.3486	30.3165	17.4819	22.7576	33.1274	26.4922	43.3891	21.6593	30.2646	40.9456	22.1701	11.4658	31.5128	15.7147	7.82752	14.1938	17.3692	20.0416	21.1785	21.0075	20.9939	10.4927	20.1868	13.2838	21.4236	11.7815	26.9347	31.9298	32.7932	22.0787	35.6423	26.4033
adm2a	3.95355	0.00939366	0	0.0569302	0.0689096	0.0385316	0	0	2.59624	0.0304525	2.89413	0.0268701	0.0618523	0.932021	2.73025	3.12757	0.0639453	0.0717639	0.401869	1.14377	0	4.69656	0.0765147	0	0.522978	0	1.11751	0.0228198	0.029322	0.0295506	1.81056	0	0	0.0804201	3.73815	0.0762868	0.0717384	0.889051	0	3.32621	0	0.00857339	0	3.67883	0	0.0248188	0.0263434	0.0227254
adma	0	1.0637	0.969055	1.42175	0.101427	3.52782	16.5225	3.72564	2.2003	17.4767	13.5852	9.31488	8.80575	13.2696	1.63788	5.94017	6.71753	1.75798	0.919466	5.81735	5.75225	42.274	3.58071	0.966369	9.59513	8.88397	4.72879	10.5851	0.356014	1.97508	4.35392	5.95728	1.23256	10.4294	12.2607	7.54156	0.99091	4.34423	6.13275	9.45371	5.93481	14.7833	12.7208	8.62752	0.754779	10.7899	7.41361	3.74987
admp	35.2759	72.8342	49.6345	51.2344	73.3122	40.5806	15.3811	31.4752	27.637	13.2731	70.5818	27.8737	24.6826	46.9826	64.4414	87.6991	40.4284	35.1623	13.6194	22.1421	32.5937	23.9487	43.4562	34.4813	49.0933	20.4076	52.2396	30.4882	58.4876	44.0438	21.9381	29.0083	27.5746	122.534	59.9466	87.3344	42.2302	28.2926	14.415	19.3007	21.2541	23.4825	30.4621	80.3428	32.6666	24.6338	58.9915	43.1316
adnp2a	28.42	30.6654	48.6947	25.9247	39.9132	44.0181	54.7779	32.63	15.9981	40.2505	55.3411	50.9072	48.4456	36.6145	45.8114	58.6822	50.8896	41.9293	27.1308	38.7935	40.1175	36.9934	24.8535	42.3604	36.6688	56.8859	29.1743	42.346	20.2839	27.7035	32.6997	42.996	33.8872	47.9048	38.5609	30.7119	42.1749	53.0264	60.421	40.8244	32.2732	52.247	33.2057	30.8497	38.0586	35.3936	51.5924	45.4088
adnp2b	11.7609	6.39691	16.5645	19.4074	5.21478	16.2558	13.7079	13.0861	4.6737	14.1137	12.208	10.4708	12.7015	21.6262	20.2654	31.2549	21.4186	14.2207	20.8644	14.3933	18.2727	18.4569	15.3971	12.7948	11.907	21.6779	10.5965	12.538	16.6246	20.8985	7.84579	17.4082	21.4058	12.6766	11.648	16.6104	21.5262	9.62883	11.4781	23.6331	8.39647	7.533	18.9446	9.10701	14.1537	16.9783	19.5548	7.39014
adnpa	37.2528	28.5707	38.9325	50.8087	51.8677	29.2255	16.3111	21.6896	35.9967	23.743	47.5347	22.1213	52.5632	60.1744	62.6299	49.9768	47.0712	47.5048	58.9867	39.004	40.5478	42.4168	57.637	42.347	32.91	44.6947	26.8861	34.3903	50.9354	32.1359	38.893	52.8084	39.1487	55.7452	26.2119	58.8502	41.2613	30.8154	27.5685	47.8511	45.2343	57.5249	31.3809	28.0771	30.0083	58.2083	46.8007	56.0684
adoa	0	2.07572	0	0.0440798	0.0533011	1.21507	4.59696	3.42893	1.52438	2.42173	3.49419	3.47416	2.68875	3.77155	3.53907	0.325717	2.73738	4.07034	0.659281	4.66812	2.44259	3.93561	3.13306	5.92226	4.6596	1.5428	1.21687	1.46538	1.61961	0.154422	0.809324	2.99394	3.83411	1.78565	0.182148	8.16287	0.569986	5.43419	3.13163	2.41508	0.769317	3.18736	0.836062	0.18244	3.56515	1.32482	4.78478	5.78018
adob	0	0	0	0	0	0	0	0	0	0	0	0	0	0.959856	0	0.0196708	0.00964984	0.0108023	0	0	0	0	0	0	0	0	0	0	0	0	0	0	0	0	0	0	0	0	0	0.0238278	4.59786	0.00869888	0	0	0	0	0	0
adora1b	0	0	0	0	0	0	1.89157	0	0	0.0127474	0.039043	0.0112573	1.91897	0	0	0.0694821	0.0337678	0.0378431	0	0	0	0	0	0	0	0	0	0	0	0	0	2.4764	0	0.0636455	0.0519771	1.41528	1.20344	0	0	0.0130473	0	0.00477667	0	0	0	0	0	0
adora2aa	8.84511	4.24341	1.92487	4.37644	8.7212	2.69416	5.45798	9.21506	2.28311	7.0436	2.3049	6.91367	9.64189	3.74283	6.22807	0.439541	1.58486	1.66693	5.91512	5.66924	11.4252	2.83638	0.310734	0.971262	3.76022	5.5379	1.31674	5.54847	8.73765	11.4003	12.5461	5.12916	9.16353	6.38443	5.87462	3.45962	2.50275	8.06189	4.60357	11.5602	0	3.23255	5.47912	1.65952	8.19953	1.33441	0.109263	0.0938249
adora2ab	0	0	0	0	0	0	0	0	0	0	0	0	0	0	0	0	0	0	0	0	0	0	0	0	0	0	0	0	0	0	0	1.66906	0	0.0327977	0.0268414	0.03114	0	0	0.842016	0.00480435	0	0.00176269	0	0	0	0	0	0
adora2b	0.978693	0.0117804	0	0.0717461	3.93274	1.25846	2.72809	1.94383	1.54499	3.5135	4.79038	2.35067	0	0	3.65355	0.15571	0.0744649	4.93397	2.74001	0.2849	1.63342	0.108718	2.9394	4.94179	3.70448	0.659706	0.0749199	0.155122	3.03707	9.35826	4.47415	5.47661	0.574037	4.47376	1.63075	1.75074	3.54933	3.56097	3.10616	1.29272	0	4.23402	0	0.0306124	0	0.0167182	2.25872	0.0153123
adpgk	26.4644	28.536	16.5155	16.1329	46.8779	46.2869	20.8926	36.4609	23.5133	33.0752	33.0851	30.1422	22.9097	16.8614	19.3022	26.7725	33.2753	37.1479	9.37767	21.2489	36.5547	10.9579	27.1576	24.6276	41.8596	19.7146	30.2382	27.5159	25.9291	28.9209	24.6844	27.6914	30.8552	44.7822	34.3296	49.5709	11.6299	20.3701	20.9857	22.5996	7.49486	17.0668	14.2725	52.2998	23.896	26.7481	22.2663	6.29647
adprh	64.7649	28.5527	36.9936	23.1122	13.1213	35.319	52.9864	23.6196	38.303	56.495	26.8648	22.2025	37.1922	29.1232	26.3828	32.4705	33.468	26.6361	34.0602	26.8252	34.9542	11.0434	28.9834	31.522	25.7842	32.6989	24.5067	24.8574	38.9063	27.4646	29.2232	36.3505	33.3552	31.012	14.7824	18.6958	27.6001	30.0793	11.2672	24.004	35.9929	22.4244	38.7879	15.0385	22.0835	23.2165	25.919	29.86
adprhl1	1.96227	1.07102	0	0.107709	2.86123	3.58647	14.9049	0.37698	0	5.86025	2.20595	4.64692	0.103325	0	2.74459	1.71874	0.0550593	1.35755	4.82681	0	0.563466	7.22483	0.155621	0	0.471911	1.70803	0.016497	0.0333388	0.0428873	0.0432233	0	0	0.761691	0.0494502	2.48555	0.0469361	0	0	0.803701	0.014424	0.877931	1.05066	0	0.0587009	0.882607	0.0318992	0.0338647	3.34911
adprhl2	50.0065	60.1682	58.4228	48.2801	17.785	41.7329	36.4315	46.6504	43.2051	37.9042	33.6865	45.1682	47.4556	62.0603	63.516	42.6816	51.0232	54.3237	52.5239	39.6379	58.1669	47.5516	32.4668	35.4479	51.5757	66.3449	41.9308	39.9482	36.6752	39.7528	45.9978	52.7318	45.2238	57.4214	30.4643	64.9039	52.9203	30.7643	61.8734	59.8444	64.9167	49.086	57.5753	77.722	43.3436	43.922	32.302	37.2552
adprm	2.92509	9.46429	3.87615	7.06247	6.21795	8.69208	34.0381	5.04084	7.12252	16.5192	10.9547	13.9389	21.3708	14.1053	15.0149	8.34537	9.59643	7.325	7.39176	13.3466	9.26743	27.0807	20.8467	10.8249	2.99017	7.08627	10.4115	4.42437	11.7809	15.8636	7.13705	6.87822	4.45718	0.337788	6.97256	4.68006	7.6754	3.41876	8.50946	12.9511	8.54043	6.4267	3.4736	19.529	9.71641	6.26356	5.15631	18.8137
adra1aa	0.972758	0.0206986	4.89901	2.75529	1.64048	1.33544	5.54382	0	2.38691	6.85695	3.4824	1.25003	0	0.916799	7.3534	1.96581	1.41807	0.116225	3.29386	0.247313	1.53832	3.83626	0.186396	5.92975	0.686803	4.08977	3.45004	2.74995	2.99692	1.69182	0	4.63485	2.98817	0.235245	7.86633	3.09447	2.13242	0.847382	5.01272	0.053927	0	0.0195334	0.889383	0.0708789	2.75216	1.21187	0.0408088	0.0351761
adra1bb	6.84918	1.12757	1.91237	1.91553	34.0651	17.3013	4.4721	3.75516	8.93421	7.18804	19.3899	13.7659	0.304684	0	0	7.45929	2.60508	2.68579	2.5842	0	9.36304	12.9381	13.2416	16.7724	18.2371	5.38506	0.158662	8.36861	14.6788	11.986	4.56962	4.01266	0	0.14159	0.115016	0.134157	0.883905	6.11579	11.7485	24.3614	1.52611	8.5366	6.28859	3.22664	5.27944	7.26012	3.84057	10.5463
adra2a	0.964901	6.3019	6.83633	2.99744	3.24414	3.82553	11.9615	0.991118	4.77748	7.10893	4.00926	13.6416	0.827895	2.8513	0.845592	1.87615	2.5634	0.0958447	0.240311	0.925144	1.67319	2.59518	7.85485	0	3.83196	0	6.70305	1.50161	1.66921	0.179819	9.08512	2.13253	3.77591	4.5509	0.207181	0.243053	2.65604	6.33095	4.78055	1.30109	0	2.15444	4.51498	3.03	5.37146	4.80956	1.38285	2.47638
adra2b	9.78462	7.46545	5.80315	26.4399	28.3801	26.1611	4.42874	10.675	10.4277	16.569	36.1932	21.901	6.29616	7.46648	17.7365	21.5289	9.57142	13.8604	1.45473	7.65399	15.3999	10.5283	18.7748	3.92394	14.6275	10.1667	11.7417	24.2416	10.9845	25.1369	15.8474	5.62331	13.3429	63.8187	14.6416	19.9147	14.8675	6.98492	3.58732	16.5246	2.36843	16.9745	13.5228	6.21419	7.89423	17.984	12.3001	8.48633
adra2c	0	0	0	0	0	0	0	0	0	0	0	0	0	0	0	0	0	0	0	0	0.535761	0.00761041	0.0111348	0	0	0	0	0	0	0	0	0	0	0	0	0	0	0	0	0	0	0	0	0	0	0	0	0
adra2da	0.980421	2.08285	0	1.36142	0.0696572	0.0389447	0	0	0	1.11433	0.0199421	0.00577986	1.39068	0.926851	0	3.21691	1.36313	1.41183	0.302053	2.405	0.668771	0.0810962	0.120237	4.94847	0	0.852198	0.00581334	0.0116974	0.0150122	0.0151286	0	0	3.3265	0.0778052	1.37916	0.0738099	0.0723244	0	0.773051	3.32597	0	0.00855273	2.71463	4.05559	1.74911	0.0764842	2.4533	1.26263
adra2db	0	0	0	0	0	0	0	0	0	0	0	0	0	0	0	0	0	0	0	0	0	0	0	0	0	0	0	0	0	0	0	0	0	0	0	0	0	0	0	0	0	0	0	0	0	0	0	0
adrb1	0	0	0	0	0	0	0	0	0	0.0128792	0.0394507	2.17664	0	0	0	0	0	0	0	0	0	0	0	0	0	0	0	0	0	0	0	0	0	0	0	0	0.964789	0	0	0.0219132	0	2.08713	0	0.0155622	0	1.13713	0.00904144	0.00780716
adrb2a	0	0	0	0	0	0	0	0	1.76225	0.0126763	0.0388232	0.0111946	0	0	0	0	0	0	0	0	0	0	0	0	0	0	0	0	0	0	1.85588	0	0	0.0330893	0.0270794	0.0314167	0	0	0	0.00961842	1.82866	0.00352449	0	0	0	0	0	0
adrb2b	0.966859	0.0312595	3.89576	4.19397	5.78238	6.08849	2.74579	0	2.44653	2.37121	1.89218	4.50471	1.55919	0	0.824131	7.63524	2.64802	1.50204	0	1.06421	2.58288	1.33429	1.5132	0.982488	0	0	0.0116876	0.0235734	0.0302928	2.51158	0	0	4.87425	1.62875	3.93928	0.138019	0.531997	0.813808	3.11301	1.28989	0.763802	10.4477	0.91656	0.030155	0.905012	0.0164697	0.0174779	0.0150849
adrb3a	1.9525	1.091	6.84977	1.62117	3.12283	3.75141	2.74867	2.79886	0.719255	2.36657	0.215995	3.41306	1.86181	4.74342	0	0.296385	7.43452	1.5493	3.68392	0	1.85416	2.52682	0.116061	0	0.0422552	3.97545	1.2758	6.55726	5.78433	7.09005	1.73582	1.40404	0	1.71705	6.48192	4.25387	1.21769	2.69566	0.683532	0.0569352	2.61201	2.12476	1.81135	0.0967763	0.857698	0.0522379	1.25735	3.42105
adrb3b	0	0.00255486	0.981553	0.0152701	0.0184228	0.0103891	0	0	0	0	0	0	0	0	0.918792	0.0196428	0.00963613	0.0107869	0	0	0	0	0	0	0.522445	0	0.0113663	0.0229222	0.0294539	1.3339	0	2.51987	0	0.0481024	0.0393254	0.045658	0	2.80767	0	0.0144251	0	0.00527916	0	0	0	0	0	0
adrbk2	30.3907	27.4914	28.2184	32.6654	44.0603	26.627	20.9628	19.7829	14.5165	24.7635	22.654	22.0121	11.8418	14.1155	10.5321	13.2986	8.28573	15.1428	19.3528	24.1898	19.2867	23.7607	30.0501	16.7337	12.8143	12.5581	24.3216	20.5296	21.099	24.0081	31.1363	24.189	24.2616	17.3914	7.72068	16.9811	16.2474	28.4655	16.1755	13.2908	6.6275	20.2382	41.6454	23.1514	16.7659	12.3906	13.7611	13.3406
adrm1	85.3035	95.045	56.4319	79.5722	80.0592	75.7555	60.1153	78.0703	70.8635	66.3047	85.4252	71.8836	112.44	117.513	93.3751	81.0138	89.9958	127.84	93.1971	103.584	102.704	107.163	151.981	124.106	81.0792	101.054	108.181	100.224	150.727	103.414	102.742	94.9132	89.0989	56.7039	77.2863	101.614	94.5976	122.813	103.446	97.1075	99.7641	113.052	129.494	104.815	108.913	99.9293	114.667	87.5128
adsl	22.5426	15.9041	21.4007	45.9509	27.6459	21.5796	15.4176	39.6376	13.6522	14.3759	29.3086	26.6112	37.4613	47.0745	14.815	32.5723	32.2079	29.3722	30.8659	24.582	28.5133	18.754	9.89731	40.4062	44.5858	18.9103	23.3565	34.1221	27.3582	23.0954	23.8588	19.3786	23.3049	14.6598	43.5165	36.0189	40.7474	30.8546	38.6435	28.8758	54.8202	20.3459	38.7248	26.3779	24.7283	28.0709	41.6947	21.7073
adss	40.2178	28.5336	35.0539	23.0064	13.0525	36.4388	23.6633	31.5938	21.0582	27.2245	28.0298	32.3878	19.2078	25.3764	20.2031	28.4302	24.1866	33.0969	40.2017	36.2385	17.6068	26.5094	31.8731	14.7555	15.9015	24.7238	27.8199	28.5527	24.1547	12.7036	34.5822	25.5039	30.2225	17.7062	27.2203	36.1445	36.6204	22.0226	22.2903	20.49	26.4386	26.6661	18.8761	16.1629	32.1069	25.3733	1.57284	14.4762
adssl	6.8624	8.43098	4.85322	4.49844	13.0063	2.75133	14.6042	18.0669	21.468	7.27018	7.64433	7.1088	13.589	6.57242	6.14281	2.64463	0.257742	8.24224	4.11663	16.5922	16.8693	14.4476	6.59284	14.7797	8.39905	7.19456	10.3071	5.58573	1.96578	3.40183	5.22094	5.06559	10.6602	5.09272	13.8257	13.212	4.75994	7.10582	2.91825	9.38607	0.703328	9.52867	2.62536	1.80177	2.57458	4.90124	4.96152	13.8258
adssl1	12.724	14.8422	23.3609	20.0493	18.7508	47.1507	42.1908	21.9183	4.58823	16.6646	9.65881	28.8272	9.56132	17.8776	9.58762	27.0729	13.5271	16.6666	22.6606	12.9543	57.587	14.839	11.3122	15.7462	15.5237	14.1889	23.1845	12.6549	23.9305	25.4253	6.90625	7.1499	5.64491	49.4215	22.8281	42.7156	15.8557	5.16912	18.0423	9.66656	11.9406	7.51738	17.127	4.919	14.165	11.0719	21.8913	13.2038
aebp1	3.90823	2.16743	1.91987	7.09077	18.2942	7.53281	3.57159	10.5262	3.92688	1.37386	10.0566	13.6499	3.3263	6.58084	3.43887	12.0598	7.921	5.65428	3.50853	4.43359	3.28658	0.193924	7.25585	8.88455	4.43049	11.8957	9.40631	26.4878	14.9853	10.8376	11.4945	9.67768	3.45041	22.2649	19.3898	5.10514	8.49409	5.20556	14.1748	8.41925	6.74858	9.59379	9.88569	4.77331	4.30942	14.4045	14.567	9.592
aebp2	98.0523	117.202	85.6547	44.6424	89.2775	85.8289	79.2534	105.447	133.03	68.786	133.947	62.7752	94.1353	104.362	111.138	93.6408	59.3513	69.9106	43.1591	65.8514	110.126	95.0636	92.9014	94.5596	119.602	88.9759	146.466	119.384	118.193	147.079	73.377	89.5096	83.6889	102.777	115.425	119.738	134.725	80.3485	87.2863	82.6792	51.0049	55.5338	79.9486	130.317	93.8633	73.2215	94.9569	77.9139
aep1	37.2927	47.3595	8.72255	2.05083	37.5232	0.331919	7.32241	4.66647	9.12668	1.35327	12.6494	0.118513	15.8441	19.7818	39.3005	10.2202	0.373764	0.425811	0	0.0218152	12.2993	22.4479	8.97448	2.94064	15.1164	2.91134	35.2124	3.18988	0.483184	9.33628	12.3003	8.73495	16.547	33.0743	17.2083	21.0976	43.8737	7.84227	6.70616	14.3515	2.34661	0.0743662	27.9725	35.4106	32.9709	2.77006	16.1511	1.48926
aes	21.6024	7.44516	14.6085	7.4635	10.961	12.6356	16.4664	15.9152	14.7262	11.8654	9.2053	5.96537	20.0387	17.8439	15.8043	32.8001	21.3787	7.47903	13.4964	30.7425	9.15487	19.6989	6.73995	17.7307	9.42606	11.9318	12.7781	8.46277	14.8915	13.5529	12.3133	8.75514	15.8034	17.1556	19.8356	28.0343	7.27406	9.69237	9.20095	16.5266	5.8412	13.8222	6.24847	3.31761	7.05516	18.875	1.48461	9.51407
afap1l1a	97.0788	140.356	56.432	43.1822	90.6005	43.251	44.6051	71.3943	70.1924	50.9412	46.0143	59.115	83.0588	81.7915	67.8262	98.5189	47.2997	61.493	7.00163	31.4581	108.154	43.7806	79.9211	35.4438	86.4951	73.9153	106.916	87.8224	84.899	95.6394	94.7191	53.8886	79.1586	139.299	81.5701	104.7	92.6487	84.9461	70.4008	37.3573	27.0724	36.3416	86.3236	124.178	89.491	39.2814	70.3737	48.1068
afap1l1b	32.3419	48.5688	32.1034	37.0833	60.8135	35.4499	17.2914	13.4305	21.2192	16.6363	30.4466	17.4374	64.1896	47.9321	44.0297	49.7003	27.2332	52.8236	2.82486	47.1359	40.774	34.3364	24.7664	43.3517	47.0671	60.5271	59.3144	53.5865	85.5096	37.0147	37.0646	56.4723	58.9389	42.4681	55.6927	76.8925	72.0792	89.3369	42.2262	46.8975	64.8185	70.3835	76.4389	119.571	75.3038	50.1104	42.1972	38.555
afg3l2	49.0415	34.8742	39.9139	31.4498	28.0881	35.3741	164.279	104.024	108.401	81.7443	69.0542	75.4812	42.3917	56.4496	42.2895	14.8416	32.4358	67.5571	117.049	60.821	80.3531	68.8612	68.8363	59.0851	81.8619	73.309	53.6039	56.4093	56.2654	68.3322	47.6269	110.766	96.628	145.561	108.388	74.8913	95.3637	51.1558	62.5467	59.9315	49.3773	46.9824	65.6814	53.8487	46.8814	59.6126	44.5305	49.14
afmid	41.1819	36.9854	51.6155	41.1434	37.0407	21.7637	85.0271	45.1311	50.5656	36.7862	27.127	26.8497	74.6954	49.83	49.3784	24.1152	32.4709	37.8131	20.5641	43.4418	45.228	57.5774	26.3348	19.6803	34.8731	44.6113	66.0097	30.4745	30.6878	42.5485	37.2	20.0407	34.728	41.7528	19.0687	52.409	33.2811	63.7432	34.5916	44.34	43.4857	44.8002	25.0944	27.8646	45.281	38.8743	40.5605	19.3745
afp4	1.97039	1.05488	0	1.36119	0.0695397	0.0388798	0	0	0	1.13201	1.45655	0.0114534	16.2999	0.891759	0	0.407164	0.185926	1.64226	1.94754	1.59516	37.0587	1.72177	7.95902	15.7714	2.66414	0	4.49427	1.46237	1.6155	1.62107	4.55432	3.1269	0.638721	0.154593	0.125466	1.60945	0	7.33571	0.652048	2.39251	2.5744	2.13795	0	1.49562	2.70828	1.25485	2.40231	1.23202
aftpha	0	2.15516	9.77264	4.36313	10.0055	3.88051	4.50552	13.6108	2.25674	8.22576	3.97956	6.95843	2.19713	4.68304	7.09976	10.3182	1.6254	8.09438	3.7631	1.68676	1.01957	6.72174	13.1328	24.6911	0.44011	10.6295	5.82891	3.00293	8.72777	7.42526	8.08182	6.93144	2.87589	4.72404	1.73844	3.27223	4.80435	9.93812	0.566384	2.50369	4.25251	3.22494	5.36717	9.76729	4.37039	9.55101	3.83808	3.71321
aga	142.169	172.148	183.028	71.6297	179.518	54.7025	95.7634	59.2502	97.8837	48.7267	119.717	68.4825	128.961	182.457	187.965	70.0066	68.8177	65.9801	22.8885	80.2324	109.013	66.2511	121.028	58.0996	198.263	95.3163	250.797	66.4183	122.88	112.797	122.079	118.766	176.052	234.245	145.723	112.943	226.348	74.0921	100.4	57.7541	73.2375	42.7727	182.492	314.221	220.614	66.1437	144.411	64.9864
agap2	27.4376	39.0821	41.8644	20.3977	50.2523	41.5591	30.9402	37.5944	20.1261	57.6933	40.2319	43.9923	39.0883	47.0093	44.9563	49.3967	35.0604	41.8344	15.7231	35.4211	39.8318	42.0438	39.3711	21.6545	29.1231	30.0945	29.213	45.1496	43.8056	64.3911	30.008	35.2815	33.8523	59.9543	27.5209	54.2079	38.4183	37.0993	31.5728	41.8425	34.0926	28.8383	42.358	54.228	21.1526	14.8984	24.7966	24.0629
agbl2	4.89367	6.34364	3.87592	10.8944	7.58324	5.14472	1.74672	0	2.29854	14.818	11.0291	3.55478	0.226433	4.67556	1.64561	10.4699	11.5535	10.6589	5.05037	0.0353002	6.6012	7.86524	18.1922	4.91722	7.09035	2.16935	8.11602	5.63812	10.2499	10.2802	1.62497	4.26379	1.18757	21.8093	8.65619	21.3959	3.33047	3.45504	4.53766	13.9148	0.70029	10.5799	4.4783	3.12941	8.0834	2.57016	6.09435	3.66415
agbl4	16.667	13.7591	15.5689	10.3101	16.9352	24.9106	8.12493	3.65479	18.0638	16.4816	17.1216	18.422	6.24094	13.1531	21.3194	23.3399	9.60535	7.33288	7.11692	9.48968	9.73531	10.541	7.8439	12.8135	10.7605	12.8573	10.4603	8.36197	9.18811	6.43119	3.41981	6.65118	19.5421	0.453508	11.2165	9.11302	12.8001	10.5555	5.93127	10.8435	13.6776	19.1157	9.84958	17.0123	11.5035	14.5061	7.57077	8.4956
agbl5	32.3441	41.1962	33.0815	37.0316	60.6968	30.4616	69.3278	26.1956	64.4135	84.9182	46.0511	60.2757	42.5889	36.6148	28.063	85.6312	36.441	54.1557	32.9427	41.4352	38.3986	59.1199	54.4992	28.5486	29.0443	50.2375	32.6939	61.2733	52.6993	35.2597	52.2811	47.4639	32.2606	45.199	35.9578	52.9446	31.1147	38.8402	41.7123	41.9187	45.2564	40.5341	47.6056	42.4622	35.3072	76.4108	70.0592	39.6511
agfg1a	7.82442	4.30109	10.6915	23.4923	22.3648	16.3229	10.8829	12.8926	11.2991	21.1082	20.3809	11.6742	5.12333	4.62438	19.5321	16.6828	13.397	19.079	20.0124	12.4482	9.46257	22.4196	28.4817	31.5395	18.6316	14.4668	5.9626	12.2729	6.46682	5.06619	14.0666	13.322	17.2479	24.6906	20.0517	35.4983	23.0332	22.2316	5.89104	10.8999	6.6527	15.9864	4.36832	10.3569	16.0138	11.0208	9.9714	21.2174
agfg1b	24.5146	31.6339	23.3619	18.6774	24.5459	11.663	28.2939	30.3079	32.7622	20.2024	9.76681	22.0742	62.5307	35.7097	51.258	9.14581	37.5349	17.2486	34.6997	38.6681	40.269	13.6194	9.91517	20.6735	19.5937	34.4772	42.6758	18.0807	5.33817	21.4449	24.7427	29.3822	31.0202	22.1487	24.4428	34.6493	23.0003	18.4815	26.3369	28.6298	21.2893	18.1714	10.6498	19.164	31.0836	25.5467	22.2549	33.31
aggf1	86.2751	73.9879	108.06	43.2629	125.599	112.122	50.0333	60.6359	60.9558	108.642	112.92	96.1307	79.2032	106.22	105.775	99.539	83.3243	125.027	54.3917	51.6055	99.1724	79.4167	136.27	94.5582	91.0437	85.897	98.8655	86.5482	122.208	92.7772	107.119	103.131	84.4182	118.174	98.6007	101.896	120.249	80.3349	91.1514	92.2169	47.5689	80.0158	105.298	75.6542	63.6977	63.4407	77.6826	58.7926
agk	11.7429	27.4333	30.2006	24.0767	8.42861	28.819	7.15597	29.6567	21.1309	30.6057	27.6814	22.0542	36.055	26.2879	34.3988	23.5908	37.3721	27.9886	32.1881	30.7532	38.9001	38.1901	27.6953	24.6128	31.3321	30.3377	19.882	22.1102	22.8991	27.3092	26.522	35.5322	24.8057	29.6086	24.4771	31.8178	32.1803	34.466	28.4946	28.8145	28.958	35.1813	28.7429	30.5642	23.8361	36.4204	26.0023	34.6439
agla	83.3352	66.5987	81.7579	79.6879	116.411	90.8226	98.5415	61.3918	52.7868	81.5836	73.639	79.9604	77.0443	75.2058	64.3017	109.274	52.5581	38.1188	67.0948	63.2925	61.977	63.5059	64.1347	70.9187	63.0841	67.6874	44.359	79.3013	65.1222	66.8312	65.4378	59.2744	57.9298	131.208	86.9837	71.6291	52.1508	101.848	55.5492	58.7158	39.9461	40.5951	55.7087	35.4374	75.3703	74.1109	48.2324	57.4771
agmat	2.96162	0.00946196	0	1.36096	0.0694226	0.0388151	1.81187	3.63387	1.59095	3.45455	0.199195	0.0550244	0.774955	0.920316	1.75858	0.197241	4.90874	1.45238	0.404501	1.88008	0	2.44324	1.45484	0	0	0	3.26103	0.0346552	0.0445871	0.0449367	0.842875	1.46355	4.01855	1.62345	0.116282	1.58707	1.92595	3.55556	2.2563	3.55911	1.64005	4.23714	1.77811	6.48684	0.83142	1.29064	0.0824455	2.38988
agmo	10.7814	5.34127	7.76829	16.6546	9.45695	18.5735	20.9502	33.2883	25.3222	23.6361	16.2759	10.6296	15.2493	20.6662	23.8172	28.0783	27.9242	15.6125	19.3688	21.2434	20.2563	9.66994	25.7319	34.4962	15.1075	29.0341	6.03533	20.4188	25.1577	5.25605	10.539	14.2602	15.8766	5.36207	19.6979	23.6247	15.4501	8.68604	16.1244	19.1693	31.8381	20.256	12.5406	10.4978	21.3702	14.6371	16.0078	13.2301
ago1	2.93513	2.14237	3.89282	6.72416	0.259507	6.12336	3.61372	0.374698	3.16794	1.32899	10.8794	10.1601	2.77778	0.920279	0	1.91815	1.39882	2.6657	3.61776	1.95061	0.33357	9.92921	5.83454	3.9387	4.32044	1.37884	0.123698	10.5442	1.95	19.2698	2.6161	2.95073	0.559477	5.84743	5.46747	4.44741	0	7.32129	3.15471	1.27293	2.56545	0.0270959	3.62794	1.618	3.57669	3.59238	0.0967571	2.42038
ago2	1.93982	2.17167	12.6891	9.74023	10.426	7.57837	0.840592	1.83825	0	11.3563	7.8805	3.51044	1.30577	9.44416	3.43434	10.5982	6.70839	9.47039	2.86462	3.11024	1.69981	12.4602	7.30452	3.93469	4.93394	2.20224	6.94373	3.00335	6.06941	12.6995	7.87882	11.2427	4.21983	19.5064	18.1018	12.1822	6.30653	3.54877	3.08295	0.0923887	0.754818	2.15507	4.4491	14.8474	6.19912	2.60807	7.32982	0.145256
ago3b	0	0.0118489	0	2.58795	2.72596	1.25909	1.83598	2.96901	0	2.30529	0.140744	0.0394853	3.61759	3.77048	3.53697	2.19786	1.50849	2.84223	0	0.864404	0	2.64349	6.76626	7.91451	0.382362	0	3.3038	0.055541	1.44008	0.0721893	0	0.665271	0.668554	1.58302	3.87671	2.80714	0	0	3.35845	0.0365126	0.834196	2.10407	0.896952	1.38025	0.882722	0.031813	0.0337731	1.17926
ago4	0.959528	6.34826	0.944827	3.17458	26.2257	3.96243	2.63503	3.06701	11.5267	10.5755	10.2857	13.7265	12.8161	2.75816	8.83892	6.0985	5.54062	8.32624	6.42701	7.52161	3.69548	20.5621	23.1623	8.85699	2.5858	8.89416	3.59967	5.5757	10.1147	7.47977	12.431	1.92248	3.47312	22.0413	7.40188	17.5278	3.02399	9.95371	2.17629	5.89207	2.48069	1.11746	11.8723	7.13112	5.29371	2.6001	0.165212	5.9828
agpat2	214.738	268.214	167.421	71.7355	163.245	112.575	138.591	137.628	141.026	92.4308	126.119	113.659	168.983	225.677	198.411	92.953	120.919	114.528	103.791	145.469	199.469	87.5602	119.081	83.7041	192.517	136.878	210.289	89.6021	116.93	126.362	183.269	152.749	219.989	175.997	138.755	125.094	210.968	214.72	155.932	125.957	147.508	126.981	131.18	247.769	223.329	75.8373	106.297	124.617
agpat3	569.642	546.193	608.367	585.331	563.522	698.855	137.537	231.257	240.368	274.352	297.063	230.699	375.314	395.7	489.216	320.128	395.572	488.535	440.774	375.492	277.062	181.528	315.718	227.508	290.155	350.368	261.805	307.255	329.971	334.161	337.214	375.657	380.552	298.023	421.074	467.822	283.584	363.858	327.341	340.292	321.522	488.431	480.987	411.524	398.505	432.209	179.2	291.022
agpat4	46.0734	43.3455	57.4364	51.1935	49.381	64.1774	32.8154	48.3582	35.8969	21.4669	28.3256	25.6034	60.5263	57.3692	33.3813	40.6206	53.528	39.2197	37.4024	43.2794	41.762	34.5075	36.7482	41.3687	52.169	65.5719	43.066	49.2866	29.2823	26.4297	44.1989	58.8003	56.6764	51.4877	43.0864	59.1208	46.0783	55.6643	46.2549	49.1545	46.0095	60.762	46.707	35.3374	58.4873	71.588	54.238	38.4581
agpat5	95.1078	66.6014	67.1423	120.274	83.261	97.0892	53.6627	124.111	91.2001	109.959	110.095	102.003	150.69	128.751	118.032	134.077	170.046	136.525	176.986	187.973	148.331	86.4154	179.944	245.272	146.791	100.933	125.667	177.912	121.316	135.251	120.378	131.049	104.076	120.03	107.272	142.625	104.789	80.2382	108.791	155.572	111.695	164.184	149.32	103.417	98.2412	125.359	96.3123	91.0983
agpat9l	0.982179	1.04995	0	1.32817	0.053325	0.0298954	0.920968	0	0.827235	0.0189025	1.50766	0.016688	0	0.938655	0	5.59611	0.0489927	0.0549444	0	0.572264	0	1.22674	0.0336524	0.988014	3.01414	0	0.0348155	1.36753	1.48716	0.0922983	0.884083	0	0	1.44567	2.53184	0.062303	0	0	0	0	0	0	0	0.110618	0	1.25631	0.0632771	7.79494
agps	34.2988	28.5901	22.3487	69.0569	62.6425	71.5283	23.6269	21.5785	13.5706	28.4763	43.1873	70.1581	40.3816	26.2413	42.2581	56.8951	37.7615	81.2742	23.559	18.8652	44.9397	82.7377	102.171	52.1996	35.5183	30.7485	43.1958	83.2989	97.5106	88.9788	41.5153	34.353	39.8075	68.1713	54.2999	91.6192	26.3159	43.2567	38.5054	64.4288	30.5688	63.9101	84.6871	55.2455	33.5238	63.2071	38.4296	39.656
agr1	1.96045	0.0194863	0	6.31622	2.9076	0.0809763	1.81978	1.29328	0	2.33763	4.48958	1.19992	0	1.83153	4.3814	14.5403	5.34503	6.77801	0	1.63606	0.111327	1.38529	5.3408	3.95334	0.421447	0	0.022331	1.30752	1.40709	1.4107	0	1.52245	3.2523	1.53889	0.0852227	0.0992238	3.38919	0.823562	0.644412	4.62267	3.47275	0.0271175	0	1.38219	0	2.29697	0.0342244	1.18016
agr2	3.94137	2.10519	0	0.106095	1.5831	1.30668	5.58113	0.484578	1.56348	0.0732892	4.69676	2.33418	3.89955	1.86385	1.7256	0.273424	5.04825	0.144022	10.4831	1.88587	4.90327	2.81245	3.26699	2.94705	2.5132	0.672272	2.34859	3.9539	1.68136	4.27653	2.64188	4.68641	6.38973	0.212509	0.171783	0.20108	1.40314	10.9408	0.59476	0.102273	2.50665	5.29442	1.81218	0.0956839	2.72292	2.35707	0.0548678	0.0472578
agrn	29.4245	19.0495	10.6713	30.9526	27.5377	26.4445	16.39	6.3988	11.2427	17.7493	30.1647	24.1956	14.1096	19.7187	30.9748	24.6491	21.4938	20.9607	13.2122	16.482	13.5965	39.0302	24.3503	31.5332	27.2976	34.5549	23.2485	11.3994	21.2703	11.2341	18.5315	20.2505	14.1083	29.1873	30.9924	21.3758	15.1855	29.241	28.748	21.59	16.9641	20.2844	22.5216	18.9185	18.5894	13.5468	22.1004	14.4789
agrp	0	0	0	0	0	0	0	0	0	0	0	0	0	0	0	0	0	0	0	0	0	1.2275	0.0340695	1.98159	0	0	0	0	0	0	0	0	0	0.0170388	1.24962	0.0161824	0	0.922725	0	0.0048168	0	0.00176725	0	0	0	0	0	0
agrp2	0	0	0	0	0	0	0	0	0	0	0	0	0	0	0	0.100379	1.30013	4.79656	0	0	0	1.18417	0.011416	0	0	0	0	0	0	0	0	0	0	0	0	0	0	0	0	0	0	0	1.87183	0.030167	0	0.0164763	0.0174848	0.0150908
agt	145.161	117.181	60.3279	37.5781	78.5861	42.0067	84.9515	47.7878	45.5394	27.4569	59.3151	51.0322	28.2308	85.6483	123.924	31.6718	23.3133	25.6308	21.8114	18.6014	37.6641	44.5022	27.5995	28.5605	82.1149	38.8838	33.8771	35.9464	48.4646	45.6873	29.9308	73.9426	26.7999	92.552	65.5958	74.1506	29.0236	62.3147	29.404	18.1396	6.57839	10.7614	29.5466	39.5426	160.35	11.3544	34.7323	9.93718
agtpbp1	35.3049	19.0727	26.2704	29.8698	45.4112	24.1285	12.683	23.4106	21.2126	16.641	25.7226	17.4417	31.9018	32.8665	42.326	47.3165	23.1786	56.5786	28.8379	21.4146	31.3595	48.5005	39.4272	31.5146	20.614	28.7294	11.8427	43.1387	25.7384	20.0503	42.5107	37.5965	30.0249	39.0014	34.4446	51.243	28.9846	39.0079	31.7677	13.4268	28.1607	17.1307	28.7687	22.0854	28.3376	43.4864	15.0724	26.3709
agtr2	4.94183	0.0114363	0	0.0696009	0.084331	0.0470329	6.59891	0	0	1.21689	0.159784	1.19015	0.408773	0	0	0.0190075	0.00932562	0.0104392	0	0	1.16413	0.0148811	0.0218009	0	4.38094	0	0.0379425	1.38182	0.099992	0.100792	0	0	0.817399	0.0167867	0.0137531	0.0159431	0	0	1.69658	1.14351	0	0.00527742	0	0.0575701	3.72001	0.031291	0.0332184	0.0286454
agtrap	10.7907	8.46339	6.79925	8.60042	16.1321	4.03806	4.46906	8.81967	13.1688	11.7617	8.9174	10.419	7.95816	6.55113	16.0834	6.19493	5.57937	7.09945	2.69381	9.24325	17.2933	2.91626	2.00423	3.92901	13.1767	4.58381	5.92795	8.31697	4.95962	17.3099	6.03786	6.43781	17.3654	27.2247	25.2037	21.0158	4.10993	2.5891	2.17319	11.4853	0.727581	4.26904	2.57912	1.94574	6.12764	6.21616	22.6483	12.9928
agxt2	2.92639	2.16257	11.7247	5.73427	10.1887	2.72435	12.8167	3.74357	3.86874	9.48455	11.9754	17.1351	8.45367	5.56195	5.12903	25.2838	16.0455	30.9524	8.81495	1.78045	7.8	2.88558	7.47454	6.89701	3.10162	2.17643	11.4446	11.883	7.52664	6.19423	3.43188	7.49646	1.21214	11.9542	13.6889	10.3673	6.97462	0.779081	3.79493	7.04924	0.720411	7.41042	2.67107	2.97941	1.71084	4.77266	4.82359	2.45477
agxta	4.8814	2.18575	4.83831	24.4013	17.7753	12.5541	6.35441	3.11164	0.599543	11.644	10.0871	13.6602	5.48226	5.62979	0.75807	20.9218	4.19044	0.2716	0	0	1.4047	7.45882	3.11049	10.8798	0.325304	0.533611	5.93845	18.492	20.0365	16.0337	0	2.74626	0.460082	10.5856	13.6896	22.3689	1.15051	0.838517	2.35722	4.56825	0	2.12904	1.69227	4.59703	2.54927	7.28435	9.69267	13.9708
agxtb	1.95014	0.0325583	3.8938	4.22051	8.39996	3.79313	0	0	5.10915	6.75715	0.220099	1.21965	0	0	3.68735	1.7262	1.3187	0.0633286	0.179238	0	3.22796	3.84277	0.189505	8.90468	1.36752	1.54068	0.058057	7.39786	1.6233	0.156272	3.58378	0	4.7504	0.191414	2.83341	2.98732	0.355235	2.75724	0	0.0313886	0.843392	1.06526	1.82069	0.0848387	0	4.52998	0.0487351	0.0419899
ahcy	63.735	67.5843	40.8581	101.244	36.0033	34.3779	94.77	99.8182	74.7787	169.983	84.5924	117.04	144.842	158.82	147.988	221.242	159.697	252.917	126.691	174.672	233.93	251.002	221.153	271.857	188.402	160.704	191.922	187.926	235.772	168.861	179.707	195.09	223.748	112.808	165.706	150.738	168.782	133.253	180.689	170.171	210.769	205.83	209.404	151.774	187.661	287.204	293.285	203.564
ahcyl1	153.919	147.943	216.103	190.378	196.996	226.95	206.943	255.535	201.249	173.982	168.536	187.83	189.787	221.81	231.781	297.579	230.64	231.198	249.067	235.102	184.274	195.751	225.673	175.31	186.854	199.05	189.605	202.919	192.283	167.361	192.975	207.858	187.238	151.528	145.976	247.268	166.318	211.089	220.924	164.258	170.521	252.732	258.979	192.071	240.058	211.851	105.165	152.171
ahcyl2	518.672	530.294	529.538	383.782	420.377	296.801	1704.91	1101.05	1403.27	877.875	613.958	897.313	365.187	368.471	294.315	285.478	244.321	439.614	887.655	1023.29	686.894	818.271	433.964	882.512	920.706	791.385	739.771	705.021	450.297	859.674	657.681	679.808	652.334	802.155	681.124	714.458	659.975	510.361	928.5	767.871	584.228	551.49	443.128	479.934	622.679	440.863	260.535	368.798
ahi1	311.804	225.037	196.606	192.09	284.493	243.529	646.499	232.892	316.793	558.162	281.037	524.992	188.413	265.039	275.831	487.468	172.06	361.748	238.418	284.195	319.478	481.841	314.192	172.344	329.288	305.767	258.269	271.608	257.531	247.873	325.785	255.844	402.754	296.088	248.699	257.176	315.732	452.496	286.569	166.759	95.2661	209.103	261.64	249.96	176.146	285.936	110.112	180.857
ahr1a	132.404	144.579	42.7917	37.5787	93.6584	30.7276	51.004	44.9052	38.9095	43.9255	150.205	33.8207	39.3069	78.0676	107.835	55.7375	35.2745	43.5101	1.77617	21.3577	46.1312	38.3034	83.2338	28.5535	67.3049	54.8393	57.0514	41.5298	118.1	37.0918	24.5872	41.8708	90.1057	67.0557	95.1269	87.7113	96.0185	45.0708	51.918	27.7407	9.11558	9.7182	90.8465	168.218	41.4654	7.72573	86.2346	54.0426
ahr1b	64.7123	41.2577	33.0594	76.409	55.6022	95.4251	50.0919	68.5673	47.955	60.333	57.8938	69.4757	54.3115	78.9818	74.9454	85.3842	47.2492	65.5171	44.0274	50.2885	54.9171	51.6646	78.703	60.0832	55.0051	56.5429	52.3663	77.6707	50.1014	29.5335	43.3069	42.7588	68.1722	51.4946	48.6726	60.603	66.5248	77.8234	46.9435	57.5434	45.9509	61.8618	34.1263	58.8493	38.0784	36.5582	30.9556	22.9547
ahr2	15.6637	10.6501	31.1524	25.7233	54.0413	36.4142	31.0359	21.0282	20.2481	27.2	27.9347	28.9435	40.8665	27.2096	28.1146	34.6638	37.5533	53.7998	14.0923	30.7548	27.2221	45.8869	37.9089	38.4201	35.0979	20.4587	25.7208	42.3281	49.3874	39.3706	33.5937	36.8564	29.2771	58.3149	28.8613	39.4927	33.3623	42.4443	27.6351	39.4958	32.3601	40.5126	56.8773	25.0065	25.6144	32.8672	9.01453	37.0192
ahrra	0	0.00950805	1.9595	1.36164	0.0697689	1.23693	2.7189	1.91318	1.53035	1.28325	0.285703	10.0027	11.959	4.67022	3.43557	2.61213	6.70339	6.93973	3.6446	5.25048	4.00047	3.97304	3.18142	1.96116	5.18985	3.09229	3.54115	7.85624	1.84898	4.57578	13.5282	3.59502	3.60843	3.47202	7.06555	4.76056	8.09373	6.13425	7.71196	7.22061	9.43926	6.42246	19.0917	8.83341	13.369	2.68663	8.69376	3.79838
ahrrb	0.965866	0.0332162	0	2.96656	12.2539	7.2759	1.76679	1.11484	0	6.9202	10.5937	4.60951	1.32158	1.88555	0	3.27171	2.56067	0.0947856	0	0	0.673934	1.35997	4.04327	4.94873	2.28786	1.44967	0.090846	1.59283	13.3679	4.47975	1.65852	1.24619	3.61777	0.362337	27.1135	1.95043	0.45701	0	0.608335	13.5349	0.7524	5.28372	0	1.65571	5.41009	2.48724	3.66589	4.68579
ahsa1a	0.964178	1.10184	2.90741	1.70523	18.8363	1.45306	6.33233	10.3717	8.11353	9.44492	17.7394	0.145139	9.58773	14.2182	5.23304	0.588959	4.24007	4.41447	6.00607	13.9559	4.30703	9.26104	13.2798	7.87487	6.43769	14.6939	2.49283	14.486	4.87148	2.03266	5.19117	7.34803	8.95093	20.7446	16.681	7.91041	3.10149	11.5961	10.1792	17.461	1.53669	2.20309	4.43052	1.88059	3.44775	6.14135	17.7966	7.1806
ahsa1b	150.991	155.287	149.902	122.414	146.268	147.63	70.0858	99.0643	90.3064	124.174	206.32	99.7675	139.203	139.097	182.534	100.383	135.509	172.451	130.97	124.487	149.417	362.675	264.939	207.822	138.314	127.245	152.397	168.619	196.395	153.517	109.664	109.7	124.447	221.879	176.802	147.502	113.455	127.113	117.212	135.447	167.243	220.68	123.983	182.944	153.202	126.764	145.553	144.862
ahsg1	0	1.07481	0	8.67191	0.147225	1.32609	2.76853	0.539592	2.4941	1.22619	3.15564	0.048808	4.70214	2.81548	1.71239	3.6621	2.71872	0.161463	5.20309	0	0.713316	0.0724442	1.52841	0	0.384919	1.65712	0.0270184	1.33067	0.0707084	1.44175	0	0.736252	0	0.0653037	3.68694	0.061965	0	0	0.757347	0.0285069	3.63574	1.06294	0.888605	0.0721925	0	0.0391374	0.0415563	4.45493
aicda	0	0.00257696	0	1.25065	0.0185832	0.0104792	0.906267	0	0	3.33998	1.6054	0.0271837	0.201901	0	2.77714	0.075424	0.0366147	0.041039	0	0	0	0	0	0	0	1.73612	0.0113836	0.0229573	0.029499	0.029729	0	4.11754	0.690051	0.104592	0.0851777	1.50762	0	3.67412	0.721165	3.39876	0	0.0150734	0	0.0451241	0	3.352	0.02609	0.0225072
aida	8.81417	11.6207	4.83753	8.7363	27.4595	6.53134	3.58307	3.15962	9.0918	7.07739	9.88947	5.82822	10.2127	6.51851	15.0289	18.279	15.9086	9.94197	2.63941	9.10702	7.99916	6.70102	7.66574	11.8341	6.80189	6.21541	11.5809	14.7206	6.40082	13.329	7.86029	3.41197	18.3241	21.1047	15.5822	15.0956	18.3576	4.32603	6.08385	1.40924	5.90506	6.42164	5.29029	8.91578	15.1482	15.6361	7.5508	11.9418
aif1l	314.713	357.093	492.557	362.375	387.952	420.103	248.019	233.48	220.032	181.072	159.926	182.06	569.011	611.92	542.901	516.614	588.484	415.286	217.309	332.298	234.391	335.532	256.391	245.245	331.227	329.667	255.973	331.759	281.698	234.351	319.522	448.197	335.217	263.785	342.721	370.831	428.784	377.956	348.925	375.051	376.983	491.667	360.433	301.389	441.07	395.728	276.447	359.116
aifm1	151.97	126.805	170.352	175.952	143.288	137.624	61.8769	113.658	116.571	117.056	127.361	92.8048	162.985	136.267	172.793	109.851	148.856	171.128	125.015	166.824	149.16	116.518	110.201	160.552	102.568	117.775	158.052	139.769	122.692	106.627	138.087	129.431	107.796	123.31	187.957	135.354	108.368	151.084	140.607	128.201	86.8523	145.035	119.516	136.681	156.812	138.791	112.341	104.272
aifm2	1.94852	4.22677	0.952299	6.77198	5.89642	4.99126	2.65671	10.6402	9.95521	4.81139	3.93852	4.70975	4.07971	8.4824	5.23642	4.34071	11.6518	6.97131	8.47993	4.08459	11.5788	2.95663	9.06627	10.8437	8.49674	3.02686	4.71389	6.80285	6.0779	6.09725	6.20487	2.81884	6.04899	6.2034	8.29561	4.72234	7.53145	9.78797	2.06907	10.6202	4.1571	8.51455	2.61682	1.82702	6.20932	7.22726	4.98855	10.5052
aifm3	6.86755	8.41385	1.92248	0.282948	16.7454	0.186175	5.44651	3.16819	12.5608	4.80643	9.8557	1.31336	13.188	15.1136	10.5995	4.60155	9.40766	0.347315	0	0	8.32358	2.7081	1.75535	6.91555	4.80974	7.16785	5.86538	0.28019	8.86986	14.2188	8.03211	0.48939	0	12.9253	7.03476	8.74911	1.80353	0.854198	1.54955	3.4244	0	0.0175436	0.810401	4.40615	1.68265	4.86197	12.9071	2.50689
aifm4	0	0.00969794	0	2.54412	2.67174	0.0397952	0	3.01485	1.65834	0.0395157	0.123663	1.17043	0	0	0	0.0198103	0.00971801	1.22504	0	0	0.419969	0.0229542	2.52765	0	1.60243	0	3.33714	0.0732956	1.49434	0.0954584	0	0	4.8739	1.629	2.73337	1.59227	0	0	0.720507	4.48349	1.73514	1.07315	0	4.35462	4.435	3.69045	7.17388	4.75766
aimp1	48.0267	68.6585	70.0902	62.5619	63.1685	69.3433	25.4348	45.9938	36.6179	39.0521	46.9013	40.5664	74.739	48.8312	65.2216	57.692	74.9076	57.2361	60.4808	50.6075	60.9117	123.506	71.7407	65.986	69.7913	65.2459	68.6294	53.7403	66.6712	80.2518	61.9888	55.6792	32.1544	65.2262	44.5618	81.4034	75.8593	55.5839	45.3499	61.1414	70.8391	72.5068	94.39	125.966	68.9815	68.3694	114.496	62.4366
aimp2	105.869	123.643	177.167	161.925	166.17	200.379	272.721	100.83	120.381	201.055	178.735	227.082	168.784	149.423	138.295	211.565	158.291	180.953	145.78	124.431	190.442	389.138	260.587	236.387	192.873	183.014	167.606	268.461	253.987	182.562	179.74	145.217	207.136	149.722	101.871	167.165	129.772	179.283	157.445	166.571	226.187	179.191	218.406	271.719	196.531	231.375	212.182	202.37
aip	75.4781	108.805	116.817	116.331	88.016	107.226	109.419	98.515	102.676	89.9688	86.159	104.309	157.187	129.698	125.112	150.834	123.468	126.83	110.467	108.255	101.956	95.2909	102.268	104.403	113.251	93.8898	80.3669	110.98	102.932	95.8201	92.8761	124.293	103.368	106.09	115.643	130.493	156.41	92.6435	108.808	111.47	124.553	110.947	120.448	74.7128	122.209	126.611	126.981	128.034
aire	0.970318	0.024853	0	0.155571	13.0172	1.36815	0	0	0	1.17562	1.60637	3.29901	0.196935	0	0	0.077182	2.41134	1.30956	0	0	0.421114	1.22631	0.0334158	0.988037	1.60211	0.749626	0.0360056	0.0733478	2.73078	1.49891	0	0	0	14.0086	5.6579	13.7732	1.79906	0	0	1.17962	0	1.06337	0	2.69526	1.78422	0.0528769	3.49443	0.0483707
ak1	380.419	426.767	381.57	342.471	312.766	334.446	172.266	201.929	177.581	196.355	249.612	128.836	249.381	217.086	242.329	309.375	317.53	246.585	210.168	245.227	218.684	235.238	180.315	206.834	338.469	266.646	317.485	283.923	271.108	228.264	257.603	316.428	246.138	252.416	167.516	244.803	372.868	297.571	313.457	327.097	400.147	278.43	358.675	322.961	260.262	272.913	394.482	300.505
ak2	55.8712	88.703	45.7188	118.456	70.8844	54.4664	71.0392	108.982	95.3434	79.3468	84.296	108.876	208.462	111.822	142.812	107.645	110.119	88.1327	126.897	151.217	258.286	161.358	155.771	165.468	137.985	160.116	133.79	137.182	121.35	136.793	109.734	111.367	141.355	130.71	118.524	90.098	100.003	141.365	115.013	99.5594	137.393	123.727	141.09	126.823	140.763	154.662	159.071	179.44
ak3	19.6195	12.7064	11.663	8.93144	23.9793	17.6115	20.9301	24.6301	29.4329	23.6816	34.2246	11.7918	17.2179	13.149	22.2077	6.65614	18.518	1.90949	25.1206	17.7854	30.0216	10.9256	15.57	18.7102	24.8221	17.4587	17.4909	16.5978	15.4051	21.1632	28.5018	21.9624	25.1661	14.3192	2.03494	12.5464	21.1628	19.3741	27.9205	37.9832	11.7623	19.2315	21.5891	16.2298	28.4651	14.7611	17.3533	19.1816
ak4	103.96	109.761	52.5418	54.2825	55.767	36.9476	64.6525	111.841	88.001	53.4469	106.289	89.2482	120.268	132.539	101.276	180.361	120.721	90.866	53.2875	86.2785	57.9314	189.098	64.5403	85.6868	67.4431	96.4414	94.1428	95.8149	83.2639	49.2423	111.668	59.2535	100.596	62.7539	78.6134	76.1576	93.5922	90.1227	68.6126	77.902	62.1598	83.1923	73.6943	35.5923	81.4927	70.6851	69.1346	114.572
ak5	0	2.09559	0	1.42267	1.52344	2.41066	0	2.00323	0	4.57575	1.89324	5.58795	1.58078	0.913507	1.73941	2.012	1.4365	5.11975	3.78386	4.04997	0.408368	3.90955	3.09954	3.94288	1.96404	1.53084	1.22371	5.0857	2.93429	0.165056	7.14306	2.84459	7.73242	0.33196	3.09565	8.63746	0.288525	1.73798	4.88069	2.39897	3.47635	1.09459	0	2.69868	0	1.24402	2.38597	2.33018
ak5l	2.93929	1.09012	0.956595	2.89371	8.24106	2.58087	5.41484	9.69392	7.29175	10.5484	8.69676	5.87793	4.19412	2.8149	2.62677	0.310728	1.4942	4.047	2.94401	4.48915	6.09049	2.79335	5.89114	2.94811	13.016	2.1701	5.87429	4.35718	1.99864	14.2726	7.99835	5.1598	0.477213	7.69835	8.41629	11.545	10.433	1.65137	7.82831	2.55595	4.18888	7.44429	0.797672	5.8297	9.8801	4.92619	7.30895	4.84189
ak7a	1.94008	6.35433	6.80906	3.19839	13.1002	12.2982	10.0539	4.5094	3.89363	15.1006	7.24567	10.3759	2.0657	2.79943	4.42827	5.35504	4.01356	4.15148	0	4.8513	3.06057	7.82889	19.3846	5.9071	6.65724	3.84997	3.5972	5.56843	11.4168	6.12378	7.10592	4.39363	4.40902	10.314	7.06448	3.38098	8.46094	7.95229	11.8241	2.5914	0	13.7631	11.0602	1.71615	4.44534	1.36119	2.56257	0.109003
ak7b	0	0.00505876	0	0.030389	2.5484	0.0206362	0	2.37116	0	0.0183348	0.0564063	0.0161873	3.15787	0	1.74668	0.223079	4.95787	0.118472	0	0	0.833561	0.052261	5.06475	0.984238	1.09554	0	0.0217445	2.45727	0.0567166	0.0571633	0	0	0.68205	7.67759	0.0909778	0.105962	0	0	0	0	0	0	0	0.0303576	0.904837	0.0165798	0.0175947	1.14499
ak8	0	0.00738534	0	0.0445754	1.40739	2.32548	0	0	0	3.31622	0.0773119	1.14214	0	0	0	1.45816	0.00975738	0.0109227	0	0	0	0	0	0	0	0	0	0	0	0	0	0	0	0	0	0	1.20344	0	0	0.0130473	0	0.00477667	0	0	0	0	0	0
akap12b	218.646	121.562	168.379	187.651	242.888	277.263	386.73	162.54	169.304	211.818	203.505	270.018	254.205	253.758	203.477	332.3	346.989	297.945	131.394	146.372	127.837	612.763	241.021	167.425	205.795	167.071	142.059	226.135	247.867	194.534	181.405	231.943	206.098	222.758	174.47	258.082	214.686	280.956	185.984	188.192	199.554	219.726	278.848	202.006	173.547	145.058	97.7555	152.121
akap17a	157.841	134.224	140.143	229.89	248.868	245.808	107.465	140.767	107.331	248.14	219.957	201.612	154.264	155.983	144.429	264.888	197.121	280.751	108.674	118.875	170.944	277.189	295.059	222.602	173.423	167.063	132.78	253.409	235.898	239.74	172.6	168.591	157.714	228.508	169.989	158.304	155.191	155.405	166.793	176.082	99.6145	229.238	182.499	181.699	139.849	175.329	107.558	189.038
akap1b	35.2831	37.0076	29.1739	63.4162	49.1464	55.3486	110.462	59.3469	51.9829	59.256	76.9306	70.7279	34.8673	47.9295	62.6745	62.3985	25.9203	58.2761	44.469	66.8019	38.8357	116.719	55.1326	52.1934	61.272	59.7552	45.4548	56.2236	53.0678	50.2965	62.9041	48.0894	48.2345	62.0929	38.9152	60.6352	46.7262	68.1376	43.9265	56.2369	31.4012	48.008	54.8579	36.727	51.3663	47.5337	62.7161	40.8109
akap8l	705.937	608.512	563.581	582.562	678.712	610.714	568.841	659.125	599.708	539.476	572.693	534.435	576.611	535.743	614.315	625.239	444.049	672.377	421.553	583.63	591.196	696.575	765.371	719.998	629.454	636.093	497.952	708.926	673.623	682.075	547.911	618.891	584.424	523.755	606.797	644.402	607.306	691.502	643.965	712.831	603.853	818.061	619.333	612.329	593.304	586.977	471.264	487.289
akip1	5.9189	0.0190312	0	1.49403	2.89717	0.0790387	0	2.22706	1.67457	0.0346873	0.108127	1.16137	2.15632	0	0.868431	0.118932	1.32058	0.0642496	2.79826	0.305638	5.3596	0.100431	0.149432	0.979265	1.91761	0.678607	1.23157	8.65418	0.176182	1.6711	0	0	3.09362	3.00423	7.62343	0.166016	1.27919	0	0	1.18122	1.76601	0.0108337	0	1.47325	0	1.24373	3.49621	2.32982
akirin1	44.1131	66.4965	55.4915	35.8666	40.3412	51.7106	50.1406	45.7686	47.2283	46.1766	60.7768	41.8082	63.0185	48.8246	86.4784	46.7505	59.1322	94.1875	46.3441	51.022	63.425	47.6621	54.8058	36.4299	48.2222	42.8638	47.7465	88.3482	36.8067	51.7239	53.0555	57.1442	73.3751	65.3788	44.6352	75.6735	69.0401	50.2967	61.0567	57.502	48.5533	45.9045	53.0157	52.4563	56.6778	64.438	48.197	51.5195
akirin2	35.3109	35.8736	15.5436	24.3102	30.6594	22.8469	33.823	17.5455	21.9401	15.5513	26.1678	30.0454	30.1888	36.6962	31.7465	14.5243	34.7104	26.5876	34.0519	25.0624	36.8315	26.5192	20.2486	25.6034	31.5721	21.4484	15.2638	23.3218	27.0392	17.0683	22.0587	42.5335	23.2823	25.1144	31.2971	21.6179	34.0958	22.9072	14.3936	38.1148	21.2327	29.85	25.1838	13.5648	14.05	12.429	30.6446	42.6293
akr1a1a	0	0.0176284	1.94828	0.108675	5.3348	2.45823	2.74514	0.494995	2.44517	0.0697009	5.98692	2.32641	0	0	0	11.1249	0.079278	0.0890355	0	0	0	1.28665	5.02521	0.984881	0	0	0.0283108	2.50252	2.66367	1.45015	0	0	0	11.8833	5.30016	0.186568	0	0	2.54351	0.0236968	1.78308	0.00865137	0	0	0	0	0	0
akr1a1b	8.80779	28.3756	3.85706	16.8663	9.60997	15.1047	10.9375	8.75564	18.2136	10.661	7.46856	7.06859	20.2741	18.78	27.4172	8.78549	27.8688	19.5786	19.097	18.5431	22.5757	10.8668	15.4362	16.7413	12.3879	15.8801	18.5807	34.635	9.58473	9.62022	18.5737	22.6927	21.9786	15.8439	17.2629	16.9013	28.6102	16.7264	11.3391	15.6882	25.697	19.2091	18.8271	17.7229	22.1257	24.3237	25.8223	25.0896
akr1b1	8.81886	12.6471	2.88829	11.2724	12.1058	11.2953	15.3859	35.0493	41.7705	33.074	16.6051	33.5665	22.7983	16.8998	26.5641	6.90102	21.3582	15.507	27.0943	22.3293	22.9805	22.5396	15.7167	30.5441	14.9081	18.239	19.7995	34.9657	12.5974	22.6888	34.6881	8.67319	40.5703	18.9635	21.5047	9.79678	5.32945	15.9007	6.66795	17.9024	15.3462	31.8117	14.3526	3.53509	17.7368	18.2033	17.2326	22.5471
akr7a3	25.5071	27.4081	25.3281	13.1242	11.3061	11.6102	22.8864	23.6583	23.8631	2.63045	15.812	3.70484	40.7189	33.9617	22.9675	3.16908	5.84827	1.96145	46.0966	28.4641	52.6337	24.0124	12.95	18.6974	26.1153	52.5214	11.8276	10.0888	15.5775	19.9683	21.271	21.9123	24.3257	5.45935	21.3233	18.3301	18.5129	12.2885	16.9945	14.4451	24.0532	10.722	26.0992	20.514	25.7113	17.1975	29.4316	16.8982
akt1	0	4.19575	1.93904	6.50228	0.195775	2.54785	0	0	2.3898	7.95174	7.60645	2.36486	0.968867	0.905398	3.5559	6.48235	3.90257	1.54903	5.83338	3.68038	0.233064	12.5516	8.71615	3.93274	0.2095	2.4146	0.0554124	3.85982	2.88944	2.89736	0	0	0.738517	3.86089	0.0535436	0.0622195	0.603151	2.72742	2.43914	1.21066	0	0.0156399	0.842208	4.13774	0	4.7072	4.75353	1.28309
akt2	23.5175	5.38012	32.1236	25.7779	46.9111	49.9887	108.606	41.3121	56.0647	93.3256	80.4541	73.0565	39.1374	40.3734	23.6163	96.9444	53.623	61.09	38.0234	35.9094	44.3236	106.283	66.9808	72.8944	35.5048	34.9608	26.8977	70.366	32.0677	30.7127	28.2351	23.822	50.8225	50.9043	31.6475	43.8978	30.8188	23.7085	41.7106	41.9201	28.8767	73.423	38.6401	30.8449	25.5639	60.5328	44.3224	33.6083
akt2l	18.6265	25.3084	13.6077	18.5216	15.6525	21.3835	31.1106	10.5639	26.1915	18.9801	16.2044	20.875	24.969	29.134	29.9674	34.0679	24.3053	31.9489	22.5203	22.237	20.5054	8.41903	44.6835	36.4597	22.721	24.6388	40.4557	18.1331	24.3411	24.4243	42.6785	39.4661	20.9792	17.6559	10.6056	28.8302	28.9108	29.1991	23.9095	11.0441	22.1308	29.8296	43.2819	29.1336	34.5865	29.2443	16.3046	21.6936
akt3a	189.236	98.3216	104.12	162.016	176.95	268.198	211.425	264.084	216.6	315.763	268.029	366.124	237.98	314.856	279.304	607.638	204.237	428.585	157.48	145.295	131.909	399.639	301.412	201.907	190.799	214.153	180.376	280.751	205.972	194.643	222.223	201.76	158.389	196.392	187.163	232.334	138.866	246.502	271.356	217.975	63.696	216.503	282.426	230.923	240.976	181.478	67.0225	91.2763
aktip	117.674	96.125	110.986	83.9233	62.0977	62.0809	135.01	104.012	95.2796	82.9257	79.3644	113.553	144.849	157.953	105.688	113.241	147.327	95.0285	115.87	135.041	103.35	82.1773	60.1527	111.302	104.549	102.746	113.888	83.8151	53.6591	104.684	115.987	85.6572	117.862	89.1374	104.292	125.902	84.9897	85.5927	87.9056	116.149	113.483	133.27	76.3775	52.8594	79.6829	106.95	83.8527	82.5941
alad	14.7494	4.26204	2.89625	12.2199	2.02914	3.9641	7.36053	2.52364	1.46988	1.33026	10.8968	5.75968	5.44503	8.49406	4.34502	8.98829	4.2007	5.64832	3.26588	7.94779	7.09413	9.10018	11.6105	2.94126	3.21927	8.95058	2.45289	2.9886	3.32951	12.6394	0.7964	2.93584	6.25256	5.88454	1.6719	4.47628	2.87256	0	2.21692	8.06125	3.40263	4.252	2.64689	1.74032	5.3514	1.37251	11.7243	1.3384
alas1	116.655	140.538	152.812	152.155	228.707	210.494	191.407	249.949	150.558	242.425	237.889	194.795	447.132	318.621	420.492	323.445	240.324	282.918	220.392	207.036	282.014	394.911	353.572	319.124	234.951	310.518	231.587	300.345	362.946	315.913	205.295	268.824	201.441	275.62	269.767	273.492	202.005	281.758	281.15	255.2	232.815	269.848	317.317	324.255	301.078	261.921	319.365	216.835
alas2	22.5446	22.204	11.6458	6.33676	57.8956	27.6914	17.2908	7.07049	4.59606	28.1822	38.3349	23.1158	3.08252	15.0031	11.337	41.2	34.1566	14.1898	5.17445	11.57	23.0856	15.7934	20.7934	7.86482	20.7745	4.43846	9.52121	20.657	38.336	39.8762	1.58095	8.65676	3.3521	62.8181	58.2128	15.6842	7.79348	3.40477	5.21558	18.7292	12.032	7.4924	15.2838	13.2232	6.05603	13.4518	20.7469	19.0251
alcama	43.1679	18.0167	24.3218	25.7184	26.3277	33.9515	32.7875	46.085	47.4178	30.8467	25.1745	33.661	44.2984	38.5193	28.0871	34.9101	31.1013	72.8959	28.5167	36.8269	16.6762	40.587	24.6127	20.6724	45.6057	43.0621	33.7917	39.7436	36.4238	26.2868	34.5091	30.7631	33.938	47.7477	35.7067	27.6971	32.2146	43.2798	47.1812	40.7605	36.617	49.0337	65.8099	19.5371	38.048	46.2028	34.6458	37.1692
alcamb	9.78787	7.45839	12.6416	19.6332	23.9213	18.8005	26.6006	12.1438	3.80074	11.9323	31.3355	7.13775	8.1885	8.41013	6.03458	23.3005	10.8742	24.2901	1.9595	10.6057	10.5827	10.6126	23.0963	9.84553	11.3209	10.3531	1.36157	9.64923	11.9454	14.7194	14.1284	8.77853	22.9283	15.6273	18.4164	13.8556	18.323	17.6527	12.965	12.1375	21.3916	23.4161	21.7366	4.8902	11.4766	18.0778	9.9914	9.69097
aldh16a1	62.7427	77.1011	40.8497	52.877	145.695	31.9396	35.4833	38.8157	43.9461	40.3127	98.9139	28.0087	36.2239	44.1446	49.3258	71.6953	43.1025	70.6136	22.6496	35.1314	78.4566	37.1128	19.0353	47.2839	71.8085	49.1634	81.3507	60.5294	72.6545	86.2632	46.7817	52.4608	65.5785	129.544	78.502	79.0036	76.1905	41.4678	43.1906	38.4427	30.5612	41.6206	63.8656	93.5136	58.4613	35.5455	33.5649	40.8551
aldh18a1	301.018	323.199	271.586	173.696	185.134	164.295	128.483	156.004	224.347	103.118	183.468	135.701	368.73	315.856	305.887	192.096	216.068	166.177	209.037	261.523	311.68	236.606	171.286	165.456	235.334	250.842	265.111	186.754	224.11	191.725	249.593	296.701	245.317	272.68	252.838	296.287	200.13	279.195	239.468	165.487	188.447	197.347	224.661	277.764	361.443	135.503	314.332	228.718
aldh1a2	28.4383	31.6581	10.6698	29.6715	37.7834	14.174	141.807	32.4708	54.5858	40.3658	22.1795	29.1892	30.3841	35.7322	39.7338	10.9408	59.4653	14.4692	42.1923	44.2594	33.8034	16.2669	15.9165	32.5035	38.6039	43.8224	24.6086	49.1625	40.8998	45.4323	31.7599	35.2017	53.7241	58.7676	48.5039	47.1213	23.5217	38.022	40.2945	39.4332	32.3987	22.4594	34.1361	26.5311	21.1207	34.1422	39.4125	58.2818
aldh1a3	7.82546	6.4006	6.78541	28.6823	6.70455	24.717	2.63986	11.1859	3.06714	11.6789	10.1923	9.23765	2.43123	3.71225	3.42459	13.8095	10.4533	10.7928	2.97076	3.86447	0.793259	8.77414	4.54867	4.92762	8.2795	4.64862	2.48205	16.8686	6.19336	3.44379	12.4754	14.6164	1.19167	9.3551	11.2527	4.97629	3.47418	0	3.84709	11.4442	2.49021	2.16868	1.71635	9.53693	0	4.8773	1.41643	11.5414
aldh1l1	8.79712	9.58199	16.5301	36.183	34.564	25.1425	9.08946	6.60007	3.85866	11.7873	22.5983	9.31433	4.65497	8.40037	5.12913	13.6107	40.0262	19.2408	11.3119	11.5007	27.3533	13.329	15.281	10.8238	15.8431	27.1321	20.9982	22.042	32.813	24.3193	25.7589	14.118	14.9406	23.1601	18.6458	21.2165	12.0714	22.0376	23.1121	20.4677	28.197	42.5284	45.9057	39.2379	14.876	48.5286	32.1708	41.8373
aldh2.1	22.5505	35.8219	31.1775	15.9337	12.8629	11.6543	15.4679	25.7038	16.254	20.0531	6.20913	18.5323	36.4029	31.9828	12.1737	8.98559	38.5036	33.2108	29.229	43.543	30.4527	21.3059	3.88014	19.6891	33.9524	49.8751	30.1992	10.1409	8.35349	25.9194	25.6311	20.1182	30.2281	28.1085	40.902	26.0027	22.9763	21.1227	29.3921	27.553	35.0952	23.492	14.2814	9.34056	32.8966	21.9601	19.8293	37.9514
aldh2.2	13.7197	21.0826	21.438	24.9653	6.78054	4.14648	1.73022	7.57648	15.969	1.36739	7.01682	5.84156	31.4786	23.5624	4.23108	6.79834	25.0393	3.33872	10.5088	11.2271	32.6139	3.02566	0.480265	1.95015	0.711737	37.1859	24.3078	20.5045	12.5245	16.8654	25.9833	12.0175	6.54937	9.62917	4.76756	13.6006	2.0247	33.7635	21.639	16.8732	30.9042	19.2147	6.14431	0.528236	18.5837	21.8483	34.0353	30.7997
aldh3a2a	1.94061	4.26356	7.79073	1.8229	7.65166	18.1303	6.32274	11.0511	6.39691	11.747	7.33781	12.6467	11.5405	21.6825	20.3708	8.48209	14.7798	11.37	10.4792	17.3889	10.0551	5.59463	10.7474	10.8326	12.3746	8.66719	5.95777	10.9736	18.8476	6.4756	15.1022	12.0192	7.3329	12.4834	11.5074	14.9871	10.3288	9.62715	12.2751	13.2181	27.6569	10.7052	8.95678	0.412073	9.72189	7.43325	18.1177	15.3611
aldh3a2b	6.86425	3.21309	9.75675	4.47421	3.44933	9.86954	10.0043	13.1131	11.4077	3.76317	13.6977	13.835	3.0679	3.76524	4.4472	2.23541	2.76125	2.8651	16.9078	9.9542	12.5296	9.38372	14.9289	2.93541	18.9653	18.5474	11.66	5.86594	7.95307	7.98182	25.949	16.7104	4.20148	3.8031	14.2271	12.268	6.57475	13.4595	12.724	0.157462	4.16541	2.19825	6.31433	5.79569	8.97645	7.20585	1.43292	1.36797
aldh3b1	8.83368	8.43031	2.8966	5.80149	8.97468	5.15897	3.63663	1.85235	0	4.69154	10.5694	3.50209	0	7.69144	0.838026	0.201561	1.40259	0.107421	0.12414	1.39809	2.47815	2.71819	0.227188	12.8629	4.196	7.98402	4.75328	10.6866	7.57328	8.9504	5.22899	3.51096	5.10141	10.662	12.4747	14.4911	0.728194	1.70048	2.21711	10.2772	0.744198	6.33385	4.44392	7.1907	1.65589	1.4241	13.1177	9.41575
aldh4a1	9.79222	2.1917	5.80942	19.4639	22.2687	21.1008	11.7697	15.5911	12.889	24.6988	24.0239	23.0959	11.7866	5.60181	9.7278	2.75803	14.2822	3.16351	10.6271	14.3569	13.3948	9.58809	23.9572	33.5248	15.4933	14.1781	28.8842	29.6929	9.6769	19.7804	19.5048	21.9939	10.3306	20.0737	19.8616	11.0808	15.0134	11.4511	17.9839	14.3272	6.67671	8.58053	8.9474	15.5951	11.5219	13.301	2.7502	11.9379
aldh5a1	2.9559	0.0136955	0	0.0837407	3.99118	0.056488	3.63445	1.8466	4.94512	1.30789	0.341137	10.0869	0	0.925179	3.6425	1.85305	1.37213	1.4221	0.944504	0	2.50829	2.51672	2.78991	0	1.29036	0	2.34478	8.6719	1.67292	1.67907	3.54914	3.8074	2.17077	0.23334	6.63824	1.752	6.05959	0.824479	0.646173	0.0744028	0	4.21849	2.72294	5.22911	0.837607	1.27887	0.0756933	1.25378
aldh6a1	165.682	255.623	235.567	170.774	210.954	245.925	254.427	186.057	191.452	109.087	242.847	191.29	141.697	173.881	209.83	194.823	129.014	203.125	308.786	183.748	210.724	168.102	189.322	171.37	236.278	220.466	201.315	276.849	276.789	209.896	209.758	296.125	224.236	215.152	175.958	238.612	284.787	263.165	248.585	340.072	216.561	238.952	236.316	278.014	321.453	385.863	232.056	368.552
aldh7a1	124.515	129.943	152.836	129.3	126.299	108.658	65.5554	111.067	123.244	93.4505	85.9914	65.0625	78.1634	104.388	73.1091	56.3317	106.91	61.5746	97.3968	105.185	102.376	36.2147	61.4829	102.443	103.86	102.677	119.735	79.837	94.056	122.794	106.229	91.7469	88.2177	95.217	112.697	122.839	95.2613	116.569	153.91	105.5	121.137	100.296	106.898	116.561	119.505	137.589	150.358	147.161
aldh8a1	0.961046	3.20826	8.78105	9.54624	10.1733	2.72133	20.2745	3.74876	4.70878	11.7567	7.36002	9.29274	7.58636	0.885317	3.47107	8.65537	1.60295	6.77787	1.25469	4.01963	4.14573	2.72204	4.4248	2.95216	0.437315	0	15.8046	3.00621	8.73747	10.0843	4.3815	2.03389	0.498998	7.54236	7.00905	13.9443	3.09587	0	0.65613	2.38741	3.48974	2.13623	1.74058	5.53932	2.61888	4.79	3.69857	2.46494
aldh9a1a.1	73.5362	72.8898	73.9805	86.3652	66.313	44.4523	38.1969	62.3342	67.7208	55.6293	71.286	48.7688	38.4342	58.2971	57.3224	26.0918	82.4732	43.3718	92.8318	67.1487	104.575	25.6768	52.3385	92.5965	106.84	108.45	76.8264	71.5202	68.4622	73.1811	75.1787	72.8713	90.6073	90.3842	119.48	85.2371	84.2507	46.6866	76.5078	77.8117	64.7869	64.0183	108.815	64.4439	49.4285	90.1473	93.732	142.088
aldh9a1a.2	17.6261	10.6523	36.0281	27.1382	87.5524	2.95971	9.92368	0	3.77499	18.953	71.1859	18.577	0.261302	24.4217	20.1892	94.0044	15.1233	10.3075	0	3.81036	10.6454	20.9015	40.4848	22.6702	24.0487	19.8434	14.1055	20.6453	12.637	38.426	12.2108	7.84334	5.59536	97.7791	49.3968	32.0247	16.7405	0.761464	11.9794	3.71462	0	0.052083	8.86226	10.6512	3.35928	28.9392	29.2787	33.1303
aldh9a1b	29.4059	40.1145	25.2888	24.4752	39.7619	40.2359	9.9158	9.85534	17.0092	38.6163	32.2543	19.7417	17.1017	35.7421	28.168	41.2487	38.6487	23.9273	5.55352	13.5727	26.9298	18.6524	32.8889	35.483	21.9844	14.0403	38.2866	39.5103	37.5818	36.2589	22.8866	18.4781	20.0692	67.2274	39.9377	59.9012	26.1832	26.6027	11.3457	26.1898	9.19962	16.0324	36.9875	19.2043	16.7218	19.6184	33.1015	22.801
aldoaa	226.509	181.693	234.622	115.496	132.768	106.293	974.854	402.173	458.687	420.041	199.206	466.026	190.299	206.81	136.508	241.907	143.701	164.459	446.696	261.687	238.281	434.402	198.871	187.121	278.568	255.68	236.072	156.686	135.352	217.27	270.065	191.853	262.15	159.462	248.303	202.373	258.86	220.801	192.979	208.478	223.509	142.998	143.756	161.588	188.645	162.025	188.632	178.342
aldoab	12.7279	17.9775	13.6053	14.506	50.0472	11.6223	14.5302	4.28268	17.0523	22.403	35.1132	21.9705	11.8608	6.50377	11.3752	27.1205	27.5223	11.4015	1.45817	3.40617	10.2892	14.2208	16.0444	12.8148	9.82793	6.94055	21.883	11.1552	15.0807	19.3188	11.4009	11.8259	6.44568	34.534	14.5093	32.4018	9.89774	3.42744	10.1903	8.35431	5.91076	5.36758	8.94319	6.20548	12.422	6.2766	22.8623	8.48102
aldob	49.0261	45.4307	23.3251	67.5742	49.1674	37.9943	5.41612	20.9744	8.1471	2.55374	5.64289	2.48361	15.8293	11.2405	14.972	10.2295	28.735	8.72326	37.2703	26.744	36.6906	4.50881	37.8005	36.4507	105.565	53.1502	55.965	68.6933	68.3001	95.2908	47.7851	54.2731	85.9258	54.3854	30.455	17.5709	91.3482	83.1485	52.3992	32.6137	62.2696	39.5365	90.9746	51.0931	38.8483	68.0842	53.0997	39.6886
aldoca	1.96093	4.17089	0.9643	1.49286	0.142413	1.32107	15.6842	8.9897	13.3061	2.54809	0.535722	1.33065	0.74364	8.65833	0	0.208704	0.0988315	0.111098	0	0.629657	7.92825	26.8195	0.331186	0	0	0.699854	9.87432	0.114959	0.14922	1.61714	14.4667	0	8.48169	8.92523	0.287521	1.94621	0	9.20324	4.88238	0.0737673	0.778008	0.0265826	2.69468	1.61374	7.30897	1.31251	1.33334	0.0820706
aldocb	4844.44	5338.12	5766.36	5141	4331.84	4392.16	12852.3	6673.29	6896.47	8908.63	4765.69	8015.72	2872.46	2818.83	2628.08	5853.87	2207.16	3726.15	4539.26	4634.21	3443.32	9116.41	3199.26	4132.81	4400.09	4624.03	4398.95	3819.59	3283.99	4007.93	4488.94	3567.76	4579	4132.02	4102.09	4172.77	3937.17	4152.56	4363.8	4362.12	4406.59	3482.58	2828.6	2986.75	3549.12	4013.84	3126.51	4130.78
alg1	41.1735	47.5319	42.8241	37.1636	44.6747	52.8626	5.33089	20.4977	5.41025	33.995	35.3947	25.4187	37.7877	57.4184	28.101	45.5482	29.7469	36.3175	25.2222	30.9798	27.0031	27.7711	39.0583	13.77	47.5563	28.5848	24.5399	28.9263	28.937	31.9476	35.3802	52.9968	26.2059	37.4437	24.6928	48.2472	38.2371	45.9866	38.6003	44.2508	21.1409	40.5251	28.7126	25.0774	26.4881	54.4145	36.9561	31.1812
alg10	2.9297	3.19919	7.80865	4.36026	9.99878	1.47271	0	0	3.48188	0.0355458	1.64283	1.163	3.85269	6.6369	0	2.30348	2.79672	6.61775	2.60009	0.834057	3.19182	0.130932	1.70975	6.91977	4.3395	3.19537	0.0753453	6.3974	1.71652	0.205159	2.60856	5.39826	1.33073	3.23808	4.25014	5.78347	2.59557	0.847864	1.53166	1.23211	0.806551	1.08147	6.41608	1.66103	6.33559	2.49079	0.109726	0.0942197
alg11	101.959	104.608	115.831	115.108	132.172	124.864	83.7904	122.546	146.013	98.2777	132.736	99.7647	120.741	139.142	103.061	124.232	107.378	111.497	87.2613	128.494	119.74	177.944	96.4533	106.367	84.098	107.417	92.003	132.872	125.544	149.924	82.1903	90.0975	132.144	175.417	127.126	166.737	79.101	80.3314	69.3427	114.813	77.5638	97.0418	88.0113	96.2488	97.3491	114.478	118.373	157.748
alg12	12.7408	9.54956	11.6692	6.15255	32.1224	11.474	6.26912	15.7343	28.0948	10.7795	9.40266	20.7409	25.1068	11.2056	17.5549	22.9513	36.9357	19.6396	13.9224	13.6905	16.1695	10.9012	14.076	44.3797	16.0759	23.5094	8.26773	8.49816	9.38699	8.00363	20.3605	7.17089	22.7329	30.4083	18.6525	19.7991	14.1107	6.89432	24.84	32.0399	14.3892	28.7262	18.9041	11.9501	16.8207	8.7571	18.4526	23.7386
alg13	0	1.08046	1.94213	0.142045	6.75278	3.66353	0	1.21058	0.704816	3.49698	8.72799	2.33937	1.68871	6.64742	0	2.25248	5.18565	5.34564	0	0	1.25068	5.95399	0.116809	2.9639	0	1.49368	1.24555	5.19087	6.83362	4.32536	0.761877	2.78921	2.80069	13.0624	5.80635	15.4503	0	0.862506	0.720076	4.48424	0	2.10982	0	0.156232	0	3.56863	6.96517	3.5179
alg14	19.6355	11.6313	9.72026	4.73979	22.1289	5.33437	7.27336	7.4714	5.59494	8.27985	16.093	3.62151	11.6024	5.59495	5.1909	11.1463	16.8366	3.18908	1.98746	3.97944	10.2106	31.4212	7.8602	5.89751	5.52446	8.92728	3.58866	1.69435	3.34999	11.3882	9.73307	3.47813	13.0083	10.8113	9.99143	10.5766	7.07819	11.5934	8.5331	7.21874	4.14639	6.42186	0	10.2769	10.6094	5.09377	19.3495	21.1428
alg2	54.9263	40.1489	39.9063	23.2241	25.2004	56.4723	48.3822	46.0268	25.0733	33.2019	48.4823	26.8008	80.4896	70.4799	103.26	63.5939	38.0264	90.2777	47.2346	51.9689	51.6624	62.0965	65.44	72.8963	38.6702	64.5153	48.9555	85.92	51.7298	72.6343	67.3693	38.9441	49.0117	46.962	58.4293	54.7042	30.4199	76.9927	42.3153	50.3675	45.9898	74.584	68.3156	78.3212	56.6142	60.9592	69.0497	62.2944
alg3	4.8872	13.665	11.7	7.23127	9.18008	2.7935	6.36505	4.59844	3.93788	10.4852	12.9012	3.5989	7.45657	3.69728	12.4247	4.56843	14.36	10.9997	7.78021	7.62206	3.73369	4.07435	1.91187	3.934	2.64179	4.71222	6.9325	4.26546	6.04151	10.0322	3.44683	3.56321	12.4552	14.4861	1.83064	4.82383	2.77592	3.47142	3.75634	1.367	11.3751	8.47156	3.5	11.2991	7.96577	2.65437	8.60776	12.9324
alg5	44.1344	36.9701	20.4102	30.0282	51.6102	26.6841	38.3103	27.163	47.4575	17.978	33.394	41.6452	56.9354	47.0205	38.7539	9.19397	50.7186	37.709	38.8469	62.7354	62.267	43.6912	28.0407	36.4329	50.806	29.2908	53.3474	38.4658	23.3012	42.4799	43.3728	53.634	31.5154	40.6276	35.9174	49.9375	38.8114	33.508	41.7405	35.9931	39.2356	40.5263	24.1468	30.908	32.6847	57.009	58.9191	46.6302
alg6	21.585	20.0433	7.75597	19.7023	12.6189	15.1987	11.8537	12.36	11.3968	9.53547	16.7952	5.94717	47.3407	14.9745	24.6621	7.08708	22.8985	30.4422	15.4928	21.877	25.0859	16.075	17.0652	30.5504	23.7545	16.5069	41.619	20.8088	21.4889	35.9954	30.1394	27.8873	39.6239	13.1433	20.2617	22.9984	19.8029	32.8491	23.209	19.229	16.109	14.9847	25.1003	51.5747	40.817	24.5101	29.6655	20.547
alg8	12.739	11.6497	13.6216	18.2486	19.6106	11.4942	8.147	11.6238	9.7059	12.9727	18.3329	8.21412	20.4875	11.2202	15.8119	27.6383	22.6311	14.1708	15.5931	22.0131	22.8772	18.5568	14.0876	20.6857	16.143	25.6989	10.6271	19.1639	12.495	22.4964	8.68562	19.4628	8.7023	46.6603	29.6693	25.7087	18.025	8.69327	27.3476	20.3078	11.8185	19.1898	22.4787	23.2049	18.5499	26.6622	8.94265	27.3949
alg9	68.6235	38.1153	45.7157	69.7718	129.654	114.422	61.9791	38.6323	50.3931	47.4639	101.845	78.7093	54.7224	62.0206	40.4021	96.2379	65.7202	76.4154	75.5297	54.0009	56.3323	96.2184	89.689	74.8547	52.5125	64.3938	37.4541	68.6754	99.3627	118.978	44.971	84.9928	78.3951	156.081	101.275	89.7761	66.6728	52.891	48.4186	101.568	75.079	81.0387	71.8821	85.6824	50.3513	69.492	75.2584	103.918
alkbh1	5.88484	8.40236	4.86213	4.38673	6.08171	1.48171	1.72613	17.3178	8.17987	4.84014	10.0638	0.132716	19.7733	13.1566	16.8199	0.835446	12.139	11.2776	6.98275	8.11112	20.5787	18.1118	5.11361	8.85642	5.95958	14.7742	10.3355	1.73042	4.81186	1.99895	6.99043	13.6636	11.3211	5.21859	18.0041	10.7148	8.49284	7.95595	4.46735	4.91247	10.3363	7.47016	8.95083	11.5797	10.6204	7.4431	16.9698	7.30979
alkbh2	0.973816	4.17107	0.964261	0.117388	0.142774	3.60891	1.76755	1.11729	4.079	1.30638	3.60281	11.1717	8.2972	4.68363	1.65395	10.3065	4.15407	3.02927	3.05825	0.749258	5.19285	7.51246	3.15378	1.9619	3.84964	3.24051	1.23098	0.134709	1.66321	2.97442	12.8844	0.579445	0.583472	1.7755	0.177778	0.208175	4.45912	1.68068	5.48481	5.9013	5.15172	2.17393	0.83859	5.40381	1.72673	2.46843	4.77187	1.29029
alkbh3	5.88957	1.10301	5.84928	1.71444	8.60193	3.85374	3.62336	4.8271	6.65426	1.31911	5.132	3.52286	7.88123	11.3909	4.36793	2.50409	2.89771	0.25229	0.136173	3.39008	7.74609	1.48314	0.218563	3.94332	1.72636	1.45864	4.60553	6.50612	5.72372	1.78448	2.53885	0	2.77349	15.9218	12.3328	12.9693	5.74723	0.815398	0.628759	1.28713	4.35779	1.10006	3.61844	0.181606	1.72324	0.0965763	2.50675	7.98769
alkbh4	14.7025	16.8969	8.73322	11.6341	21.1431	21.2429	5.38468	14.6339	6.36648	9.50942	16.6384	10.4443	13.1046	28.3353	14.976	11.9263	8.37279	11.3693	8.67334	22.2324	16.9513	6.88885	5.131	8.8555	15.2075	15.9148	9.45568	22.9206	15.2146	15.2655	15.926	11.8839	16.6222	19.9574	17.0908	13.8693	12.9983	13.157	33.7023	16.8346	17.8869	17.0848	7.07129	6.35739	15.9434	12.2886	36.1632	13.2406
alkbh5	3.92145	4.2215	1.93133	4.23437	3.20486	4.96621	20.2312	4.42514	4.68475	14.0866	5.88766	14.9458	7.71655	2.7592	7.93607	9.27745	10.505	7.03373	10.1057	1.79219	5.1838	8.99781	6.10761	2.94352	4.99079	2.21386	1.30963	12.9094	3.32118	8.69284	4.36584	9.23223	8.44446	2.03093	5.78711	6.13033	5.35032	11.665	5.34474	0.148397	6.84367	6.39932	13.5282	11.6148	5.1936	7.45498	12.2898	15.4001
alkbh6	7.83216	9.5238	6.79342	13.9622	12.1957	13.7369	4.47891	10.3667	13.2249	12.8515	4.14273	5.89634	12.1545	4.66274	7.95082	2.66863	4.24845	8.27024	6.57155	9.5362	14.4203	5.53046	9.19432	8.86229	3.85388	21.7541	7.1521	17.6472	24.8359	10.9255	11.5102	12.8728	7.37029	12.37	16.6893	5.07626	13.6356	14.1904	10.7747	6.17003	12.8302	8.56954	15.2825	13.2275	8.74744	16.9864	13.6224	20.1859
alkbh7	17.6591	13.7398	15.5794	14.2211	16.7323	5.36494	2.65193	14.3706	6.49404	7.09528	2.38477	5.84161	10.963	8.43562	9.67642	16.1682	10.71	4.56208	10.9621	12.9385	15.9123	11.9311	6.57985	12.8051	13.9857	12.7819	20.6379	7.1416	7.9008	3.6342	17.8992	7.38324	8.19964	9.4516	7.37694	9.23768	14.9798	19.4606	16.1683	16.7972	23.1542	11.7851	8.03643	7.53977	11.5291	13.2869	6.34994	15.3742
allc	27.4623	36.8798	24.3376	4.91326	37.5498	4.20092	25.5593	15.4859	16.9936	19.0007	52.9922	2.5705	52.228	46.1943	23.7625	5.21586	15.1121	6.19376	3.37563	18.7108	76.7221	20.0413	21.6211	13.7709	65.0139	24.502	37.199	39.6479	33.3991	5.44213	16.6442	38.3603	41.5534	58.4198	31.6745	49.7915	83.0248	20.2483	21.5264	19.2947	0	0.0893721	25.0412	112.586	51.4058	7.70423	56.5543	13.5055
alox12	10.7715	16.8898	8.73495	10.2549	19.6544	23.6172	18.2662	9.99216	12.1178	14.2408	28.265	10.5535	19.379	10.2925	10.4863	20.3785	12.2358	17.9607	23.6844	26.9995	24.3365	27.6814	20.1149	24.6223	23.5434	21.4888	28.9291	17.9937	18.3718	15.5576	22.9863	29.4797	24.9073	19.0535	13.339	37.296	11.5271	23.0397	16.9404	17.9848	4.89587	33.9742	14.3102	23.0906	20.3732	34.8555	11.3351	12.153
alox5a	7.85915	1.10643	0.949026	8.17154	8.70276	3.88324	2.64277	10.4746	11.5828	2.54947	8.64656	9.22474	7.78404	7.51997	1.63082	18.4505	1.68094	7.00919	8.11362	10.529	12.471	13.1572	16.3609	9.84338	1.98158	5.48448	3.61722	8.15367	11.559	12.9221	5.25134	6.73014	5.15054	7.76246	7.17457	11.6305	6.5853	8.94399	5.38135	5.98028	4.20344	1.12881	24.5814	11.5857	4.29864	13.2947	3.95898	4.98467
alox5ap	23.5371	21.1285	12.628	18.5962	24.4088	22.6607	14.5434	26.4115	14.5777	11.9742	15.9723	20.8029	47.5512	28.1706	34.3814	34.3689	23.0796	26.6806	25.2126	36.8577	25.5804	26.4959	27.4984	22.6454	18.9799	27.0842	26.7463	33.9806	18.5589	28.7407	32.7395	18.52	23.9596	37.2453	37.0165	50.8963	15.7541	36.4063	12.8753	25.1144	29.1096	16.0515	16.988	31.7114	22.989	31.526	23.49	23.9787
alox5b.2	0	0.00257696	0	1.25065	0.0185832	0.0104792	0.938944	0	0	0.00650553	0.0198273	0.00574678	1.41723	0	0	0.05359	0.0261222	0.0292643	0	0.658272	0	0.00766872	0.0112203	0	0	0	0.011687	0.0235722	1.33328	1.33625	0.885178	0	1.60188	0.063912	0.0521938	1.41591	0.0721865	0	0	0.0234384	0	4.14047	0	0.045078	0	0.0245553	0.0260635	3.32079
alox5b.3	0	0.02496	0	2.83008	11.7932	1.36897	1.79855	1.21998	3.31234	2.38133	6.03906	0.0645842	0	0	0	0.0397816	2.34525	0.0217735	0	0.39745	2.58244	0.0679733	0.100539	3.95878	1.66537	0	2.24694	0.0634444	0.0818847	1.46874	2.71212	0	0.67017	0.122834	0.0999082	5.24176	8.06439	0	1.44978	2.41535	0.769173	0.0290006	0	4.10532	0	1.30237	6.9685	2.40486
alp3	1.95337	9.36501	0	0.177317	4.40021	1.39281	1.84033	0	0	1.1992	3.01645	2.26048	0.234414	0	0	6.27729	1.44336	7.49941	0	1.22469	0	1.26507	2.60845	0	0	0	2.20103	0.0348108	0.0447881	1.37571	0.884575	0	0.739476	2.663	0.0529756	0.0615574	0	0.888553	2.5429	0.0237971	0	1.05902	0	0.0591873	0	0.0321608	3.4089	1.18
alpi.1	5.90612	5.23164	0.958271	0.166225	3.0624	0.110979	0.843021	0.410036	0.663831	8.02237	5.03206	8.98879	1.32984	2.85265	0.847047	3.26494	0.0834007	0.0936839	10.0165	1.46377	1.49521	0.13267	0.198584	0.976474	5.60522	2.33182	3.47269	1.54235	0.208276	3.06205	2.66606	4.77074	0.617123	0.178623	2.80622	1.65501	2.35614	0	4.94435	0.0639557	0.791348	2.13126	5.60906	0.095252	0	0.0514289	1.25557	0.0470484
alpi.2	0	0	0	0	0	0	0	0	0.845636	1.13151	0.0391498	0.0112877	0	1.92929	0	0.0392707	0.0191939	0.0214957	0	0	0	0.00781595	1.28368	0	0	0	0	0	0	0	0	0	0	0.0170388	1.24962	0.0161824	0	0	0	0	0	0	0	0.0155565	0	0.00851848	0.00903813	1.12489
alpl	134.318	158.447	146.008	94.2209	216.105	103.701	197.844	123.528	154.715	159.778	209.774	235.158	93.1003	102.409	134.854	210.358	56.8675	177.761	63.914	99.2335	116.073	113.553	121.664	76.814	103.138	75.3906	164.966	120.706	130.087	123.054	62.6739	121.157	97.2093	167.709	159.577	154.715	98.8427	145.189	71.7483	69.563	33.8837	41.6899	114.211	161.867	109.851	38.1223	63.1511	85.0714
alx1	1.96046	0.0194737	0	3.93916	4.16076	1.32545	5.54583	0	5.89295	1.28423	6.24944	0.0776786	2.37266	0	0	5.02755	6.24014	2.78574	0	0.302515	1.67952	0.101655	2.90923	7.92065	4.92297	1.47979	2.37273	0.163838	3.06664	5.64997	0	2.88182	2.89261	1.91852	13.0742	7.21211	4.17682	0.837108	3.21299	0.0627656	0.793026	0.0226827	0	2.84479	8.2807	0.0802193	0.085264	1.2688
alx4b	2.94077	1.08772	0.957715	5.3347	4.37542	2.56503	0	1.36961	0	2.29527	3.01121	1.1738	0	0	2.5729	10.0189	4.08851	15.2894	0	0.472175	0	2.42689	3.84169	0	1.29277	0	3.44187	9.83876	0.17944	0.180919	3.62132	0	0	4.19717	1.5086	2.88208	1.38543	1.82618	0	0.0254011	0	0.00926943	11.0663	4.31351	0	2.52363	0.12525	3.61052
alyref	236.294	271.46	258.936	190.568	168.224	188.137	449.558	327.12	307.153	253.279	242.265	309.523	297.941	312.098	276.764	169.342	268.114	214.683	391.171	397.298	344.726	314.706	180.753	360.492	413.03	316.844	333.804	319.568	189.908	328.146	293.845	415.058	270.173	369.043	297.134	301.151	384.765	269.294	315.816	280.436	344.644	297.607	163.449	224.386	266.5	328.728	409.13	339.849
amacr	0	0.0178572	0	8.6055	1.5937	0.0740501	0.907301	1.43764	0	1.17334	0.0929002	1.15209	0.149937	1.9091	0.878835	0.0948453	0.0458757	1.33295	0	1.9946	0.341697	1.26132	0.0534907	0	0.718028	5.87365	3.4346	0.132942	0.17291	2.96804	1.76363	0.64574	4.01741	1.62438	0.116636	1.58794	2.09518	0.869909	0	2.29368	0	0.0132532	0	0.0587725	0.882555	2.29598	1.20994	0.0292368
ambp	1059.91	744.775	297.81	779.772	697.365	654.917	1662.22	833.478	279.122	779.608	334.059	1096.41	1296.93	932.361	668.764	1722.08	645.394	2231.02	505.533	634.52	603.345	1600.88	520.721	733.778	600.856	473.513	580.468	747.25	720.425	712.378	531.218	402.726	637.728	347.824	291.728	339.371	337.236	567.149	336.549	364.284	318.059	466.082	594.386	239.066	311.647	384.781	358.894	219.3
ambra1a	43.1302	42.2884	35.9915	37.2791	96.9173	48.0049	31.8411	39.6196	34.9361	63.5913	28.7027	50.9098	48.3897	52.6126	53.7219	84.8459	41.8687	72.1587	29.1872	21.8643	55.1917	55.1732	27.9231	50.2426	56.6529	38.1767	44.1569	37.1256	39.4104	20.4271	44.2024	51.9329	58.9867	48.4476	26.2876	79.7029	62.7845	53.0863	45.6209	24.1914	22.8465	35.2305	61.217	43.7477	56.7448	36.6796	28.6252	49.0568
ambra1b	51.9524	51.7997	58.3951	90.3595	79.6385	46.9007	62.8477	82.1723	58.5218	58.1085	124.535	71.9098	72.3862	85.5401	81.9604	97.0364	80.475	68.4482	61.5693	58.0355	55.93	100.069	68.7436	84.7128	75.2299	71.5621	89.5194	110.666	60.9747	77.5929	61.8738	86.6169	89.9254	102.396	75.792	68.6874	71.8799	65.3215	67.9194	70.6918	48.4779	92.7294	70.1384	65.4432	70.8772	80.2026	47.0562	43.2855
amd1	733.376	752.191	959.778	899.061	642.268	783.562	1127.6	1944.47	1783.73	1172.43	1404.58	1538.23	799.155	860.053	762.339	729.026	844.583	771.505	1901.93	1198.77	1083.39	1069.69	1438.3	1306.03	1242.78	1042.84	1266.63	1317.84	1194.48	1018.19	1310.27	1049.6	974.101	913.101	745.618	587.411	1188.69	1063.36	1123.71	763.303	762.475	717.896	837.739	1010.6	918.33	921.782	425.834	605.855
amdhd1	7.87622	3.17592	0.955319	0.193327	4.46362	2.59902	7.32964	6.188	4.83591	4.78505	6.83548	3.56868	9.40098	17.9697	15.1211	0.717864	6.90257	4.54534	0.571535	2.51276	7.66941	10.0334	3.26572	3.93592	1.22037	3.19116	5.6608	1.53966	1.72163	4.34805	5.23728	7.48904	6.71294	14.7008	8.53693	4.90386	3.08273	0.789063	3.01105	3.6247	0.732865	12.588	3.5831	0.225424	2.60931	4.81338	1.38475	9.20606
amdhd2	12.7638	8.45709	6.80176	12.4513	7.82196	2.79907	32.1364	10.6812	13.7737	3.81123	12.6673	23.025	27.1134	18.8387	17.6824	10.1767	5.77153	3.31266	7.93778	23.0322	13.6022	27.1126	8.13742	8.85044	15.1951	10.3145	13.8719	7.12115	12.0359	5.06467	7.8784	12.03	14.444	3.77118	11.4925	21.8574	21.246	17.7018	13.036	13.2504	6.64356	18.1066	8.91603	4.89042	13.2832	13.3921	15.924	20.1013
amer2	176.48	146.88	115.802	207.206	216.689	206.802	178.577	288.136	283.566	255.566	320.055	305.968	222.09	340.247	291.653	514.91	352.612	368.96	181.093	215.452	307.393	484.505	346.066	306.315	296.527	265.875	225.753	294.791	236.432	317.282	332.881	321.534	317.942	266.651	261.48	269.255	312.164	344.476	253.148	325.835	190.038	381.796	256.147	274.945	278.053	337.165	201.234	266.957
amfr	105.886	110.926	84.6643	158.483	91.1356	102.271	169.641	167.237	128.711	93.6294	93.5323	136.777	121.004	154.196	96.8598	129.964	108.748	126.709	157.993	144.024	123.408	188.785	151.045	136.901	119.158	139.432	85.0608	141.046	119.614	102.053	101.699	137.762	131.336	120.231	156.882	172.873	127.207	113.865	140.573	111.533	138.196	159.952	102.424	114.968	131.097	149.595	76.7193	118.505
amh	1.94997	4.22012	0	7.94342	8.41039	0.138761	0	0	1.56715	2.37748	7.3409	4.51306	0.446446	0.928599	0	3.1863	3.67456	0.08103	0	0	0	3.68949	0.121195	7.92746	1.3675	1.54068	0.0580594	7.39789	0.155013	1.62896	0	3.0355	0	6.91426	4.09161	3.0124	0.480425	0	0.775906	0.0225358	0	2.0879	0.928364	0.0154474	0	0.00845889	0.0089749	0.00774972
ammecr1	78.4267	83.477	58.373	160.855	89.3538	75.8583	141.311	158.937	115.608	160.77	93.5533	131.011	148.044	122.152	172.797	132.376	171.467	149.031	155.309	126.467	149.878	209.791	80.0816	188.135	164.476	110.567	118.683	154.718	92.8022	112.642	162.884	124.798	142.622	185.116	183.97	141.576	126.149	137.791	121.956	125.824	103.111	152.49	55.5947	52.994	90.2872	182.017	87.6547	113.623
amn1	12.727	42.0914	12.6279	14.5264	24.4117	16.546	7.20596	10.0818	17.2371	6.1138	30.8426	8.24548	34.9648	25.4332	8.66628	20.8357	8.45658	10.1597	12.6963	11.1013	10.4335	6.8969	17.7984	13.7927	4.47305	16.9167	5.97597	9.75189	14.8784	19.0583	19.5847	7.26791	17.5112	9.72419	16.9413	10.9065	11.3258	10.6124	7.61048	6.1346	5.85282	15.912	9.85788	22.2553	5.19257	5.09419	8.74511	15.4046
amotl2a	16.6868	2.18725	13.6368	7.41235	9.45892	18.5754	4.43889	7.89576	16.3581	24.5135	18.739	12.793	2.53171	9.36983	5.15474	26.1794	17.107	13.8067	9.11924	17.0457	18.6409	8.2175	23.5556	5.89171	27.2592	20.6436	6.06772	29.8639	29.8561	19.9309	20.3476	18.7465	27.3861	24.6893	13.2342	18.4165	23.2782	42.6757	13.657	20.4386	21.285	16.054	38.0273	24.4427	16.7814	18.307	0.283915	15.6617
amotl2b	55.9263	38.0115	20.4125	9.21359	50.0188	24.1801	4.41128	28.9393	41.9852	28.2942	21.227	12.9279	45.519	40.4709	50.4666	10.903	25.6425	4.83598	17.1349	20.6518	56.856	9.66979	8.3421	14.7611	58.7388	27.7601	44.0489	20.9474	31.8779	11.4379	47.2288	34.1434	14.8452	3.98686	35.202	8.35618	64.7748	30.0152	33.252	19.3663	15.1603	16.082	16.0696	40.1291	46.2852	25.6192	1.59877	31.0538
ampd1	0	0.00736972	0.975592	0.0444797	2.61108	0.0301517	10.3787	0	0	0.0640302	1.85502	0.0564067	0	0	0	0.019799	1.19836	0.0108724	0.395089	0	0	4.70504	2.6886	0	0	0	0	0	0	0	0	0.759106	0	1.40433	0.0405153	1.38108	4.80148	0	3.23548	0.0582799	0	0.0210862	0	0.0726683	0	2.31993	0.0418269	3.37662
ampd3b	44.1171	26.4791	27.2235	30.2526	103.951	42.9651	43.7601	29.1262	29.9828	50.77	81.8555	19.9332	24.6509	29.101	39.6864	73.5992	21.8256	29.4695	8.71033	11.6666	26.8983	47.0309	20.275	62.1035	31.3241	13.2011	23.4336	46.3797	42.2197	67.0861	29.9267	25.1903	43.5631	68.423	115.857	91.9532	55.127	25.6095	22.3104	14.5908	17.793	11.82	35.0554	57.2787	14.8857	13.7227	61.1077	22.9284
amph	933.407	774.369	818.621	677.84	763.591	765.911	648.136	837.804	833.664	634.125	576.595	653.823	485.662	457.728	518.24	537.261	358.293	623.511	452.438	505.137	460.617	710.868	658.584	444.199	438.691	660.937	537.384	491.119	519.369	587.842	701.208	434.995	561.065	525.138	508.393	465.418	442.318	599.758	585.506	503.161	335.931	374.437	345.988	520.451	498.605	479.738	264.216	421.367
amt	5.88365	11.5194	8.78499	1.76195	0.335619	2.70712	3.61831	1.80453	4.03686	1.32427	5.17134	11.2391	6.7585	5.60253	7.91688	15.6915	1.70519	12.1949	2.10214	6.64783	15.0039	4.18714	3.46341	9.85895	0.626115	5.76832	2.37504	1.55346	1.74071	6.92836	7.15306	1.2758	2.86705	8.76053	8.18691	1.8931	5.22476	0.755416	5.31377	7.17743	13.0531	8.50584	11.6778	11.6726	13.3101	7.47445	12.323	13.129
amy2a	3.92503	0.0300271	1.93444	2.91506	9.56037	1.40668	4.57491	1.85078	0	10.2332	0.337393	5.70683	2.35004	6.61747	3.48422	2.40079	5.30272	6.72072	5.78375	10.7587	1.13785	1.60365	6.09798	8.87696	0	3.07474	0.106943	4.19928	9.83556	13.7242	4.37427	6.82676	6.84776	2.01142	7.04066	7.4292	1.45416	0	1.48553	5.69173	1.67817	2.13492	7.2381	4.50158	4.38805	1.40763	14.1754	0.137648
anapc10	17.6888	13.6747	6.80048	5.9473	3.5943	4.03078	8.18798	8.88618	8.95972	8.31017	13.3144	4.76832	18.1822	11.2778	20.5026	4.72386	1.7583	5.92317	10.1907	31.5928	9.72116	15.8412	12.4322	8.85034	14.9576	7.06982	2.5099	4.4414	11.8331	11.8693	16.0921	12.1631	8.21477	6.58574	10.0009	3.57773	20.8818	15.9294	19.5184	8.55648	11.8841	4.35456	18.8861	17.5007	12.308	14.7152	18.4901	23.7802
anapc11	72.5552	87.6398	81.7777	84.9656	60.2888	28.1864	52.8907	47.8619	68.6735	46.1768	39.0046	36.0639	80.3601	69.5817	47.5113	37.3534	65.6169	55.8085	49.4601	74.4697	84.768	42.5471	23.6938	56.1408	63.0096	55.6026	69.786	71.2849	74.0721	72.8457	86.9295	56.4248	61.95	47.0938	52.9747	41.5072	65.2055	63.5346	72.5744	94.4622	76.7881	59.771	66.4432	58.6253	84.1165	50.1988	131.526	109.936
anapc13	84.32	115.077	92.4813	67.0273	77.0991	52.0264	46.4371	60.2506	78.4327	61.4834	40.9339	53.3658	143.583	123.158	85.4089	64.2341	117.885	100.359	85.166	111.656	107.6	51.8912	32.8765	71.8962	64.3924	122.198	72.1608	60.613	56.4625	86.4441	115.128	79.6322	127.827	69.1076	109.831	94.3747	91.6818	126.34	87.8727	130.48	117.737	103.48	58.283	81.8307	94.6975	97.5071	159.955	151.759
anapc15	30.3861	36.9678	39.9191	39.6299	28.023	31.6246	38.4013	25.2656	23.5656	20.2308	14.8273	33.5036	23.2405	25.3309	46.8329	23.745	47.8902	38.8715	40.6503	36.1501	28.2877	26.5497	14.4022	28.5609	23.149	35.1581	21.0569	38.0626	22.9965	28.8771	39.9271	29.3117	31.7184	19.2602	36.9116	26.0911	20.9033	21.9722	33.9998	31.1801	47.1128	37.3056	20.5625	15.1806	25.596	36.4999	58.6813	45.3004
anapc16	140.216	129.927	125.57	119.353	109.465	86.0374	447.874	154.274	158.673	269.657	172.352	256.163	174.64	187.011	175.298	348.244	227.917	224.212	211.567	195.821	161.26	224.473	118.038	158.569	170.22	131.241	122.254	176.783	179.933	156.525	151.375	166.48	124.454	148.041	138.604	148.985	187.253	176.603	175.234	207.2	220.156	141.916	160.851	155.883	126.513	163.27	275.834	193.88
anapc2	29.4183	31.6662	25.3029	13.305	40.7727	17.8959	19.1758	10.6751	20.4756	17.7207	20.606	9.42971	23.823	25.4183	32.8159	10.5367	14.9721	8.8452	11.4028	13.4014	24.1279	13.2691	10.9421	7.86515	25.7184	17.4074	18.6714	16.6776	19.8047	28.4393	8.66722	16.2867	20.1945	57.4412	32.6609	33.1988	20.5559	15.0592	6.72009	13.1716	6.67607	11.7469	22.4416	28.9066	26.584	17.2255	33.0877	18.0984
anapc4	19.6071	22.1721	18.4878	3.47132	45.7669	9.15518	32.042	10.573	13.6924	10.8515	47.9496	8.32676	26.7538	26.322	27.3428	12.5579	35.8131	19.7344	17.6935	23.6166	28.3757	18.6494	24.2962	17.7206	26.277	34.3022	40.5555	24.8833	41.8449	11.399	16.6582	34.6026	34.7072	40.3178	38.4682	46.662	30.1528	13.1098	21.5393	47.3767	14.3434	18.1794	29.6635	30.5071	19.3759	28.0409	46.4561	18.1528
anapc5	18.6722	9.50715	3.86625	8.59861	10.645	2.81011	2.64386	1.67751	15.8913	4.84852	10.1169	10.3343	0	4.65763	12.4825	6.08306	10.5093	14.6431	6.45309	1.60607	21.7642	1.71449	20.3603	12.8092	24.9455	14.3355	8.28663	11.1497	10.8628	10.9004	5.29734	1.25789	5.2532	8.86667	6.99698	6.04532	10.3942	7.03077	10.141	3.7701	5.01309	10.6298	8.90296	4.92086	10.5563	14.6076	26.6207	17.8415
anapc7	2.92903	8.39968	3.88268	9.44046	3.34929	2.69413	0	3.97717	0.632082	15.9297	9.61584	2.43269	1.12092	2.78982	2.57803	7.00902	2.83876	11.599	1.72225	3.8097	2.26408	6.43932	4.59561	8.88582	0.635008	3.18237	1.25297	1.54743	4.35499	8.16404	2.63516	0.577485	1.37292	1.78022	6.601	5.63182	2.36719	0	2.26844	6.87352	0.763117	4.23265	4.57853	0.158912	4.5203	0.0848452	0.0901912	3.52191
and1	9.78769	10.6068	6.78151	30.2387	15.4296	20.0152	26.4541	13.3174	16.1288	37.5764	16.3876	34.5923	7.61299	27.3651	12.2658	17.144	19.9356	12.7418	16.687	17.8052	21.8632	13.4789	32.6702	15.7506	27.6841	15.7329	21.0002	24.6839	21.3732	32.9298	22.091	18.6493	38.9103	26.4204	16.0947	24.3737	39.4248	9.57613	24.8822	9.80904	7.47471	20.2598	19.8838	10.4319	13.2699	22.7908	4.00268	9.70668
and2	0	0	0	0	0	0	1.84108	0	0	0.0413546	0.129612	5.47112	0	0.948522	0	1.57429	0.0291178	1.28547	0	4.12116	0.249654	1.30709	0.0821526	0	0.421159	0	0.0223664	0.0453087	0.0583617	3.79645	1.79791	0	0	0.0959133	0.0781562	5.12497	0	0.922725	0	0.0048168	0	0.00176725	0	0.0305967	0	2.24289	0.0177326	0.0153045
and3	0	0	0	0	0	0	0.938944	0	0	0.00650553	0.0198273	0.00574678	0	0.959856	0	0.0196708	0.00964984	0.0108023	0	0.658272	0	0.00766872	0.0112203	0	0	0	1.10252	0.0118028	0.0151478	0.0152652	0	0	0	0	0	0	0	0	0	0	0	0	0	0	0	0	0	0
angel2	17.6358	28.4885	25.3144	22.7582	27.4508	14.1325	35.6433	37.3425	23.5724	15.5692	21.395	19.8128	33.3543	28.2241	25.5739	23.0936	20.265	10.2696	14.9679	24.9034	37.2279	10.9335	15.5883	16.7361	22.0571	33.5149	40.5319	20.8656	33.139	23.1009	19.3903	23.2498	24.0958	29.4492	24.3766	35.9685	25.0801	12.224	18.394	22.7883	21.2814	39.3375	23.3868	25.9691	29.3293	13.5997	25.792	9.82661
angpt1	0	1.05	0	0.0442466	0.0535035	2.32472	1.82807	1.32263	1.62487	1.21631	1.75518	1.18964	1.06123	0.910697	3.57887	0.258547	2.6627	5.15821	2.87732	0	2.36341	1.38017	0.133601	2.96188	4.19775	0.722955	1.19586	1.41849	0.122506	0.123495	2.71754	3.2133	0.676429	0.116943	0.0951551	0.110856	0.966924	2.71967	0.708878	0.0462993	0.817811	2.11435	3.67976	0.1181	2.69914	0.0635091	0.067475	2.35591
angpt2a	2.94293	1.08425	5.87493	4.06326	0.191483	0.104899	2.6874	5.57983	2.32726	6.96108	5.15115	3.52675	3.09273	3.76699	0	0.342194	1.51789	10.1374	2.12913	6.07197	9.78336	1.63091	16.8611	3.92934	2.01624	7.19228	5.85112	3.03188	15.4068	6.1525	1.696	4.56615	9.5851	0.268299	4.25652	0.253596	2.88633	11.6378	7.77777	8.31467	3.2913	6.40788	2.664	4.28339	0	5.9213	1.3741	6.953
angpt2b	0	3.17238	0	4.15184	12.0325	0.123009	0	0	0	0	0	0	5.90121	0	3.56499	0.280841	2.68835	0.14775	0	0	0	0	0	0	0	0.59685	11.3172	2.95569	7.28208	11.214	0	0	0	8.28108	2.89733	9.39811	3.71924	0	0.704949	2.32816	0	0.0173726	2.69781	2.88314	0.822031	0.0876619	4.74771	3.52997
angptl1a	0.970939	5.22038	2.9239	0.148439	3.00367	1.35977	6.45921	0.410719	3.21479	4.69081	2.11095	5.70477	4.40521	0.908501	0.81619	4.98974	0.128092	2.77195	4.31155	1.66606	0	0.0865905	4.08007	0	4.44218	1.50709	0.0691457	5.15218	2.99444	0.187497	4.57844	0.65498	0	0.134336	2.70678	1.56943	0.862579	0.847849	4.1357	0.0535383	2.62141	0.0193946	6.49217	0.13906	1.75184	1.28499	1.30388	0.0681056
angptl1b	5.8922	12.5117	2.90861	1.69369	0.280196	0.151253	1.84151	0	1.6533	1.19757	1.68556	1.17328	0.0248034	3.83111	0	0.151414	3.67568	0.0813619	0	3.75198	0.609182	0.0938023	2.87507	3.95307	0.149022	2.36575	4.53636	0.139688	5.51009	2.99227	2.62384	6.29468	2.16186	0.240249	1.64136	5.69517	2.95996	1.67838	0	2.50489	15.9862	3.22544	4.49084	0.251348	8.10621	3.71008	3.75749	4.77913
angptl2a	0	0.00740784	0	3.64289	0.0540698	0.0303091	1.89157	0	0	0.0127474	0.039043	0.0112573	0.0623952	0	2.73044	0.132895	1.33541	2.56439	0	0	0	0	0	0	0	0	0	0	0	0	0	0.81555	0	0.0167852	0.0137519	0.0159416	0	0	0	0	0	0	0.928364	0.0154474	0	0.00845889	0.0089749	0.00774972
angptl2b	70.6053	26.4962	41.8323	80.4745	70.4786	56.8111	37.289	28.9925	80.9409	59.117	69.4772	53.3475	52.1003	48.7894	131.47	165.979	87.2517	82.3425	44.8623	22.7402	95.4546	132.643	97.1058	48.246	122.715	76.5336	37.4253	48.3037	36.981	62.3865	62.1296	51.3455	40.7344	39.1063	26.1629	30.8223	127.599	52.0458	71.9306	29.0461	28.7808	52.298	49.3411	49.8745	96.6569	87.5226	59.3232	75.3786
angptl3	0	0	0	0	0	0	0.906521	0	0	0.0305887	0.0950349	4.3609	0.408773	0	0	0.0190075	0.00932562	0.0104392	1.52476	1.64932	0.120159	0.0898711	6.53904	0.980261	0.468313	0	0.016889	1.27956	1.37011	0.0442615	1.80087	2.40598	0	1.51004	0.0751399	0.0874305	0.713468	0	0	2.29024	0	3.13295	0	0.095569	4.60824	0.0515972	0.054803	2.32522
angptl4	10.7722	13.7458	20.4652	15.5973	16.7945	10.2799	147.322	22.0738	34.019	69.6291	10.1115	33.7905	27.0664	59.2112	44.8549	121.158	39.2315	66.7153	2.83101	10.5033	13.382	134.98	12.9348	10.8109	13.5577	24.1561	21.9489	13.8403	10.965	8.13515	44.7145	25.8333	14.1856	6.96319	7.68389	9.69136	17.4244	14.102	15.4363	8.58049	14.4736	20.2168	11.6825	11.6545	14.2224	9.82113	6.37569	14.2725
angptl6	0	0.0195189	0.963808	2.73399	4.16205	3.6167	0	0	0.810593	1.16187	1.55803	1.14204	2.64178	1.89773	0	0.132037	0.0634229	0.0711758	0	0	0	1.39618	9.02901	4.94428	0	0	0.0532924	7.34411	2.87274	2.8805	1.73461	0	0.606252	4.33803	6.48979	2.98741	0.18068	0.905002	0	1.1424	0	0.00512518	0	2.88066	4.51478	0.0871765	3.61853	3.52858
angptl7	23.5595	6.40567	11.6665	7.53688	19.623	18.7708	5.35208	20.817	6.28556	15.3816	28.1931	15.0797	12.4556	17.8538	30.1777	19.0619	16.192	11.481	15.555	20.7692	20.4065	8.34851	35.5245	18.7105	17.6384	8.48166	7.20763	21.8858	32.4893	34.0061	32.865	19.4351	20.2708	21.9735	20.1913	28.6506	11.2445	23.0464	24.1437	20.3074	9.21662	18.133	29.846	17.4952	26.7157	11.1533	8.89483	9.78021
ank1a	104.91	68.7267	123.638	84.0686	113.736	112.222	154.11	125.161	116.438	114.831	133.1	140.235	59.8008	59.1942	59.8926	85.2475	53.8313	73.6727	80.8326	69.913	64.8709	81.942	98.7497	74.8522	126.533	81.9503	82.6199	81.0213	72.9568	73.2141	96.4125	81.8117	103.331	138.397	132.647	157.549	99.5074	106.034	107.46	87.4953	83.546	57.6743	107.108	98.4596	71.7071	63.4373	45.9034	55.2256
ank2b	142.192	53.9577	61.2905	120.517	92.5449	135.983	211.778	75.6284	69.8538	87.6712	96.6739	123.984	64.4842	62.9312	95.2474	97.0127	60.6086	102.719	91.0754	80.7613	68.0468	75.4144	97.2538	57.1132	92.9302	83.6122	74.4854	75.5165	78.7769	70.115	104.493	121.449	75.3472	78.2192	88.6198	88.2908	106.424	119.405	96.6551	51.7395	51.8667	56.5957	122.558	79.6831	74.435	64.5536	16.4641	23.0794
ankar	1.93544	9.52368	7.7712	8.70033	31.4151	5.29654	0	6.19985	1.44971	7.03467	6.81558	12.4265	1.35365	1.82338	11.6569	16.4304	0.237237	5.62401	4.68119	0	2.70726	7.69852	15.1093	2.94583	14.5033	2.19301	2.46592	6.82626	8.77829	0.351917	0	1.22222	10.8198	13.1557	0.317748	16.8709	10.4201	21.453	13.2169	10.8022	0	9.62078	4.42482	8.60793	7.98498	3.82061	10.8968	7.19536
ankdd1a	23.5206	19.0674	35.0579	28.442	35.0908	29.0238	30.1806	18.3446	29.5211	18.9884	9.67089	18.6073	33.3987	36.6448	48.5603	41.913	42.8143	26.8058	33.5378	11.1132	17.1527	52.0498	36.1945	17.7141	27.0591	32.8012	16.4363	36.5858	12.7331	24.3927	39.9246	33.16	41.7692	25.2418	24.5378	18.7896	41.66	35.4232	19.1162	26.3834	21.2317	16.071	29.6902	29.0053	24.7672	30.3705	12.6343	31.0402
ankef1a	0	0.013852	0.968888	1.4242	3.9959	1.27732	0.913713	0.659197	0	2.2426	0.0759857	0.021691	0	0	3.68772	0.116788	0.0562579	2.53709	0	1.82734	0	2.4679	1.48212	1.97511	0.311797	0	1.17859	6.02023	0.0991531	0.0999465	1.77694	0	0.668905	2.85515	0.100882	4.03382	0.650139	0	0	0.0134717	0.880109	0.0049315	0	0.0306124	0	0.0167182	2.25872	0.0153123
ankfy1	193.149	249.262	167.41	143.839	233.61	160.396	98.3733	125.816	162.256	108.958	198.479	119.468	236.576	225.606	227.434	178.26	163.786	163.18	122.25	153.098	200.702	144.153	140.472	131.975	238.082	165.453	237.206	200.29	214.931	173.497	130.002	204.061	208.458	224.093	155.921	230.747	227.577	217.373	138.088	98.4969	160.337	147.223	245.441	322.081	208.087	149.998	185.095	130.713
ankha	50.0082	25.4247	65.2524	38.5639	66.9572	24.3111	62.9187	53.9702	56.1902	56.8065	51.1028	66.0165	8.44136	14.0329	10.4108	59.302	38.3489	19.7119	36.3184	43.2917	47.3476	16.3453	54.3305	35.4528	24.3744	33.3126	33.8244	67.8351	39.4578	48.3814	39.7364	16.8739	53.5828	107.282	59.8677	50.3193	31.4677	29.945	47.2434	54.8693	40.9595	26.7264	25.0552	57.6398	41.6185	30.611	54.0478	34.8087
ankhb	126.47	128.907	161.591	156.173	106.682	180.219	485.24	205.718	214.159	241.395	182.919	280.51	168.389	163.535	139.173	245.415	148.984	160.247	152.229	150.429	112.312	420.511	251.356	166.444	157.32	155.213	152.407	202.658	173.98	112.933	170.876	151.29	169.958	183.548	100.435	152.085	187.536	137.697	142.737	154.611	158.623	215.396	195.133	118.201	179.813	175.286	94.0236	162.775
ankhd1	587.279	457.505	604.455	896.11	817.225	1103.57	606.185	595.869	458.525	887.037	728.382	886.627	552.657	572.38	574.559	911.399	729.308	854.707	701.887	608.671	601.114	856.524	1029.02	827.353	641.093	667.13	615.365	791.147	705.451	668.558	582.414	726.59	642.546	623.38	665.378	737.101	623.775	619.049	672.584	638.612	609.837	837.248	757.815	568.901	648.217	785.273	325.933	498.084
ankib1a	175.506	145.811	137.232	169.028	119.019	229.282	324.673	192.811	157.071	237.746	173.946	253.799	276.953	258.47	272.334	330.216	190.712	275.703	122.935	219.195	202.065	251.068	343.778	209.788	215.814	196.534	244.236	174.486	294.742	250.562	204.44	236.426	265.929	219.774	229.877	191.825	158.571	308.378	206.894	188.201	180.741	268.743	293.126	306.389	294.106	222.882	103.977	118.795
ankk1	0	2.06764	0	0.0299252	0.0361452	0.0203225	0	0	0	4.38387	0.0773405	0.0220697	0	0.95392	0	1.51713	0.0194063	0.0217338	0	0	0	3.48791	1.38053	0	0	0	0.0116864	0.0235709	2.50707	0.0305257	0	0	0	0	0	0	0	0	0	0	0	0	0	1.30856	0	1.15963	0.0177917	0.0153555
ankle2	20.6281	12.663	7.76973	3.33047	6.58653	13.7589	8.22366	2.40249	15.069	7.11027	5.55583	3.60471	7.42317	10.35	11.5102	6.28274	9.39683	9.73426	9.33913	11.2226	9.08761	10.6119	20.3648	4.9088	6.19403	7.02206	14.9769	13.5093	9.23016	12.0277	13.2788	9.63631	15.9813	13.9608	11.5454	12.2513	5.84104	13.3605	6.8338	6.11365	6.74708	14.8454	24.5337	14.359	12.4045	5.10655	7.57572	5.00363
ankmy2a	26.4495	33.848	38.9239	63.3986	63.9554	40.4629	11.7316	23.1618	22.7454	26.0306	45.6496	25.5157	30.8327	35.702	17.4549	56.1503	38.8861	51.1475	41.9722	25.4259	35.927	22.7942	40.9764	43.3467	43.3908	26.8712	45.3072	45.1385	35.0311	42.4776	35.3141	35.1793	30.6952	78.3604	55.5076	53.0727	23.987	28.2381	25.3788	39.3595	33.3101	26.688	31.4078	30.7977	47.9096	36.5614	39.4419	35.9439
ankra2	36.2758	53.7966	26.2598	27.2978	33.9919	37.8342	19.0396	44.081	33.3945	35.4685	30.028	37.0546	45.5323	43.2493	36.9854	29.3862	45.4583	34.9699	55.4038	31.8984	37.4609	25.3365	12.9761	30.5292	46.9823	30.1966	32.5796	32.9307	21.6738	29.057	43.3723	39.0697	65.3364	25.561	45.635	35.2567	33.741	45.9671	30.7218	43.1007	42.6675	43.7186	30.5204	34.9318	36.3148	34.1224	38.1783	32.3685
ankrd10a	142.191	91.9318	98.3067	84.0786	109.216	87.2001	114.412	23.5196	29.9588	41.4625	11.797	48.6627	101.448	72.3847	73.1755	63.3497	55.1776	35.353	27.3486	31.4668	20.3546	69.9978	8.45475	17.7127	40.8406	60.8938	19.9811	34.4011	32.038	35.0777	30.9022	52.9384	40.7768	33.0226	41.3863	38.1031	39.678	51.2708	36.9402	44.3418	28.8493	63.9091	43.1279	21.0098	56.7624	49.8679	44.4176	50.213
ankrd10b	82.3713	72.8826	57.4162	64.0178	78.2632	46.9324	11.7886	21.4482	16.2821	11.9525	22.1717	13.9747	38.8568	45.2111	27.2916	25.2542	21.7028	14.4269	19.6273	28.5378	44.7834	27.8278	36.2928	17.7127	32.91	23.67	55.5918	51.7005	24.712	33.5997	37.1363	40.624	39.978	30.0606	45.5929	54.2725	42.8591	36.2074	33.1453	28.8698	23.7419	46.8722	34.2429	16.4372	47.2085	24.4047	15.0524	15.7636
ankrd12	484.352	372.951	385.449	355.437	526.111	510.87	519.638	435.774	410.553	483.841	500.802	574.866	418.57	522.595	541.143	697.18	398.487	622.243	278.915	351.9	460.623	633.97	466.602	330.929	446.149	406.758	432.708	381.453	505.41	460.297	453.253	433.67	425.873	378.827	324.451	490.728	504.128	484.033	466.513	290.128	298.411	393.598	515.17	523.071	375.45	375.102	203.832	236.052
ankrd13a	20.5725	26.4317	24.3198	36.6853	33.7027	36.4396	8.09646	21.3773	17.9256	17.7496	20.7297	18.534	33.2369	29.1081	44.1606	27.337	36.1721	34.8257	16.0024	13.5619	31.6872	9.67588	37.1996	25.6134	23.2581	15.7069	23.3173	26.0776	41.5366	25.8674	22.0277	15.4731	34.7818	32.7203	23.1811	63.7893	37.6116	22.0528	22.3513	15.7467	22.1469	18.1749	31.5734	27.3862	20.3347	21.9411	12.5831	18.0595
ankrd13b	1.94129	8.42898	2.89688	1.8105	8.96343	15.7489	1.74439	10.0315	5.70924	1.34364	8.22998	4.67722	5.23303	6.60007	1.65734	5.69811	11.4399	0.248907	3.6898	3.29638	0.848705	3.95187	3.15404	6.91169	5.76236	2.24607	3.54794	5.42593	3.24292	7.23039	6.27969	5.37287	6.21754	1.87674	0.222924	1.82354	9.33473	12.591	1.30617	6.00252	4.18902	1.13164	14.6685	5.82783	4.38266	2.59837	1.44025	3.69668
ankrd13c	145.113	127.837	154.782	136.357	111.135	112.434	208.007	114.783	132.785	110.138	124.591	125.245	175.462	187.058	195.7	151.543	182.305	149.205	127.677	161.144	146.45	171.625	125.288	101.435	158.055	148.101	114.097	160.314	140.829	120.301	119.44	208.951	140.429	138.734	114.506	118.864	212.961	195.245	124.136	146.246	155.21	142.96	165.398	190.273	147.85	164.389	97.7143	173.513
ankrd16	0.972843	0.0205584	5.88547	2.75277	0.155224	1.3343	2.76919	0	3.38773	2.33391	0.174328	1.19762	3.7416	3.77799	0.808192	0.30332	3.91262	2.8099	1.8601	0.773077	7.63486	0.15299	5.71293	2.95215	0.782356	0.701948	1.21257	7.36404	1.60645	0.147885	2.62398	1.34885	2.98065	4.49741	1.64104	6.96682	2.58668	3.59043	4.0213	1.26969	0	1.09421	5.44631	5.58376	4.44752	2.52494	2.55999	1.32664
ankrd1b	0	1.04437	0	1.29166	0.0363719	0.0204492	0	0	0	0.0254474	4.08547	1.14307	0.672773	0.913926	0.826853	4.85586	6.1436	0.125592	0	0	0.420862	0.0228161	1.34698	0.988032	0	1.52964	0.0615822	2.70628	2.93727	7.91672	0	0	0	2.66867	0.0543023	2.63057	0	0.858185	2.4288	0.0452178	2.64558	2.11325	0	0	0	0	0	0
ankrd22	28.4353	26.4167	16.5202	11.9273	56.7122	20.3666	14.4991	19.7009	29.4618	17.8611	43.6907	14.0704	24.9006	14.977	33.607	40.494	18.9885	14.3403	10.0638	10.196	17.2363	19.755	26.7912	22.6638	15.4571	12.5373	26.6298	31.0439	22.6019	14.0808	22.9615	15.529	20.2083	48.5852	33.989	21.5862	21.0293	18.6146	13.8538	12.0728	3.19543	18.1002	31.5257	34.4729	15.8255	17.2345	25.8959	25.1501
ankrd29	11.7929	5.30298	1.9202	5.78784	11.6324	2.74489	7.3604	6.29596	4.02284	2.48131	5.2181	2.42107	3.59295	1.83318	4.3873	8.60463	7.75498	2.9832	3.64544	4.58199	4.0016	2.7606	1.81694	4.92931	2.14579	5.60473	4.67344	4.20751	5.94266	7.27645	4.39222	1.26646	0.507767	8.81539	6.96292	11.2575	3.66297	0.817144	0	7.95409	2.55067	0.0293345	3.54861	4.46214	0.777746	4.89351	6.10968	10.4499
ankrd31	0	0.00505876	0	0.030389	2.5484	0.0206362	0.900249	0	0.782841	3.36094	1.64757	0.0318909	0	0	0	0.0397816	2.34525	0.0217735	1.76829	0	0	2.44458	1.45631	0.984314	0	0	4.37062	1.33482	0.0729948	0.0735732	0	0	0	2.66844	1.35689	1.4219	0.179833	0	0	2.21759	0	0.00514891	0	0.0155663	0	0.00852385	1.14613	0.00780922
ankrd34bb	0	0.00743835	0	0.0449002	3.7949	0.0304351	0.907018	0	1.6906	0.0301607	0.0936726	2.22907	0	0	0.918792	0.0196428	0.00963613	0.0107869	0	0	0	0.0231197	0.0339204	2.976	0.421168	0	0.0223653	0.0453064	1.40732	2.61509	0	0	0	1.36182	1.28828	0.0320951	0.555769	0	0	2.23255	0	0.00663252	0	0.0843071	2.73591	0.0456075	3.46551	0.0417311
ankrd37	0	6.31513	2.90546	0.24757	16.4047	2.67518	47.9939	7.18137	2.98793	3.79494	10.9074	10.5294	0.503596	6.66261	0	10.7869	1.50204	0.167772	1.28162	4.75288	6.55983	3.90061	0.217965	0	4.93778	3.86382	3.58808	0.25509	13.9632	8.74998	0.739044	2.70039	6.62792	39.6236	6.02683	5.01568	5.94095	4.47742	2.25146	0.0906206	1.63757	1.10419	6.26447	8.60052	8.89991	0.17636	17.8272	0.160648
ankrd39	2.93744	3.17641	3.89663	6.65188	0.238091	2.60083	3.61542	7.08253	7.4966	6.97746	0.388596	0.1022	0.0394171	4.71621	4.42804	5.35635	1.54545	7.82791	3.38825	9.49054	4.70608	6.54927	6.07373	2.94422	0.649274	1.48826	0.0758542	4.00256	9.35248	3.05335	6.24752	0	6.968	3.33878	4.34753	7.2368	3.03165	3.59301	3.1678	1.26771	0	1.09354	11.8912	0.286258	1.66778	0.149471	11.8787	4.82823
ankrd45	0	0	0	0	0	0	0.906521	0	0	0.0305887	0.0950349	4.3609	0	0	0	0	0	0	0	0	0	0	0	0	0.587658	0	0.00572441	0.011518	0.0147817	0.0148963	0	0.81555	0	0.0167852	0.0137519	0.0159416	0.963263	0	0	2.24615	0	0.00802829	0	0.072771	0	3.41332	2.34091	0.0361018
ankrd46b	124.531	142.547	94.41	77.0596	88.0172	85.948	130.35	156.876	136.892	110.127	122.819	139.09	133.846	113.738	130.512	96.0218	96.6699	75.5807	97.6212	155.533	120.508	63.8355	82.7213	91.5933	141.937	137.049	116.321	83.9943	100.168	109.511	130.202	97.7888	105.687	107.537	93.0121	104.957	146.247	112.992	127.398	118.667	125.371	131.194	75.4181	101.844	109.829	108.348	85.2259	120.782
ankrd49	17.6375	20.0873	31.1785	30.8109	6.92993	22.7008	6.27796	5.76163	11.3154	22.2249	18.7354	20.6914	31.4044	16.8846	24.7239	14.1372	25.3198	11.5669	18.2927	13.015	25.0955	21.1725	28.5327	20.6819	24.8837	19.7671	16.4402	35.2915	42.9402	14.2528	13.2173	19.6813	9.57	20.006	23.8241	12.476	17.8226	17.5835	21.565	26.2993	30.8344	24.5266	9.7544	25.9771	17.6492	30.2247	23.3991	22.7308
ankrd52a	2.93728	3.17688	2.91439	2.92873	4.47294	3.77164	5.4761	3.99392	5.73215	8.12116	3.78106	2.42779	2.99971	2.80216	4.4359	5.31223	2.78005	2.8868	0.115114	4.6779	1.91148	1.49981	7.00548	5.92257	2.24137	4.81417	6.84097	7.80055	1.82181	0.265712	2.62808	2.98089	3.8188	1.80028	1.63206	5.67126	3.9063	9.90252	7.09969	4.80802	0	3.23273	2.72519	0.130156	2.68722	1.27625	3.55812	0.0638545
ankrd54	21.5834	9.56415	19.4772	18.3927	11.1954	18.8602	12.7755	11.6103	15.6138	7.24398	13.7804	8.2184	22.9758	15.9622	13.1428	24.0829	8.43485	19.416	25.5921	21.2827	19.3517	27.5304	12.7193	19.695	16.9578	11.8358	15.1231	15.0937	16.548	12.3742	10.5504	13.5097	16.7036	21.1934	14.2979	8.07759	18.7919	19.4267	19.2966	20.3479	18.7494	17.0878	21.5777	10.6964	8.70044	12.394	37.7061	32.0344
ankrd66	0	0	0	0	0	0	0	0	0	0	0	0	0	0	0	0	0	0	0	0	0	0	0	0	0	0	0	0	0	0	0	0	0	0	0	0	0	0	0	0	0	0	0	0	0	0	0	0
ankrd6b	9.81854	0.047436	2.89611	5.8126	11.6872	11.0852	29.277	21.9559	14.529	12.0107	25.776	16.3122	3.68796	10.3259	4.26703	26.0002	12.0347	13.7591	12.7181	14.1954	12.2588	43.962	24.2373	20.6821	24.2719	16.5022	27.9137	56.4085	20.0551	17.2134	16.9222	7.31629	7.34142	16.6943	7.47451	16.3412	14.5403	17.6941	17.8275	20.2356	11.8515	10.7167	26.1744	25.7478	29.4011	15.9166	5.26908	6.25828
ankrd9	5.89602	2.14191	3.89315	4.22934	3.19975	2.62373	51.4531	10.5765	20.362	12.0121	9.63241	15.1754	3.07576	3.76579	0	6.68875	1.52112	5.32616	2.11149	10.4995	11.3057	6.65639	0.380928	8.8708	15.0452	10.4251	10.412	3.11485	2.05315	7.72376	15.1308	4.99465	23.2776	10.973	4.73454	6.51227	12.2749	8.79685	8.40892	15.3582	7.59951	6.44758	2.58564	8.70081	11.6026	6.19163	6.27241	12.9498
anks1b	21.5556	10.6502	13.5914	43.4512	51.1395	33.9567	31.8688	19.4359	38.3102	41.3446	41.7691	46.2511	23.5528	28.1575	23.6786	82.3743	24.4467	36.2262	34.7812	25.983	20.6133	37.0154	57.0704	42.3591	45.0483	33.3471	24.5938	37.0906	50.9997	38.0318	35.4078	34.6148	20.8676	40.2881	34.3093	42.2681	37.435	32.6667	30.8333	35.9029	18.5908	40.4909	36.049	20.6605	41.8026	33.9483	7.76803	18.1286
anks3	21.5918	6.40554	7.75924	10.2403	28.0516	13.9268	38.3859	9.07369	11.1353	31.8683	47.4783	27.8243	13.1876	9.30796	32.687	23.269	55.184	23.7908	11.1177	11.3178	16.1532	32.4683	26.9433	18.7119	14.7188	14.091	32.4562	28.7032	52.9001	11.3204	27.7065	5.70455	18.2633	12.658	4.82356	16.5874	10.0021	5.16998	13.1848	20.0443	3.21889	18.0511	4.3411	7.81572	17.7059	2.75915	36.3287	35.3748
anks4b	7.84652	6.35112	3.87345	10.9721	9.01339	3.97098	16.5121	9.4854	13.1173	10.66	5.88222	7.068	8.24251	8.44569	7.89142	4.58716	6.88097	18.6687	37.2065	9.09114	12.0857	4.40323	5.24721	22.6699	23.6243	8.63005	4.83575	3.19809	14.8851	13.547	8.75586	19.0407	18.3056	11.1653	14.2716	9.4849	7.19393	5.20848	3.62278	17.5613	8.51413	10.6418	19.0175	14.3604	11.4992	1.49671	5.183	17.7391
anln	0.959145	5.30839	1.91889	3.18752	30.2653	1.52533	4.42962	0.875767	3.79461	30.3452	43.859	17.3698	4.54481	0	2.495	33.3959	4.35965	18.7628	1.99054	3.38769	4.741	19.1775	9.2442	22.6984	18.1993	2.08563	12.8285	18.8956	13.6638	16.5075	10.64	1.9355	6.63411	16.3673	7.35141	16.0394	17.7271	15.036	5.11364	15.522	11.0185	15.976	6.13053	19.1263	0	12.4239	80.7741	19.244
ano1	63.7315	41.2567	35.0085	98.5959	45.0782	79.2488	17.2726	23.3257	8.7051	24.7763	27.5056	26.5676	145.716	120.306	123.388	114.964	76.8146	140.457	32.9207	23.2955	25.5189	31.6587	24.6401	33.4941	30.6543	33.537	22.201	26.153	24.4351	30.3117	46.9269	54.3598	50.6788	25.594	37.3494	50.01	59.6659	66.2802	35.252	48.0378	64.0116	73.5452	68.4148	26.7907	28.1878	63.1815	42.0689	76.3095
ano10a	23.5539	11.6583	24.3696	7.57182	12.5975	13.9692	13.6335	22.8901	13.7692	15.4162	19.0311	12.8404	36.9791	32.9709	9.5309	10.66	22.8087	19.652	21.4704	34.7122	26.2493	25.1182	20.1037	17.7173	22.9828	32.9366	23.2385	20.6335	12.6277	14.1225	43.6564	23.3146	17.9551	27.82	21.5423	5.36181	22.4005	21.1668	26.3397	16.9115	29.976	18.1709	17.0559	17.5274	30.3084	19.462	11.3131	12.1329
ano10b	12.7416	9.54791	6.78497	26.0828	8.16209	18.7173	24.8553	5.11379	3.83923	14.121	13.7723	8.21718	8.63223	13.2072	3.39222	15.9899	6.88737	8.45218	10.6224	10.7166	3.28954	10.5493	13.3782	10.8366	8.6196	1.33486	4.78589	12.0884	15.8422	10.475	6.07387	12.7993	8.89677	19.5658	11.5187	16.3922	7.60596	0.742996	6.86227	7.2465	10.2962	16.9261	10.8601	17.7664	7.96979	2.65144	1.48168	4.91593
ano2	131.378	87.7476	103.157	120.92	162.833	202.698	39.0194	166.17	223.384	162.144	220.176	286.01	153.033	128.714	173.606	348.787	139.69	125.712	105.798	79.6021	152.762	94.1954	208.086	188.141	113.877	130.564	102.47	177.819	152.61	88.6417	125.66	77.9639	106.278	164.819	175.247	172.875	67.2197	199.128	70.053	72.0609	60.3829	122.613	99.7873	65.8948	91.1906	145.734	59.4649	95.7596
ano5b	20.5759	19.0626	19.4464	35.1926	32.0923	36.3548	20.8831	32.1628	32.5996	33.1075	33.2079	35.881	48.9147	30.0179	42.2746	53.1321	54.7683	40.5244	52.6102	49.0716	43.8742	88.1077	69.9405	58.1088	32.8116	43.0203	33.8157	34.4617	61.2703	35.1632	57.5674	56.5121	30.6602	46.9468	54.2362	66.4783	40.3726	40.6493	35.4761	27.7069	41.8419	35.2134	60.4714	36.2958	35.4307	34.1048	17.5613	15.8311
ano9a	4.87361	13.7653	17.5195	26.4605	28.4079	14.016	17.3706	3.65117	7.9717	16.4892	23.3315	15.046	3.56639	26.4517	25.809	4.88649	15.9988	6.01587	1.51023	9.71526	14.7779	1.66034	4.91738	12.8221	22.4359	6.85307	11.8119	42.8582	12.6293	32.725	6.00855	10.1912	19.493	56.9746	28.3837	25.7857	12.5218	6.04084	10.6716	20.1756	23.2625	11.762	19.7094	22.0061	17.6134	22.0104	41.5159	28.6711
anos1a	262.775	218.684	232.644	224.436	166.683	195.672	137.615	196.66	197.34	116.087	162.798	121.835	210.499	216.215	162.995	138.492	214.351	163.1	188.703	141.025	229.059	115.362	211.66	147.733	206.319	195.831	218.62	202.962	165.315	186.993	206.254	193.436	226.613	167.064	197.102	218.792	183.139	236.685	239.398	230.045	244.829	246.381	222.955	229.607	249.816	216.709	94.0998	155.755
anos1b	17.6758	7.43222	14.6204	11.3442	7.99023	4.07377	67.6127	39.5878	26.6805	63.622	10.0513	49.7843	23.1752	16.8769	12.2017	38.4563	20.2222	24.9803	23.2977	19.9093	18.8982	0.359731	6.71401	20.695	25.7431	19.8619	17.5247	23.2372	19.7886	18.4223	10.53	11.8903	14.2772	24.2223	14.3901	19.5001	14.3353	8.72123	19.4733	28.2992	12.7393	4.35746	8.89202	10.5071	19.5579	19.3514	12.4404	19.0411
anp32a	852.996	775.442	865.339	960.181	832.874	919.76	844.125	932.687	894.614	1009.02	1008.51	985.291	912.255	921.109	1110.52	1105.34	1041.73	1115.3	979.899	985.268	975.041	877.911	944.297	1111.02	1111.35	1097.07	1027.09	1109.49	1009.9	1080.24	1110.09	1144.47	1011.82	969.239	992.377	854.621	1267.09	1098.61	1006.09	1176.49	982.573	1259.67	1002.19	921.044	987.313	1242.05	869.625	1234.01
anp32b	100.981	92.9964	81.7419	99.5903	171.382	108.534	50.008	92.29	72.3516	131.121	149.353	99.6983	121.153	133.461	89.7643	165.816	160.707	148.91	90.8047	96.5168	133.316	225.479	184.164	154.637	89.6533	91.3579	134.91	142.526	178.002	135.169	86.6859	98.5763	64.6496	112.059	123.958	130.305	109.023	120.095	98.691	181.779	98.8499	119.471	115.909	113.678	107.075	137.586	195.697	105.468
anp32e	1427.55	1280.4	1178.76	1312.63	1376.07	1263.03	1246.27	923.755	998.148	974.751	839.163	832.377	1542.37	1730.46	1487.72	1165.39	1169.3	1455.14	819.965	1242.85	1118.81	1562.09	805.886	1084.42	1161.21	1306.53	1221.28	1143.83	990.37	1130.43	1279.12	1474.24	1456.68	1069.19	1269.36	1219.28	1377.18	1251.41	1148.19	1317.85	1155.75	1299.15	1204.44	1240.9	1467.35	1317.66	984.35	1197.05
anpepa	3.93456	2.11787	0.961579	1.53491	0.16848	3.65544	3.60167	5.47344	2.29586	9.25786	5.30546	5.78456	2.59666	5.68686	0	9.55861	2.7646	0.183047	6.87855	9.28499	0.626892	13.9111	3.42729	5.90614	9.04539	2.19343	12.5102	5.56866	4.74972	1.96379	1.67017	0.505408	7.7359	8.7975	8.21508	4.6614	6.65571	2.60319	3.02618	5.86001	1.6107	1.11329	6.42208	2.94848	1.71825	4.74998	0.107145	1.30104
anpepb	0	2.11064	0.963979	1.49776	2.90375	3.61375	0.883863	0	0	3.41949	1.76875	4.4448	0	0	0	4.22628	1.27796	0.0441212	2.33684	1.05481	0	1.33874	1.52019	1.97337	0.343644	0	1.16842	0.0667357	2.70319	2.70937	0	0	0	1.44757	1.35684	2.63027	0.0714061	0	0	2.25145	0	2.0891	0	1.26615	0	0.008551	0.00907264	0.00783409
antxr2a	84.3096	157.292	84.6716	50.3272	146.885	60.8719	59.1908	56.5346	76.586	48.703	141.395	71.9053	88.3203	107.181	92.5354	119.652	83.2477	58.9262	21.8457	40.3702	95.1164	106.542	101.462	56.1315	120.87	67.4284	163.721	59.4802	128.394	104.913	95.5631	79.6048	98.8577	131.988	95.8063	124.363	128.903	101.7	49.9591	62.4077	45.0319	52.3272	125.896	197.911	107.144	38.1396	87.7044	74.4054
antxr2b	4.8843	6.37636	3.86524	7.30788	21.6384	13.6622	1.77677	1.14735	8.51631	2.42773	2.05489	3.48081	8.08887	4.65578	8.83627	12.467	6.79945	5.76252	5.41182	3.16914	2.7919	8.82079	5.91229	0.97235	13.0531	2.17331	1.33174	8.15212	7.54191	8.91395	4.37634	5.21531	3.62353	10.2579	8.30727	3.35869	9.74597	8.88916	6.12552	6.0389	3.28784	5.36	5.46176	5.5301	1.70667	0.110832	2.54214	4.71508
anxa11a	30.4187	20.0793	12.628	18.5957	14.2739	26.3204	40.2545	23.1655	17.7684	30.6679	23.0097	17.5241	29.242	15.913	13.9528	37.3518	43.6545	22.4792	25.5532	16.7952	41.1875	81.7687	14.4661	18.696	33.0166	30.361	19.8711	20.7604	19.9787	24.3819	22.1104	29.5414	23.4025	16.0257	24.244	21.4114	22.5197	27.3484	29.3299	31.1284	30.7183	34.1053	19.7031	17.8445	31.9429	33.9309	23.5104	28.689
anxa11b	46.084	59.0995	59.4059	38.5181	32.7279	21.8041	37.3048	62.4951	66.174	67.2446	55.8375	10.7259	82.2832	104.449	66.9826	59.6024	40.6112	35.3375	83.8348	98.8227	98.9159	37.4302	46.2605	29.5246	33.9351	96.6426	61.6867	64.5013	65.1416	69.8164	74.3586	82.1515	41.9719	70.2096	61.6213	104.177	46.6368	91.1597	57.0959	80.0675	39.0809	43.7885	87.3271	69.649	89.6088	34.3765	50.6966	30.2073
anxa13	36.2734	33.8262	42.838	41.1162	45.8734	25.4804	58.4335	46.582	42.3437	49.6173	20.3134	40.6125	92.3804	62.0769	44.0166	18.6636	58.83	18.739	46.7024	76.6904	67.6828	84.1616	25.2146	46.282	52.6258	50.9983	61.4938	41.2914	17.4727	52.9948	65.6213	58.0977	44.4658	42.328	41.6233	39.8393	48.3741	46.8095	35.3604	54.9966	40.8903	44.8057	40.4465	32.2728	57.7127	37.7985	40.6988	27.7078
anxa13l	0	0.00257696	0	1.25065	0.0185832	0.0104792	0	0	0.795911	0.0306998	1.60453	3.2982	4.06024	0.912503	0	0.246393	3.83047	2.73529	1.34315	4.18333	0.00227884	8.5088	3.02391	0	1.73461	0	0.0264094	0.0535873	1.43391	1.43777	0.839888	1.45443	0.643302	4.19161	2.74236	1.6	3.84631	0.8247	0	2.39934	2.56791	3.18059	5.57367	0.118934	0	1.26493	2.41753	0.0584761
anxa1a	6.86552	8.42059	1.92135	9.58964	6.19384	3.93751	30.3867	3.6661	7.98863	9.57409	9.22829	16.1477	7.87076	9.32829	8.66495	20.8569	34.1216	33.9755	2.41324	12.1022	4.49235	25.884	18.1	30.5729	11.8142	1.3142	10.4819	13.5231	9.24305	17.529	1.64615	10.7861	2.00139	7.72636	5.84623	14.2365	2.49272	0.797813	5.57284	4.71971	0.743794	6.33441	30.0645	2.01014	2.50172	2.71127	19.3841	10.812
anxa1b	1.96601	2.09517	0	2.6225	0.100809	0.0560681	16.7425	5.46803	3.14192	0.127138	3.82211	1.29935	0.482173	4.73086	0	2.20593	5.1482	7.71732	0.681408	0.784047	4.75911	9.78181	1.76038	1.96333	0	1.61108	0.0380451	0.0775677	3.96124	2.75472	0	0	4.91404	0.132458	0.107665	4.06363	3.27306	4.55305	0	2.36882	0	0.022577	9.15651	1.74723	2.59601	2.54769	2.58441	5.89638
anxa1c	30.4132	71.4472	24.3401	0.516475	0.649571	0.330085	33.221	12.3261	18.9945	0.190169	2.63195	0.16651	27.5391	51.006	28.3053	6.98075	7.18792	0.477936	3.16063	8.99524	27.8292	1.67486	0.426118	4.91282	1.78756	21.0097	43.1804	0.379819	3.65934	5.13922	24.8157	10.9838	5.64327	52.3414	39.0852	0.628662	0	44.5374	0.496718	0.170937	2.39538	2.20561	7.17675	0.350719	29.9754	2.64705	1.47822	0.16493
anxa2a	0.982226	1.04981	0.975727	0.0437524	0.0529039	0.0296614	41.6319	2.99308	2.18941	6.08487	7.52196	7.08097	57.1493	5.54065	2.44407	14.3105	4.56617	58.2412	3.9153	12.9116	48.6502	12.2939	5.39719	63.1081	3.48149	3.75265	27.2354	5.76902	7.78436	10.5742	9.13156	2.1709	3.00128	1.78852	0.18339	0.214822	0.303668	9.02138	2.17103	3.64049	6.05115	5.31465	34.7933	0.401068	6.1128	1.47655	2.7339	9.5923
anxa2b	39.2802	8.52028	17.5163	21.1747	14.1712	7.8981	17.3082	20.637	17.0788	13.1365	15.9943	21.9427	30.112	77.2759	51.2397	25.6927	5.96216	33.5707	1.33672	20.4399	38.4938	19.6948	6.73773	9.83509	37.2986	26.94	78.4048	12.9055	24.6261	20.3131	25.6541	31.7459	24.862	32.4123	29.8626	12.8149	49.0916	53.3046	5.00481	14.6202	19.4916	24.5595	14.3033	27.2528	23.0588	14.768	16.1614	25.0266
anxa3a	0	0	0	0	0	0	0.938944	0	0	0.00650553	0.0198273	0.00574678	0.408773	0	0	0.0190075	0.00932562	0.0104392	0	0	0	0	0	0	0.587658	0	0.00572441	0.011518	0.0147817	0.0148963	0	0	0	3.99361	3.79413	0.0925968	0	0	0	0.00483188	0	1.04109	0	0	0	0	0	0
anxa3b	21.5575	24.3195	10.6677	33.8544	43.757	31.4581	9.91223	28.2984	12.8415	24.788	30.753	24.3054	29.794	22.5383	12.1854	28.4331	34.5218	22.4147	14.8586	23.5404	24.4445	9.68798	35.8527	30.5454	46.0768	31.7226	39.5518	25.0655	37.9257	52.664	27.2892	35.1506	52.8718	83.024	47.2349	59.0606	55.183	18.4106	32.4279	32.3539	22.9093	27.7608	48.6711	16.5944	13.1063	24.5271	46.6078	49.9937
anxa4	8.842	3.20515	2.90137	3.1037	7.45748	7.44952	7.32599	4.67632	7.40842	3.65402	3.87537	6.91685	26.2081	24.5332	8.699	8.48121	14.7792	3.31921	11.2805	10.8739	17.4234	6.98586	19.5578	27.6073	8.8779	14.4237	31.88	1.83507	2.13975	9.3595	24.9915	13.4955	9.61789	11.2136	12.9791	13.7757	3.48748	4.28768	21.4183	8.46711	14.6292	9.61264	8.06552	6.09216	6.12655	7.38779	12.1765	12.9962
anxa5a	0	3.13554	2.93389	0.10588	0.128659	2.45302	4.66084	0	2.47611	0.0604481	4.5402	0.0532603	0	4.73998	3.54996	2.15137	3.91676	4.04004	7.14212	7.61337	6.94847	6.50958	0.315377	0	2.16482	0	3.36821	1.41108	0.117853	1.55071	4.42323	6.98793	0	1.90316	3.02845	9.75478	0.71978	0	1.60071	1.19302	0	2.10232	0	0.0967157	2.72177	0.0522057	1.25728	3.42094
anxa5b	1.9623	0.0174356	1.94852	2.69569	2.86026	0.0722622	16.8184	0.387991	0	1.3202	7.97599	0.0979848	8.00479	2.78148	0.769616	7.18035	7.78867	3.00204	0.804167	1.55639	2.20144	3.78707	2.94362	1.96788	12.0201	7.06403	8.1848	5.7464	3.53574	17.3069	9.73267	5.82412	10.6085	9.41092	6.01833	16.0385	4.21559	6.27136	3.84417	2.48615	2.48887	3.21758	3.47082	11.603	13.3336	14.4704	9.9213	11.941
anxa6	50.0305	33.8099	34.0672	28.6186	30.952	24.1898	24.6412	23.3133	32.8525	14.3545	16.2522	16.3346	50.0126	21.6285	15.7965	8.7472	12.3818	4.75921	35.76	68.2082	26.9777	8.436	9.92757	12.7837	21.1135	20.5748	65.5314	15.4734	15.6629	15.7198	60.4873	28.4968	22.4244	46.1314	19.0479	20.3075	28.4032	23.8409	23.1403	30.991	23.8793	9.69223	18.8472	19.0281	58.187	6.40763	4.06097	14.5162
aoc1	0.982192	1.04991	0	0.0440021	0.0532069	1.21494	0	0	0	0.00658484	1.39924	0.00581682	1.57293	1.90065	0	0.122051	1.32393	0.0659008	0	0	1.79316	0.0218442	0.0320417	0	0	0	3.26103	0.0346552	0.0445871	0.0449367	0	0	0	0	0	0	0	0	0	0.00961842	1.82866	0.00352449	1.87183	0.030167	0	0.0164763	0.0174848	0.0150908
aoc2	0	1.04991	0.975682	0.0439944	0.0531974	1.21493	2.76389	0	0	0.0581068	8.40025	1.20278	4.60731	0	0	2.0189	3.82528	1.49894	3.36391	0	1.59388	2.62847	2.96632	3.94882	4.3497	4.0624	1.24692	3.99486	1.71319	0.203339	0.876521	2.43926	0	0.0781524	0.0637611	1.4491	2.71797	0	1.48817	2.38126	2.58518	2.13414	4.64128	0.106564	1.77699	0.0574221	0.0609987	1.22946
aox5	3.94143	0.0171848	1.94884	2.69101	0.128612	0.0711993	0.899991	0	0	2.28036	1.64941	2.24614	0.823208	2.85081	0.845059	4.64131	0.0860233	0.0966417	0	1.23068	0.33871	2.39536	0.054327	0	0	0	0.0116876	0.0235734	0.0302928	2.51158	2.74134	0	1.5478	1.51086	0.0754243	0.0877629	0.660605	3.68194	0.728069	0.0388649	0.830125	0.0141329	6.488	5.26683	0	0.0759698	0.0807388	0.0694408
aox6	3.89018	12.7347	12.6265	30.7824	41.693	27.5732	4.44996	0	8.84648	19.8479	27.5502	14.9946	7.17494	14.1279	3.37347	24.458	6.97267	13.7732	0	1.18506	4.10855	11.4348	12.778	10.8542	17.3832	5.35178	3.68694	13.5952	17.5999	10.7399	6.09708	2.68689	1.17307	15.1134	17.9367	22.9758	5.8134	1.63745	6.10628	16.2919	5.91873	7.46547	19.0712	4.79601	13.3525	2.69412	8.71394	10.7637
ap1ar	18.6263	33.6895	9.70294	25.2461	17.1013	9.14269	8.16158	11.7027	3.02645	16.3428	8.99396	13.8082	20.0676	11.2188	24.7665	15.7232	21.3656	19.4946	6.71673	13.135	19.1194	18.5136	9.70648	41.4215	8.0412	16.6912	15.1769	16.5171	33.556	13.9326	13.169	11.0028	7.18584	39.1848	25.4831	31.2625	16.9237	11.4185	21.101	9.73443	11.0012	14.9318	36.2785	14.6996	10.5237	8.75735	13.6774	14.438
ap1b1	552.977	479.648	518.808	537.055	586.412	658.47	450.381	402.385	385.382	376.212	367.936	362.874	424.624	411.679	469.788	415.199	372.882	471.944	275.829	475.328	370.777	425.565	328.232	409.738	399.558	500.813	532.641	447.159	419.541	464.926	532.898	498.351	475.625	571.661	496.968	542.648	384.123	567.073	462.55	445.708	392.299	473.579	432.334	484.283	479.09	467.61	304.868	448.879
ap1g1	86.2718	82.4326	72.0076	137.245	98.5361	107.181	77.4436	74.3994	78.1331	98.142	103.012	106.558	88.8903	110.888	156.981	144.898	98.1123	139.111	132.113	74.0121	98.959	180.643	155.209	112.277	114.956	70.6927	68.7646	86.5065	101.314	112.108	108.906	113.78	88.999	110.473	66.1393	109.329	107.635	88.2792	75.5142	87.5236	102.385	107.706	110.612	78.8069	152.552	92.5768	50.886	71.9734
ap1g2	0	0.0138695	0	4.97525	0.102914	2.41227	4.57794	1.12278	1.50345	4.68725	7.80452	3.49901	0	2.8325	5.45473	0.242151	1.43855	3.93382	0.971795	3.2286	0	1.33685	0.102255	1.9735	3.38357	5.64423	2.42001	1.62807	8.45969	4.56808	2.69978	0.652538	0	1.60982	2.71245	2.84211	3.39804	0.842607	4.1086	0.0579662	0	0.0209744	0	0.0155663	0	0.00852385	1.14613	0.00780922
ap1m2	0.971072	6.24942	3.90832	1.55145	0.179119	0.0983279	8.43906	0	1.56631	2.37833	0.231931	1.22502	1.09221	2.83113	0.823833	6.2744	2.64922	0.130731	0	0	2.72974	1.30691	0.0820379	1.97565	0	0.7893	0.022661	0.0459109	1.40929	2.61784	1.76148	0	3.15211	4.18131	1.50148	0.139177	0.761178	0	0	0.00897404	0	0.00328893	2.64089	6.95054	4.42133	1.38034	9.48862	1.34547
ap1m3	0	2.17585	0	13.6964	25.3755	10.0081	4.46717	0.936462	0	20.8496	28.4053	8.17733	0	2.76514	0	34.6306	4.23017	4.4029	1.12818	0.112409	0.283368	10.0391	11.1476	8.88452	0.46749	0	0.113976	9.20405	17.6899	7.34324	3.66723	0	0	0.10851	3.82829	0.102879	0	0	0	6.72877	0	6.25823	2.59054	6.00701	1.64003	5.00629	20.1941	10.6418
ap1s1	123.568	86.6247	77.8633	67.0503	86.1879	58.2934	72.0379	70.5325	72.5643	42.7833	85.1568	51.1214	86.5083	119.473	76.6592	76.6433	61.9145	47.8141	28.9045	58.3157	89.7468	43.8662	44.6093	75.8552	112.936	65.0957	145.062	59.3742	65.5562	91.179	62.7277	95.6122	73.0595	128.667	108.329	94.2793	78.3572	51.1617	62.5617	61.1056	56.2581	49.106	68.2449	98.7079	116.137	69.5508	74.1049	79.0581
ap1s2	28.417	47.5075	39.9083	43.9216	37.0681	37.8967	41.9664	43.9642	33.346	41.3475	33.5055	24.4954	60.0297	39.4742	36.9886	14.7747	53.2795	26.8187	26.0858	47.0551	35.5469	24.0603	20.3918	46.3083	44.1284	28.5339	37.2101	42.3346	17.3367	42.2916	38.9199	45.2212	49.2025	37.5856	38.6667	38.1622	52.4345	34.3506	34.5721	60.9132	46.0528	45.8699	32.2956	30.869	30.911	50.9842	46.7657	47.7809
ap1s3a	0	2.07572	0	0.0440798	0.0533011	1.21507	0	2.22334	0	1.18498	0.109655	2.24285	0.100357	0	1.80245	3.0675	1.31691	0.0624556	1.96671	0	0.383079	0.0289507	0.0425199	0	0	2.61761	0.0167225	0.0337977	0.0434798	0.0438205	0	0	0	5.27192	2.6554	1.52541	1.20344	0	0	0.0130473	0	0.00477667	0	0	0	0	0	0
ap1s3b	14.7073	16.8812	21.4466	14.2318	12.4911	4.13	57.6864	10.4451	20.2018	37.724	24.8863	26.7156	20.1335	11.2051	20.2322	36.7381	35.6642	11.5967	19.3214	13.5458	14.0628	41.5699	35.821	14.7601	12.2507	25.6293	14.0786	36.1953	16.8644	12.6111	5.15146	14.2297	20.5595	18.5109	22.4328	13.8612	21.0988	15.8867	21.8194	1.47773	14.4571	19.1715	16.1385	13.4169	14.0928	13.5504	32.8351	21.485
ap2b1	165.692	154.267	186.893	214.243	187.734	155.318	141.248	163.492	187.459	178.604	171.631	171.564	185.831	207.767	140.942	127.016	184.938	168.529	164.168	182.857	170.721	150.864	163.357	208.817	223.499	175.929	162.892	170.13	145.657	176.276	210.686	203.259	211.443	213.403	161.651	215.789	219.122	158.028	165.95	174.95	152.603	205.832	169.923	110.95	193.151	160.71	107.515	146.062
ap2m1a	315.702	373.957	442.92	278.696	274.355	324.312	431.27	366.844	356.898	299.374	277.198	324.611	428.3	414.544	375.472	247.646	288.471	348.162	448.319	398.828	392.72	298.972	294.757	343.741	352.968	386.198	352.428	296.427	348.207	317.696	347.012	368.232	309.518	313.316	339.811	308.745	385.958	374.446	360.577	366.636	377.87	376.523	389.186	391.372	428.609	347.187	379.908	439.248
ap2m1b	22.5562	2.20127	49.7595	15.8569	22.9169	4.18331	70.5644	15.3223	11.9405	13.2703	54.3197	17.5678	26.4129	24.4327	12.1878	50.8092	16.3909	18.3785	39.3466	9.90358	8.77356	33.0619	51.0179	56.1742	35.7222	13.2204	50.9279	14.2477	50.7068	34.9122	14.9561	28.053	25.7948	30.5599	7.73282	19.889	37.103	31.7702	58.4439	7.52806	52.2821	9.71076	41.39	65.7322	59.5663	17.343	9.03127	18.2111
ap2s1	209.814	213.406	207.325	241.374	214.034	218.295	179.532	279.481	216.719	199.983	241.449	194.812	263.541	246.275	228.261	157.774	242.615	224.24	240.953	289.755	224.86	131.307	259.096	211.758	233.708	253.198	254.701	220.921	257.262	206.884	223.072	317.336	181.826	198.092	204.302	187.26	280.441	225.118	270.226	264.826	340.44	303.976	262.493	247.268	262.143	232.635	177.798	235.831
ap3d1	493.17	377.191	413.674	444.795	590.735	607.944	463.07	480.304	435.82	559.483	600.222	522.789	504.735	515.057	593.146	720.352	508.287	641.822	415.293	466.269	496.13	763.727	686.082	602.786	502.148	419.436	538.504	499.243	558.465	492.321	485.947	570.745	502.094	492.491	533.989	535.075	501.893	557.309	557.62	456.528	377.753	510.912	558.255	568.435	501.228	574.633	222.368	310.243
ap3m1	9.79642	5.34294	23.4234	16.6874	6.62561	7.76164	10.976	12.577	9.80491	2.5687	10.3349	5.89979	8.73194	21.6626	29.3248	3.10614	14.8492	19.3564	10.4212	2.15916	17.9984	14.4028	13.5873	11.8186	12.643	15.1799	19.6017	9.82749	16.4215	5.15785	14.1672	19.0505	9.64469	2.27241	10.2431	24.8353	12.1545	15.9718	13.9587	7.35604	10.173	12.7973	7.98894	14.5615	12.3539	15.7945	17.1729	17.8533
ap3m2	33.3458	40.0738	32.1323	18.8325	20.4056	19.1479	96.8875	41.5394	53.7886	42.6911	25.5532	46.4259	50.6665	39.4456	48.479	60.4545	53.5023	26.93	46.7439	35.1737	37.1493	66.7179	19.0138	27.5652	28.8369	33.4388	42.8952	34.2592	26.0478	29.0568	32.7447	36.1969	42.4871	29.7818	27.3493	26.1588	31.0548	24.6579	38.7732	31.1546	32.428	24.5727	22.4551	12.1634	29.2966	24.3448	33.0426	16.9049
ap3s1	0	7.26289	0	0.12833	0.15622	3.63358	0.875639	1.27224	1.5949	2.34986	5.86059	0.0537193	0.14655	0.939814	0	0.0961907	1.29539	2.50075	0.407551	1.1517	0.27293	1.29501	0.0743265	1.97651	1.66368	0	1.16524	0.0636974	1.46538	1.46952	0	3.10866	5.68365	0.163315	0.132465	1.62622	1.50443	1.79375	0.722491	0.0409722	1.73698	0.0148911	0.928364	0.0154474	0	0.00845889	0.0089749	0.00774972
ap3s2	74.5059	98.2231	86.6313	76.8659	77.158	94.5528	71.0691	105.699	85.5822	56.9517	80.5926	78.8439	98.1808	102.52	83.7613	33.9152	67.174	62.8886	53.9537	122.552	95.7902	55.808	56.8829	73.8676	74.5921	79.5333	78.0026	101.34	111.624	85.1799	98.3174	75.1933	74.6565	79.5826	77.231	94.0728	88.0787	95.3853	92.6539	85.1237	98.1153	90.6713	125.027	111.833	84.0645	82.9313	81.5354	99.3568
ap4b1	9.82935	2.15886	6.82243	5.68687	6.10499	1.48673	11.0414	12.1131	3.09928	2.5301	2.37656	6.95379	3.21192	8.47488	14.3268	2.67804	5.51229	8.28119	7.45514	13.7818	6.5957	9.08816	0.374424	0.968837	4.944	6.38901	9.16157	0.253946	4.71414	8.74318	5.29234	3.61741	6.86629	6.19701	3.12901	8.72234	6.15542	16.2849	2.91464	2.54991	1.56277	4.29544	5.45557	1.69736	3.53483	1.35234	4.84841	3.60052
ap4m1	3.8939	8.50748	6.78195	19.6219	40.7143	12.7292	29.299	9.89849	6.24708	25.8595	28.8009	14.0175	21.3635	14.9907	23.8238	43.3634	11.117	14.2607	9.36106	6.34894	9.11358	20.4977	7.9122	10.834	17.8831	11.789	14.0297	4.62868	27.9169	23.7962	13.1721	11.0084	12.5935	40.5819	14.5972	32.648	10.0886	9.71865	6.82083	15.3171	6.73903	6.44109	9.82157	3.49194	13.2716	18.1057	25.4024	9.70465
ap4s1	23.5394	15.8775	20.4416	23.9527	21.4743	12.8474	32.0436	17.6676	22.0297	8.52086	24.2019	16.3153	17.3532	36.7386	23.7775	21.4018	28.05	19.7192	16.4283	26.9389	28.9905	20.0369	31.7438	30.5397	22.8763	30.4219	17.5555	19.3754	34.1744	12.7231	13.1773	35.1515	15.7111	23.1822	20.016	11.1812	24.4645	14.9011	12.8642	37.9985	28.2233	21.3521	12.439	33.2966	22.9524	34.005	45.2563	25.2181
ap5b1	36.3524	8.50579	13.6207	7.54075	9.66079	11.5017	26.319	62.5157	49.6932	39.1597	70.8287	47.5559	21.5219	16.9169	23.024	6.81259	14.8575	14.0914	50.1196	30.308	64.7567	33.384	74.0384	54.1733	56.4894	57.312	44.3162	71.0498	64.9096	45.9077	32.7227	23.8601	37.7936	55.1608	31.5614	29.1591	27.5376	39.7814	22.1551	35.9396	50.5181	33.0802	24.1763	40.5626	21.1236	36.5261	45.4457	42.9774
ap5m1	5.8848	5.28591	4.86209	5.66957	1.94497	7.42836	5.47333	3.98525	6.5901	0.123887	11.0044	3.55207	3.56193	2.78303	3.47191	4.0734	6.56079	9.24935	9.89616	9.89122	10.2897	2.91526	0.374795	3.92908	2.20621	14.2771	0.100486	0.210339	3.2163	4.56414	2.55905	6.01472	5.2251	7.58868	12.1219	1.95024	3.53794	7.98078	8.59814	8.3175	9.48557	2.19738	4.44755	4.55224	6.19682	11.8287	1.44937	7.13716
ap5s1	21.57	21.132	18.4843	29.4158	18.6609	16.5571	2.59578	21.3473	25.4516	10.8214	25.5289	21.9464	47.4786	33.8566	20.1618	12.7187	29.5293	31.9774	9.30608	28.7337	40.9131	16.1716	20.141	35.4739	35.6664	18.8526	21.1129	51.5866	37.7478	42.2402	35.4549	20.8564	45.6596	26.711	13.4415	39.1374	43.7833	30.0274	23.0192	29.9529	25.5282	21.3843	37.8616	23.467	16.7057	38.7168	12.6412	32.2292
ap5z1	11.7665	6.38808	7.76928	16.626	8.02011	16.1618	17.3357	10.694	13.7832	10.7866	20.5356	21.8828	5.54918	7.46906	6.04562	11.62	17.1358	26.7365	20.9354	19.8581	7.7459	17.1608	13.929	16.7443	12.7956	18.2638	17.5001	33.5855	9.67301	25.4592	20.3284	15.6125	30.448	36.4303	13.2751	15.6008	13.0579	12.4319	6.00538	13.0413	4.1107	7.49742	18.9969	11.7236	13.2932	14.5463	7.59382	7.35299
apaf1	50.9719	87.612	36.9563	31.8386	100.531	64.3389	51.8772	63.4771	91.3852	85.0993	85.4985	67.2902	51.9978	39.4371	63.554	82.2937	27.249	32.4307	12.3466	39.6319	37.3953	22.9066	72.2383	85.7342	98.0928	54.8228	78.9911	40.1979	63.6502	50.5115	54.8185	45.6884	54.9859	71.5491	58.7037	106.867	44.5955	61.9501	45.5512	43.1695	21.9687	52.2373	66.4689	101.359	72.5883	53.787	85.0238	74.2421
apbb1ip	0	0.00504444	0	2.44332	0.0366014	0.0205774	7.42628	4.96653	0.677347	1.29155	4.92736	0.0816568	4.16096	3.74699	8.08183	3.96255	4.06332	0.216743	0.207859	5.00302	0.521848	2.6283	1.66308	3.94883	2.23949	6.52839	1.28106	4.13529	7.11388	3.19985	0.789898	4.53777	4.55206	7.27221	4.29044	3.20317	0.867764	3.56277	3.95858	4.66198	3.44348	0.0308063	0.842552	4.13497	0.821117	4.70558	3.62355	1.2824
apc	718.671	524.048	571.355	849.363	883.295	1019.17	325.469	287.346	287.589	268.603	327.276	299.081	978.614	925.83	1010.05	536.791	1223.69	903.789	411.717	447.293	376.129	865.066	504.945	444.201	404.725	473.732	484.988	485.401	368.2	440.643	492.126	692.092	524.732	480.174	492.779	644.282	602.996	563.394	485.527	593.102	467.303	1104.85	749.727	589.195	558.727	729.314	318.537	591.341
apeh	79.4208	59.1971	92.4926	71.0999	69.3983	66.9609	69.2308	76.5398	80.6339	82.8225	102.799	86.928	136.883	144.796	110.141	84.9612	96.7309	118.363	73.4628	89.4547	140.269	74.3552	130.851	137.905	71.2749	95.4477	125.541	116.501	122.431	113.887	120.448	87.2008	82.8981	99.8008	87.322	134.776	65.1742	119.275	88.6844	134.002	106.628	106.661	163.692	130.879	132.844	107.28	127.031	81.616
apela	12.7345	16.9028	10.6846	10.3088	35.3373	12.7674	11.7884	8.54105	16.2814	23.4704	23.742	15.1092	8.78629	15.9786	14.9639	13.6942	18.6333	21.9154	13.0077	4.39431	17.9574	17.1174	26.5275	13.7847	17.0816	5.31514	7.14433	9.84102	13.661	28.974	21.2319	13.304	12.5736	39.2763	20.095	24.1994	19.4943	12.3726	8.34566	11.9819	2.35708	13.8429	8.00834	14.4249	8.77634	13.3767	20.6232	9.68095
apex1	40.1855	59.1351	50.614	78.8322	40.3764	34.3226	77.3705	152.728	178.642	133.687	146.91	112.533	68.0438	59.2415	53.7729	11.1739	74.6005	35.1823	139.581	143.719	118.281	65.2506	123.64	169.426	138.752	87.3878	119.817	126.141	116.657	130.55	105.294	115.156	119.3	146.044	100.175	117.094	134.872	107.671	131.264	167.551	129.642	108.836	124.921	112.236	129.276	124.262	124.608	157.874
apex2	32.3778	17.9916	25.3153	15.9499	23.0911	19.0448	18.1874	22.5837	21.987	13.1973	29.1778	26.5835	32.8986	27.2471	32.652	32.2487	24.2876	19.824	14.2953	31.8206	26.325	12.2745	24.3917	30.5447	30.2481	39.3043	37.0331	19.4619	17.1174	9.85466	34.5609	44.7566	24.7779	28.1936	13.4401	34.7887	25.6763	14.0526	16.1232	13.3248	17.017	24.4831	20.628	33.0299	12.2549	19.6047	33.0752	26.3011
aph1b	136.288	117.279	132.384	102.55	118.655	141.22	88.3841	108.163	105.116	107.627	127.265	73.1759	204.217	172.024	166.592	117.44	159.543	113.156	107.973	151.01	164.091	124.359	122.211	129.025	133.991	122.562	108.263	152.025	145.143	103.658	131.017	124.194	127.603	152.344	110.144	109.703	129.813	116.531	131.273	131.787	136.497	124.807	151.91	154.154	130.12	114.641	160.273	165.119
api5	269.622	198.665	216.07	312.404	356.662	337.982	216.937	285.569	170.119	187.039	335.145	216.82	273.775	368.483	369.342	281.562	360.511	248.168	274.025	279.159	331.142	304.038	258.038	317.154	266.451	277.117	251.245	259.182	227.27	209.965	290.31	369.79	261.107	327.17	335.474	310.178	358.451	256.058	257.043	306.682	288.297	272.009	355.074	292.561	403.002	309.369	265.308	290.95
apip	29.4162	29.5721	32.1326	35.2129	14.4946	22.8457	27.2852	24.3395	46.604	39.0002	36.7627	39.3751	56.7505	52.6135	52.8369	57.4968	68.224	62.6073	70.715	70.5159	40.3692	58.1058	34.1229	45.2993	44.061	35.7951	24.5826	42.3781	37.8443	35.0519	45.1387	40.5659	46.0612	55.7268	34.5759	47.0907	54.2512	48.5553	50.9647	34.9256	50.32	58.6331	53.036	66.5223	29.9679	43.9476	56.6718	56.2145
apitd1	53.9573	40.1224	43.8214	25.8862	20.6066	21.7229	13.5426	57.5387	57.4672	22.6362	21.7057	19.8773	58.367	55.5755	27.2527	20.0968	23.0927	11.7504	41.1027	66.3405	53.6168	38.4617	19.073	37.4208	62.1585	82.5319	43.0754	39.9341	26.3501	16.0389	52.1747	57.1667	78.7646	57.7489	39.0021	72.6542	63.6838	55.6489	42.3214	57.4684	39.9759	56.5219	28.6902	39.2464	46.1189	48.5339	29.7481	31.2276
apln	123.539	124.654	95.3734	115.143	115.54	138.666	72.0344	63.5731	96.4096	42.787	58.1294	64.9384	200.257	154.14	125.947	115.585	190.17	160.15	114.018	156.922	126.075	120.301	87.4016	100.456	157.914	128.221	103.594	126.117	85.2504	103.55	146.958	166.533	150.313	127.946	108.835	130.869	181.691	135.111	116.483	138.975	100.523	139.727	206.035	136.705	107.073	159.389	55.888	115.003
aplnra	33.3493	11.6976	5.79576	21.5313	82.5568	2.94932	2.57647	4.8779	39.0609	39.0858	132.767	37.157	10.5477	6.47728	62.1286	53.1892	25.5891	14.4143	13.107	5.96092	39.3502	31.5862	56.2473	15.7427	65.8609	47.929	4.94307	4.76144	12.9254	84.508	8.71419	14.9378	20.4573	23.0234	15.8567	25.3407	77.5146	36.975	79.8622	50.3812	53.719	27.8256	26.7752	29.9124	98.314	165.014	97.3933	125.448
aplnrb	21.5669	26.3873	17.5046	25.4488	18.7267	23.9431	22.7494	17.489	16.9254	42.2869	26.3488	34.6526	17.9187	30.9664	29.8561	29.5214	130.341	20.0532	6.10468	15.9483	41.4452	18.6337	27.1258	18.708	50.391	23.6643	37.2383	42.4075	33.504	38.0094	25.5115	26.0109	39.0908	82.9882	73.6348	54.6203	62.4766	79.48	85.7682	101.656	90.4805	49.142	221.453	87.6414	92.9031	87.8548	95.1037	97.066
aplp2	1823.65	1577.27	1567.14	1677.77	1863.98	1892.52	2339.25	2122.03	2082.62	2118.66	2146.89	2128.27	1774.4	2008.65	1866.68	2044.39	1580.88	2088.61	1866.78	2017.7	1864.88	2052.96	1989.07	1968.9	2047.52	1957.69	1893.61	1870.72	2010.41	1832.38	1895.23	1960.5	1927.01	2023.84	1791.99	1836.41	1793.53	1801.64	1880.4	1724.02	1368.1	1644.75	2230.15	2076.95	1991.58	1712.26	789.698	1156.53
apmap	55.8935	50.706	39.8928	46.957	40.3299	57.9081	23.6139	41.1708	39.1445	32.0102	45.039	34.8027	58.6266	49.8155	61.7839	47.9374	31.1996	41.9651	24.3629	19.6194	44.7056	44.7552	49.8043	36.4416	32.8156	26.063	59.0896	53.1435	37.9605	30.7534	45.1324	32.9108	41.4438	52.7608	56.8284	45.6479	36.8579	40.7026	37.9321	22.9324	24.6287	30.9464	32.3465	37.6673	28.2835	31.7013	29.6791	37.0501
apnl	1.93512	1.12892	1.91158	15.2994	26.0276	20.9233	8.18459	0.951735	7.25519	13.9959	17.8056	7.02743	2.45704	2.7649	0.750976	12.2012	1.66757	23.2083	0	1.88315	1.72998	7.65652	4.61795	14.8274	36.975	2.08767	5.9992	13.722	8.01031	10.8764	7.84904	4.16552	12.7539	38.1564	12.9764	12.3608	26.3425	0	10.1052	4.94529	2.38691	4.32548	4.4304	0.334063	8.90894	4.97944	13.186	8.32138
apoa1a	6.86072	7.39492	11.7114	5.83184	3.49703	6.37155	11.963	8.29656	2.25085	4.83386	10.0244	4.72914	13.3225	6.56276	3.41692	6.06978	10.5	3.13268	7.86823	11.5772	7.41556	10.427	7.70943	2.93917	13.8055	4.59033	11.5464	10.8423	0.427861	10.4972	15.149	21.6744	8.17405	9.50466	4.71429	2.12714	14.8139	7.883	8.38677	9.63033	3.22977	18.0295	1.69721	0.312454	9.85532	4.94936	9.65752	9.41291
apoa1b	3.91429	5.28302	0	9.4307	7.38839	5.06756	8.40623	0	0.694201	2.40247	6.16326	0.0722784	0.859067	6.65093	2.60971	0.348856	0.161	8.95726	9.45796	4.2596	3.60989	2.88135	12.7531	2.94329	2.51044	7.14155	4.75505	19.3914	4.8444	6.2406	6.15104	3.53515	2.76356	9.18495	16.2182	8.99135	2.83518	4.44572	9.82109	2.46993	0.741507	0.0371988	6.27552	0.328048	8.00261	1.43334	17.7712	4.88236
apoa1bp	288.259	379.175	290.076	175.203	287.729	163.09	124.767	353.73	297.598	174.039	253.65	147.398	246.213	228.404	292.726	204.97	206.578	160.514	120.805	146.972	356.452	145.793	318.094	270.868	127.516	335.274	409.19	268.912	367.415	214.677	247.124	73.3536	219.16	32.2958	300.227	188.426	125.748	267.648	281.239	232.435	254.231	222.938	384.791	218.648	353.372	227.926	336.627	304.06
apoa2	0	1.0379	0	0.0153028	0.0184624	0.0104113	0	0	0.866692	0.00648645	0.0197689	0.00572993	0	0	0	0	0	0	0	0	0	0	0	0	0	0.852198	0.00581334	0.0116974	0.0150122	0.0151286	0	0	0	0	0	0	0	0	0	0	0	0	0	0	0	0	0	0
apoa4a	4.92667	2.11315	2.929	0.125893	0.153223	0.0844763	0.907794	1.44035	1.69303	0.0294958	0.0915587	0.0260271	3.0978	5.73463	0.827788	0.233943	0.110268	0.124021	2.07405	0	5.23129	2.61334	2.94218	0	2.56512	0	0.0207672	0.0420415	0.0541339	0.0545599	0.834727	0	3.12146	4.2336	2.76863	1.6226	0	0	0.803329	2.2193	0	0.00531598	0	1.26615	0	0.008551	0.00907264	0.00783409
apoa4b.1	0	0	0	0	0	0	0	0	0.866692	0.00648645	0.0197689	0.00572993	0	0	0	0	0	0	0	0	0	1.2275	0.0340695	1.98159	0	0	0	0	0	0	0	0	2.52474	0.0481142	0.039335	0.0456691	0	0	0	0	0	0	0	0	0	0	0	0
apoa4b.2	0	0	0	0	0	0	0	0	0	1.11433	0.0199421	0.00577986	0	0	0	0	0	0	0	0	0.335878	0.0374761	0.0551255	3.96655	0	0	0	0	0	0	0	0	0	0	0	0	0	0	0	0	0	0	0	0	0	0	0	0
apobb.1	0.978852	2.08922	0.971124	0.0703987	1.48486	0.0475672	0	0.58478	0	0.0424997	6.84726	1.17588	3.41507	1.86454	0.817239	7.75279	0.126426	0.142304	0	0	0	0.00781595	1.28368	0	2.56512	0	0.0207672	0.0420415	0.0541339	0.0545599	0	0	2.44317	1.47832	1.38126	0.0748437	0.357923	0	0.749479	0.0311761	3.62454	0.0113597	0	0.0305751	0	0.016698	0.0177201	2.22133
apobec2a	28.4312	29.5798	23.3459	18.8622	56.9366	15.4549	0	15.5966	11.2265	26.9974	42.8547	16.2849	21.278	11.2528	16.8058	8.37961	12.165	8.66685	0.335031	0	21.1944	28.2211	26.2719	8.85264	17.5945	2.84557	33.4694	12.7025	25.4782	34.0839	11.4691	0.403611	12.0215	40.6282	14.2248	0.51881	5.37119	24.2192	0.472447	18.8098	5.8438	7.50439	3.45144	37.3496	16.8714	9.89463	6.42821	10.8833
apobec2b	9.85332	0.0305726	0.955276	4.17982	3.14961	1.41062	17.5633	6.77419	2.24334	3.69911	4.03918	9.21464	4.08664	2.78755	1.67013	8.53885	5.30799	5.48681	0.876681	4.50547	3.68282	32.9167	12.1781	18.7349	0.57693	6.57376	4.6131	1.58787	8.30119	0.245916	3.50238	0	8.64925	3.31727	8.10462	3.23811	6.00196	6.21282	6.2415	4.82153	4.21889	2.18382	2.66392	11.7284	2.618	0.112728	0.119915	3.59777
apoc1l	81.3596	148.901	107.066	140.336	126.068	75.9831	195.048	179.766	231.425	211.782	258.763	239.913	358.275	201.12	215.903	127.491	234.603	214.539	425.153	614.068	489.924	53.5539	437.838	633.339	248.582	297.647	266.49	651.601	348.215	252.681	591.354	562.423	626.86	453.721	616.614	360.847	290.781	394.855	263.177	337.829	361.726	261.368	289.314	285.647	421.481	382.501	684.013	542.094
apoc2	0	0	0	0	0	0	1.85027	1.40352	0	1.18558	1.64199	0.031262	0	0	0	0	0	0	0	0	0	0	0	0	0	0	1.11836	0.0234654	0.0301537	1.33586	1.81229	1.56914	0	0.0783799	1.38027	0.0743543	0.0291273	3.71719	0	0.027796	0	1.06236	0	0	0	0	0	0
apoc4	0	0	0	0	0	0	0	0	0	0	0	0	0	0	0	0	0	0	0	0	0	0	0	0	0	0	0	0	0	0	0	0	0	0	0	0	0	0	0	0	0	0	0	0	0	0	0	0
apoda.1	1.94199	5.30016	5.83528	3.15035	16.8816	5.13892	9.15465	3.11941	0	17.2528	11.5236	3.60647	11.9989	15.0814	4.26646	8.17053	9.51176	17.633	0	7.56125	5.27022	2.85525	4.70569	12.839	8.1656	0.552744	4.7659	9.48187	6.25773	18.3872	7.02667	7.42919	0.44421	19.0051	8.63058	13.2389	9.1033	5.25301	6.95814	10.5839	2.41769	4.30601	8.99519	11.3693	3.42477	2.66581	15.6416	8.39374
apoda.2	0	0.0292062	0	1.6201	9.52224	8.33303	0	8.43534	9.13074	2.51179	3.88323	10.2421	21.5558	23.5955	1.58794	18.5521	10.9155	7.35897	2.03437	15.3102	6.34076	10.4631	11.8573	5.90035	22.6193	8.49253	45.8803	12.6551	15.4093	8.24092	7.90251	19.2875	0.428647	20.6646	12.6989	2.12367	45.674	26.7039	6.66203	2.68088	7.50567	0.0787719	0	11.2584	3.4373	10.7994	14.4017	6.06201
apodb	2.93365	3.18753	8.80312	0.223339	3.23883	4.99116	138.917	2.86164	3.75019	5.03694	6.42207	2.58072	18.9257	15.03	6.01436	13.6935	23.7116	15.3571	6.03432	5.87142	4.82704	25.1299	3.54783	7.87584	19.8389	4.66504	4.73589	3.04112	1.977	1.98644	13.498	10.8186	1.2359	4.923	1.82235	6.17181	4.98029	3.47981	0.551587	16.0366	1.57991	3.23327	44.8347	7.58144	4.29279	6.28147	0.233774	1.44599
apoea	0	0	0	0	0	0	0	0.758429	0	0.00645275	0.0196656	0.00570017	0	0	0	0	0	0	0	0	0	3.55153	0.0679426	2.9705	0	0	0	0	0	0	0	0	0	0	0	0	0	0	0	1.11683	0	0.00177572	0	0	0	0	0	0
apoeb	2111.94	1299.42	1262.47	990.555	1368.5	1298.39	1485.92	2333.37	1955.69	1148.81	1464.14	1070.1	2138.07	1834.79	1694.87	1079.62	1233.66	1108.79	3089.46	3200.54	1886.01	1294.62	1634.12	1942.3	1965.72	3173.69	2069.27	2140.91	1770.13	2327.5	4484.62	4696.05	2946.29	2759.68	2593.21	2546.65	2642.65	4076.83	2091.74	1972.2	2372.11	2887.35	1711.39	2485.44	2817.94	1356.84	921.632	1204.41
apol1	32.3809	59.9161	16.5301	0.513247	14.3168	2.93247	23.8202	9.27969	23.0384	18.841	12.6061	3.70251	18.7162	31.1467	23.9104	3.12322	17.4394	4.72464	0.954071	4.68259	26.9203	4.23104	2.06145	7.87746	14.1685	9.37302	33.2149	5.93502	2.19804	23.6083	9.59614	20.3278	35.2611	24.6229	3.49527	24.074	18.6233	12.4408	4.40809	6.1222	3.24506	8.54712	24.3814	6.39495	28.5432	7.56763	23.2228	8.59564
apom	0	0.00255486	0.981553	0.0152701	0.0184228	0.0103891	0.938944	0	0	0.00650553	0.0198273	0.00574678	0	0.953972	0	0.0395245	1.22569	0.0216337	0.62612	0	0	0.00765497	0.0112001	0	0	0	0.00589265	0.0118573	1.29017	0.0153358	0	0	0.817399	0.0167867	0.0137531	0.0159431	0	1.85277	0	0.014416	0.877949	0.00527586	0	1.34706	0	0.0246714	2.28905	0.0225906
apooa	23.5096	33.8279	45.7633	28.7243	38.507	57.6439	34.5764	34.667	46.4475	53.1462	42.2207	58.9777	29.0375	17.8106	28.2372	24.9389	35.8091	12.9986	32.4726	26.8849	21.8574	11.0293	46.2249	22.6462	26.6601	31.792	47.5071	19.6268	24.6348	53.8214	45.3062	31.6307	15.5379	44.4753	16.2237	28.9887	21.5445	22.8245	45.6635	54.876	45.2703	43.7122	36.7992	49.3191	42.4867	48.6549	55.3253	28.9251
apoob	14.7659	6.32665	0.948226	3.09104	0.330173	5.0833	2.75746	4.4461	1.59222	0.0619746	1.84032	0.0546013	6.98877	4.70718	0	2.35482	5.2668	4.19596	0.730937	4.16294	6.75013	0.131912	1.71257	0.976536	1.09684	0.622034	6.83708	6.57826	5.80928	4.5192	7.0587	1.97408	6.72772	14.65	1.85826	14.3698	0.336648	0.831027	2.33051	5.69272	0.785389	3.17402	2.68966	2.91195	0	0.0933694	8.13646	2.42556
apool	3.89017	8.52924	12.6265	15.9134	65.9203	22.6879	21.9172	13.4612	14.561	20.0799	23.9956	16.2831	20.1924	3.68548	9.6513	4.73823	19.5663	7.25232	17.0247	11.751	7.51308	23.8436	67.3938	23.636	21.0102	7.76212	6.00265	15.0311	5.14838	26.2223	14.0438	10.1996	35.0711	8.57122	9.15656	62.7494	31.4446	10.4647	17.6876	10.9927	30.0591	14.9756	35.0939	40.3319	14.0092	32.8459	21.1655	38.1713
apopt1	82.3545	72.924	79.8099	96.463	81.7052	100.809	110.31	97.752	103.451	95.8888	98.2977	130.877	116.393	79.8278	73.0021	202.575	131.32	125.311	95.0489	93.5925	103.481	88.6655	106.612	82.7277	69.465	68.3307	79.1395	78.2891	75.8994	137.196	68.9648	98.717	101.297	59.7639	85.7204	106.077	104.385	77.629	71.6039	111.358	137.512	92.8158	114.205	97.4934	51.1957	82.9274	113.353	121.943
appa	4425.8	3147.13	3254.02	3744.6	3097.36	4143.38	9131.03	5384.85	4460.96	5165.94	4294.27	5020.46	4993.28	5417.78	4947.84	6550.01	4283.73	6130.93	4229.14	3642.5	3781.11	7539.65	4260.47	4174.18	4088.28	4077.79	4654.79	3985.47	4081.45	3318.44	5256.52	4689.83	4271.67	3381.29	2921.64	3139.44	3359.43	5254.83	5643.59	3133.11	3509.13	4223.85	5620.64	5194.24	4768.55	4061.43	1273.22	2394.29
appb	742.22	635.967	766.077	487.57	589.665	460.759	999.225	932.932	838.48	648.361	557.576	658.504	709.949	800.88	669.843	488.433	564.564	512.696	827.759	793.315	688.202	423.383	576.771	462.908	715.776	856.884	629.272	565.198	537.725	486.599	852.55	711.485	642.522	736.858	635.501	523.36	626.013	763.975	714.336	627.837	550.086	699.701	551.896	539.714	800.699	499.373	297.559	507.584
appbp2	22.5495	15.8908	25.3155	25.4515	24.5363	20.2699	20.05	24.1032	20.3659	14.3315	19.3761	20.8595	15.7967	34.833	30.0107	32.0001	21.6197	21.1007	19.2972	22.3505	28.2411	32.7156	20.0536	16.7323	26.0427	18.3089	11.7694	23.0706	11.0613	15.3992	10.5215	13.4271	18.1702	24.3062	18.4668	13.9005	19.3726	11.4099	16.2475	19.0536	4.91589	18.1039	35.2912	24.4312	10.5013	15.9318	16.1343	10.9736
appl1	23.5356	17.984	20.4372	28.0723	14.296	21.4563	17.2289	28.0406	35.1641	28.3942	16.5461	40.3747	44.4483	37.6122	42.3845	30.8904	25.7182	19.9346	46.38	29.2018	26.9873	18.7898	20.2234	21.6591	44.1929	47.9996	30.3074	26.319	21.7189	33.5006	30.0337	53.8096	35.4566	34.3987	31.5951	30.6611	42.7151	59.4433	28.4562	21.7628	15.1421	33.0738	21.5794	28.6475	27.5502	10.0044	22.1671	12.1682
appl2	9.7892	12.6979	11.6667	23.5519	12.5222	17.5594	8.18481	8.13728	8.95225	2.56946	4.157	20.4298	15.5263	19.7494	20.3019	17.3561	11.0399	23.4015	20.7907	20.3323	17.7127	13.4197	23.9725	8.84707	16.9984	27.1886	4.90934	29.8376	28.3993	24.2076	14.1229	22.8408	10.3579	15.6533	6.24276	26.5425	13.3549	17.7065	17.0495	22.5305	14.4789	4.35835	19.9081	9.0203	10.5778	14.5557	9.98457	10.8461
aprt	65.6861	69.7271	73.0067	76.6011	72.3128	56.9366	89.4077	69.0666	57.7331	73.3364	61.6411	73.0255	86.7079	124.164	30.6382	95.3156	99.0413	68.4842	60.3707	37.4518	132.113	80.6475	71.8847	92.5915	66.7849	105.172	66.4467	71.5919	104.271	135.928	61.8784	88.1533	73.1636	100.834	103.835	49.253	36.9422	90.1607	68.6655	74.2858	82.7914	86.3632	91.7283	32.7445	16.6007	98.4833	115.583	117.002
aptx	0.969677	1.08577	0.958626	5.30367	5.61401	2.5522	6.48526	1.15491	3.24951	0.0908957	3.49836	4.57355	2.36523	6.67801	0.812736	0.286304	0.133653	4.00794	0.112742	2.66722	2.44411	3.93487	4.44315	7.90409	0.68593	4.089	2.35082	3.96027	1.68631	3.00697	1.70026	2.13027	0	8.46135	6.72472	4.46507	5.51165	5.36397	1.38751	1.32394	1.61358	5.29903	0	5.31245	5.46229	0.0817871	1.31811	1.27136
aqp10a	0	0.00740784	0	3.64289	0.0540698	0.0303091	0	0	0	0.00654039	0.0199341	1.10029	0	0	0	0	0	0	0	0	0.473958	0.0151741	0.0222312	0.989167	0	0	0	0	0	0	0	0	0	0	0	0	2.50574	0	0	0.0240242	0	0.00877014	0	0.0155565	0	0.00851848	0.00903813	1.12489
aqp10b	3.90205	8.4623	10.7152	9.90035	17.4765	4.03551	17.3336	7.84199	14.6172	22.306	12.6489	20.7574	5.11656	3.72593	2.54762	8.87238	10.3007	4.33502	4.15302	4.50906	15.0207	19.3445	14.9449	11.8194	4.47479	7.80954	12.7729	7.15492	17.6247	21.795	10.7372	4.35642	3.57714	4.9422	4.52628	12.8927	3.57914	4.34965	5.32772	9.4383	6.83066	9.54743	5.36405	5.88923	5.27771	9.56057	6.18543	4.86631
aqp11	63.7219	68.6785	73.0041	66.8788	73.8669	80.6605	55.5465	84.353	81.5629	53.3768	81.9645	63.8119	57.885	57.3632	48.461	47.945	45.6777	35.153	98.2604	80.8888	52.7408	71.4217	65.7747	63.0292	37.2569	61.4096	47.7369	69.5626	44.1562	48.7405	69.9479	60.9113	48.8786	57.8852	65.7064	89.1187	50.5617	42.306	54.8146	56.3035	48.5618	73.5276	44.9511	45.0554	57.6756	43.8403	21.2849	41.9204
aqp12	1.97297	1.04982	0	0.0437601	0.0529132	0.0296666	0.876097	1.27451	0	6.71497	0.192522	2.30572	4.61126	1.87032	0	4.87569	0.114071	0.128321	4.68771	0	0	0.0555442	1.47031	0	5.96521	0.690769	1.22161	0.123497	1.6342	1.63995	0.858813	0.680441	0	0.110373	1.43931	5.18844	0	3.60923	3.19937	2.37706	3.50186	0.0236782	1.81043	2.6953	0	0.0528833	2.38415	1.22109
aqp1a.1	301.005	393.965	300.783	260.075	234.278	160.591	152.136	383.894	387.441	124.482	246.871	131.214	107.724	108.09	112.826	47.3588	184.169	76.9478	384.614	299.872	301.318	62.7704	156.16	182.203	347.106	299.516	236.133	201.813	153.502	182.735	317.887	262.015	290.067	212.225	194.524	232.751	331.12	237.528	242.413	225.331	317.422	185.657	230.982	193.798	207.148	219.29	262.641	330.136
aqp1a.2	102.98	137.141	76.9063	27.6754	45.2024	16.8918	25.4885	35.0627	38.4555	16.7679	36.3183	22.1369	56.6401	65.8412	107.951	27.9539	33.8735	15.9975	3.88555	25.002	64.5887	17.5413	40.6848	27.5739	67.8857	33.1643	128.49	21.2056	70.9235	41.5273	34.4017	30.5604	52.8398	96.6638	55.6459	47.3215	60.2754	64.6997	48.7978	19.4394	19.4147	21.417	84.582	139.34	83.3329	8.94183	44.629	29.0344
aqp3a	0.971345	1.08093	0	0.143856	10.4614	1.35431	0.869838	0.501385	0	2.36684	8.57685	2.32168	0	0.894835	0	3.85621	1.54504	19.8318	0	4.0025	0	7.48044	7.00579	4.93196	0.522445	0	0.0113663	0.0229222	0.0294539	1.3339	0	0	0	9.39647	6.50938	1.68827	0	0	0	0.00483188	0	1.04109	20.3581	4.42492	0	0.13707	1.41408	0.125027
aqp3b	0	0.00255486	0.981553	0.0152701	0.0184228	0.0103891	0	0	1.71145	2.24276	0.0761327	0.0217321	0	0	0	0	0	0	0	0	0	0.0599769	0.0885828	7.93552	0	0	0.0116864	0.0235709	2.50707	0.0305257	5.58348	0	0	0.0922947	0.0752262	0.0875313	0.246853	0	0	1.12971	0	0.0034208	2.74341	2.73028	0	0.0590404	2.40295	1.2324
aqp4	5.86293	2.18786	17.5501	7.42285	23.4134	13.7951	2.62758	10.2949	3.87143	15.1649	13.4628	12.6565	6.62636	10.3966	6.14635	5.9504	0.25507	9.49178	1.42363	11.2397	8.11193	4.3093	31.2044	9.84601	14.3131	16.8318	7.14035	13.7194	10.8364	16.4778	5.19815	14.5065	12.9526	6.6312	7.39689	14.7818	12.6028	17.8038	7.54725	7.34055	4.08412	19.1021	19.0247	19.6686	15.1281	3.91129	6.37652	3.82635
aqp7	0	0.00505876	0	0.030389	2.5484	0.0206362	0	1.4345	0	0.0304084	2.89365	1.15306	0.0994654	0	0.869678	1.72303	2.47318	1.35964	0	2.29261	0.0898819	4.90562	5.38382	0.979382	0.726268	0	8.84619	1.4889	1.65177	1.6577	0	0	0.666935	4.10347	5.0632	0.119357	0	0	0	3.28674	0	0.00535509	0.906432	0.0441847	1.83722	0.0240725	0.0255508	0.0220426
aqp8a.1	96.1217	77.074	61.3225	41.6035	33.0321	51.8624	134.866	213.833	190.763	112.565	161.171	156.519	40.2323	45.1256	25.4231	74.3615	16.6173	51.2915	58.7602	83.0298	36.3834	50.5959	103.244	143.843	72.0522	42.796	66.2705	61.7366	59.1375	65.2671	40.8079	26.2132	17.0594	22.2843	45.1903	39.2146	24.2505	32.57	63.5748	53.8294	45.1873	58.6144	31.3556	22.4706	67.4429	49.9151	60.2564	52.6202
aqp8a.2	0	0.00736972	0.975592	0.0444797	2.61108	0.0301517	0	0	0	0.00654039	0.0199341	1.10029	0	0	0	1.45816	0.00975738	0.0109227	0.531776	0	0	2.34513	0.0337424	0	0	0	0.0172923	3.55272	0.0449774	0.0453301	0	0	0	0	0	0	0	0	0	0	0	0	0	0	0	0	0	0
aqp8b	2.93447	1.098	1.93064	9.21071	8.4581	0.143899	2.72137	0.450013	1.53427	4.63659	3.45179	5.64968	0.89501	1.85306	2.61776	8.0412	5.14318	1.57944	4.46861	3.40079	0.422028	2.70051	5.6593	1.96387	3.78098	1.50542	3.45079	2.75128	0.187585	3.00774	3.56333	0.582934	3.8538	4.41848	1.60661	3.04724	5.0878	0	2.29921	0.076659	0	5.2579	0.88166	0.0842978	1.79635	2.33906	1.24246	0.0417266
aqp9a	133.324	121.552	202.472	173.416	233.507	234.449	282.602	249.647	241.906	329.935	306.236	253.917	159.907	241.597	192.986	191.503	217.139	214.4	126.221	138.627	224.241	148.337	353.94	196.002	274.48	230.756	258.262	304.356	332.723	247.852	226.562	316.393	227.933	305.055	167.542	290.147	252.114	194.162	163.389	389.148	301.114	439.332	284.87	350.588	371.937	392.051	301.039	356.701
aqp9b	25.4856	9.59551	15.5428	51.5418	29.2284	37.617	8.17578	6.64247	4.71129	16.2911	5.78628	14.8871	2.85925	18.86	9.62116	19.9936	8.3116	20.389	9.44586	5.79415	2.34144	11.7877	17.4699	13.8014	5.37328	7.16139	1.33153	14.3803	11.5535	2.00135	8.78993	16.0248	2.68544	18.0262	12.7747	10.7409	8.20661	7.92215	10.1011	8.41008	4.12518	12.7404	9.03174	4.63368	4.34852	17.6494	1.47165	4.89788
aqr	49.9901	38.0983	54.4971	73.6707	87.1039	73.0636	24.5017	30.4957	43.1587	60.1375	70.4476	37.1778	55.9725	46.9791	65.3195	48.0249	53.5938	32.4456	33.2221	57.1802	56.7466	60.7621	66.8608	65.012	48.4761	61.2458	68.6134	75.2833	62.1885	77.2299	40.6304	64.1301	53.5941	45.4722	47.2973	69.4812	64.2233	50.3093	48.5684	64.5828	39.112	53.3372	87.3762	31.1203	60.239	56.0258	59.1638	34.9303
ar	101.958	125.707	104.14	98.2722	170.088	107.342	70.0566	169.18	163.843	113.7	176.373	176.092	93.735	109.029	106.628	138.838	119.236	82.474	139.829	143.443	147.18	66.6321	230.942	184.194	175.71	143.178	168.678	174.188	181.613	188.269	147.788	179.252	143.357	199.047	154.304	149.15	166.206	158.993	151.365	150.948	122.746	121.636	146.537	155.441	162.122	167.887	63.2656	104.291
araf	197.073	186.995	170.332	179.105	239.69	166.672	110.221	151.191	159.711	156.154	221.308	125.298	194.415	215.264	171.811	198.885	163.754	210.176	211.104	151.2	158.628	140.343	189.017	183.201	261.21	155.075	153.674	205.737	235.935	211.161	177.833	231.112	220.431	307.9	246.947	205.45	196.374	201.404	169.063	176.133	143.202	172.804	180.684	242.279	193.088	166.867	117.401	110.349
arcn1a	114.715	117.254	105.121	108.009	118.417	89.7468	85.6743	88.9326	103.564	82.8614	96.1851	77.7414	132.808	139.167	104.864	88.5312	91.3467	81.083	72.1122	93.7632	96.9231	88.5537	86.9494	70.9069	78.0603	101.901	96.5718	131.302	88.0401	104.794	94.6774	78.851	123.217	130.44	88.7474	104.908	100.436	116.639	71.6097	124.438	69.8052	105.585	113.255	78.9817	132.895	105.996	123.26	106.572
arcn1b	42.1565	43.3183	40.8756	49.575	47.6073	36.7254	73.0472	47.8209	28.2789	42.6858	65.9135	47.5694	68.2174	39.4247	39.5573	79.0967	68.1344	32.492	65.1809	37.1088	53.0987	60.7545	69.8088	51.2118	53.6876	44.5456	49.9877	39.9463	42.5479	45.6389	41.5592	46.6596	47.5671	54.3002	55.4716	33.8784	39.0908	66.4134	33.8058	32.5101	34.872	58.6027	51.2389	39.5677	39.775	54.745	65.1467	44.3624
arf1	47.0495	52.8412	58.4016	44.3582	100.335	45.6067	46.4005	73.253	76.6393	52.1978	93.7659	74.1656	103.058	110.95	96.9616	69.5809	95.1721	71.3107	106.235	100.914	126.887	101.801	70.6727	93.565	86.2549	91.4495	134.79	108.351	120.921	95.9157	80.511	65.2815	98.9891	73.5678	120.884	94.1916	66.5917	75.9529	75.6783	73.1025	63.903	86.3652	103.431	88.7137	82.3311	93.7197	56.9777	85.0053
arf2a	137.259	163.728	156.72	163.235	146.275	108.737	244.458	153.187	158.85	156.195	138.777	138.038	219.243	179.532	158.604	123.269	166.304	178.216	165.926	204.548	142.637	165.215	102.791	159.56	139.128	153.768	139.547	115.359	118.265	108.177	136.287	143.006	154.821	148.045	140.022	158.004	140.04	171.349	159.052	139.075	186.877	163.195	165.386	144.216	200.207	175.327	128.436	159.232
arf2b	313.738	292.666	400.073	393.357	324.968	380.984	234.203	370.353	387.966	285.172	311.837	344.252	444.258	379.724	440.717	240.228	420.909	410.742	360.232	435.442	360.617	225.134	326.637	461.951	330.857	307.981	333.882	437.274	375.444	414.572	406.344	362.855	356.362	336.744	358.447	387.581	310.618	376.167	421.602	455.232	515.305	472.496	420.65	365.371	409.97	382.484	553.516	402.246
arf3a	41.1837	32.7731	52.5943	28.7083	39.956	27.9571	13.5738	26.046	31.0967	26.0028	26.1695	22.0733	37.9416	24.3991	41.5335	14.5775	37.3666	27.9841	39.4948	34.3546	27.3171	34.2713	20.3035	23.6288	39.9611	35.8475	21.1076	26.3057	39.1651	39.2974	30.9787	39.3424	31.7235	22.2449	31.4101	26.0832	27.7769	21.0591	35.4952	38.3165	54.8193	38.3908	44.12	27.9099	33.6322	30.5323	17.5701	52.3738
arf3b	4.89754	9.44664	1.92338	1.76562	8.79272	6.27659	5.47119	5.48313	7.45025	8.13353	0.421134	2.43229	2.74106	12.3758	1.66728	2.42601	2.85904	5.50337	2.82008	5.62167	4.22426	7.73376	6.04031	5.91116	0	4.07672	2.35635	2.76328	3.0152	5.57168	5.29376	2.03346	6.05637	10.222	4.43699	6.0594	3.63584	2.58012	7.13381	5.92009	3.35327	4.27567	0	1.65267	7.27373	4.75006	0.107169	3.56627
arf4a	0.982126	0.00737102	0	0.0444877	2.61111	0.0301571	0	0	0	0.0128792	0.0394507	2.17664	2.00429	1.84083	6.25273	2.34064	7.65716	4.18529	0.357092	0.409549	0.759457	1.3261	1.50039	2.96671	1.67626	2.53465	0.0304206	0.0618282	0.0797845	0.0804184	0	1.66906	0	0.0327977	0.0268414	0.03114	1.95304	3.61622	0.670556	4.57327	0	0.0226785	0	0.0305751	0	0.016698	0.0177201	2.22133
arf4b	0.986491	0.00255536	0	0.0152731	0.0184265	0.0103911	0	0	0	0	0	0	1.41723	0	0	0.05359	0.0261222	0.0292643	2.03851	0	0	0.0221876	0.0325474	0	0	0	0	0	0	0	0	0	0	0	0	0	0	0	0	0	0	0	0	0	0	0	0	0
arf5	81.3654	115.126	111.948	99.4753	80.4053	108.453	133.99	154.055	139.316	123.11	138.419	148.355	295.85	240.658	175.328	140.551	161.129	195.023	174.727	180.496	206.005	225.841	163.458	162.508	151.462	147.938	135.072	287.286	181.724	197.416	200.156	164.899	128.203	154.329	147.187	149.104	127.071	148.327	152.836	165.336	200.56	179.176	141.951	144.296	159.352	170.525	236.518	186.7
arf6a	23.5234	28.5171	36.0402	28.3716	26.2334	16.6641	20.9501	17.6086	16.9915	25.9504	37.1594	14.0585	80.3427	41.3265	57.3457	20.496	46.982	40.5965	40.7951	37.5666	48.8805	37.0337	11.53	42.3581	32.1542	28.4362	94.7918	45.2849	29.2925	41.194	38.9676	46.1155	34.6889	35.8875	26.0504	33.5837	53.2837	21.9231	52.6748	39.5827	41.7847	40.5431	43.1765	22.3427	33.6015	40.1719	57.616	31.2373
arf6b	39.2176	32.778	38.9339	39.7758	45.926	35.412	22.7621	35.2469	29.4083	20.215	27.8589	14.0894	60.3025	61.1244	56.4289	33.4666	66.7554	31.094	55.0916	32.9073	38.6183	39.6224	20.4679	34.4687	37.9876	40.7809	30.2635	18.2375	25.9929	30.4472	32.6827	49.8516	48.46	30.0325	45.5571	33.719	41.3659	32.6399	31.5701	37.1308	35.8172	34.145	27.7815	39.2685	45.2178	38.9709	23.6825	52.4553
arfgap1	0	0	0	0	0	0	0	0	0	1.11433	0.0199421	0.00577986	0	0	0	0	0	0	0	0	0	2.31681	0.0228797	0	0	2.52512	3.32267	0.0654293	0.0844649	0.0851371	0	0	0	0	0	0	0.595835	2.72606	0	0.043617	0	4.17444	0	0.0155565	0	0.00851848	0.00903813	1.12489
arfgap2	44.1096	47.5604	49.6359	42.879	41.9228	90.2533	98.5062	55.0963	38.0063	130.949	67.0169	103.046	69.4857	58.2192	89.0393	117.354	72.5453	86.3004	55.5779	42.0231	51.3236	137.924	91.2238	79.7815	51.5742	50.7906	61.6976	99.5455	51.8517	86.1585	64.6552	69.4059	41.3092	62.2316	52.9663	54.8423	51.7447	67.1415	60.9769	89.5797	45.0803	56.5538	51.248	40.957	49.592	49.9203	49.3294	45.5308
arfgap3	9.82768	4.24956	4.85965	0.277601	7.47375	6.28258	4.55268	7.09472	6.63277	0.115031	6.61461	1.28448	11.1239	2.76879	8.89259	0.553691	2.94351	8.18848	10.9409	7.84067	7.47934	10.3916	2.04224	5.90263	2.5489	5.49542	10.3272	9.38206	4.79944	8.88405	7.05586	10.7108	6.7216	5.01747	8.5222	7.64911	9.92192	6.25437	0	2.49905	0.727037	4.26961	7.1526	1.9396	13.4077	2.66908	13.3264	11.838
arfip1	72.5763	81.2489	51.586	34.5269	41.9165	31.8468	47.4301	45.2069	40.7059	34.4156	47.0891	38.3084	77.4603	70.526	86.5406	55.7088	37.9124	25.6751	25.3006	47.7498	72.5726	38.4763	32.4519	45.3075	95.5295	58.0492	81.2842	48.2887	32.5076	62.3577	56.5904	76.1288	55.7331	91.3146	67.138	55.042	99.5699	52.9426	62.5726	57.5391	27.9281	52.2932	47.6183	52.3331	46.9038	28.2804	66.3704	56.1964
arfip2a	141.19	142.604	111.926	106.81	114.157	161.307	111.171	107.242	148.372	139.554	153.686	115.983	107.757	123.123	136.634	103.846	127.377	154.296	90.0788	140.66	110.958	74.341	109.798	105.388	124.794	114.592	138.349	130.225	107.706	109.586	138.972	139.27	116.902	154.077	142.765	135.365	162.037	166.974	109.471	167.626	141.583	104.59	151.996	96.3077	125.758	108.46	139.242	85.1716
arfip2b	15.6825	12.7135	16.5442	14.3818	16.9697	24.9372	2.6181	2.99646	10.5578	20.9371	15.2456	16.085	12.5233	11.2285	21.2187	22.3351	18.7128	16.7535	8.06938	7.4537	9.9209	23.1503	10.848	15.7675	6.55378	9.39869	16.2284	21.474	15.0701	15.1192	13.298	8.88193	14.4448	13.8791	7.47682	13.5753	13.2887	11.5129	1.23906	8.45575	9.35674	14.8657	14.4085	6.2713	6.0748	15.7239	11.1713	21.2374
arfrp1	3.91216	4.24892	5.84039	3.10722	10.1232	6.27886	3.61961	2.54605	6.64113	3.60397	8.00514	2.41215	0.621396	0.910505	6.37286	0.259861	0.121901	5.16086	3.88213	2.11071	4.32364	1.46394	0.20154	2.95474	0.753138	0.692575	4.50421	1.47276	5.41373	0.159483	1.76052	0.641099	1.46168	1.63442	2.73927	2.8742	2.87789	4.50562	2.28897	2.41267	0	2.14476	2.71378	5.27521	0.831939	2.42677	0.0818689	1.26354
arg1	0	1.04439	0	0.0301554	1.36104	0.0204782	0.889382	0	0.75989	4.48279	0.146398	2.27231	3.23841	0	0	1.75875	0.0625661	0.0702115	0.62612	0	0	0.00765497	0.0112001	0	0	0	1.13268	2.4249	0.0448466	0.0451982	0	0	0	0	0	0	0.0760433	0	0.774203	0.023065	2.72	0.00842209	0	0.0968211	2.72165	2.35883	2.38221	0.0478089
arg2	446.106	451.101	559.717	505.596	349.866	418.982	3426.04	2627.94	2487.67	1955.49	1312.6	1785.26	230.668	244.402	256.533	291.64	142.504	143.87	1886.65	1565.03	1168.84	2213.89	1502.66	1532.56	1237.94	1362.16	1596.91	1427.66	1238.58	1437.21	1466.06	890.499	1040.49	1272.6	922.579	819.782	948.547	1101.29	1348.47	1157.29	997.102	894.943	558.07	901.816	774.786	899.926	903.956	931.211
arglu1a	1972.69	1707.18	1753.08	1586.86	1339.56	1568.38	856.836	1610.55	1546.68	954.772	1217.05	1092.01	1534.89	1582.86	1903.82	1159.76	1343.5	1363.37	1238.18	1466.09	1635.3	520.103	1340.72	1413.4	1505.95	1839.18	1684.19	1570.33	1318.9	1449.56	1882.89	2043.49	1495.75	1805.68	1492.23	1319.87	1386.97	2110.87	1634.8	1424.56	1254.65	1417.57	1363.55	1437.14	1833.16	1520.96	782.227	953.018
arglu1b	468.655	446.889	375.706	521.286	517.139	602.909	96.4557	404.609	406.698	327.713	527.415	287.571	408.345	432.362	405.38	430.467	467.848	487.251	423.976	458.055	463.925	250.338	665.895	618.557	417.817	424.21	393.275	615.544	644.483	569.565	530.256	525.53	485.485	438.091	489.798	536.52	437.293	484.847	468.703	491.199	394.843	571.67	532.2	508.866	433.013	435.978	293.771	336.51
arhgap1	294.13	434.127	425.398	285.725	208.44	285.269	246.161	267.755	247.754	204.715	203.412	172.846	314.511	391.069	405.551	283.339	174.755	249.512	299.715	232.521	344.371	224.909	304.827	170.377	395.163	324.842	392.998	197.932	328.445	211.733	283.254	299.662	302.064	330.067	218.811	287.344	382.826	371.029	319.761	207.457	225.074	224.045	350.599	496.476	422.542	225.491	129.897	182.202
arhgap10	52.9293	68.6743	71.0571	78.0018	82.835	63.1792	78.4132	63.489	76.606	74.5282	87.1541	58.0697	73.8477	63.8738	68.6836	119.089	80.4629	75.298	53.0591	74.7675	61.9898	75.2128	64.1231	59.0913	69.3322	68.4857	57.0669	69.8869	76.9517	47.5432	101.87	86.5855	89.1304	73.4885	78.6481	73.2132	85.908	91.8562	91.9109	79.1477	66.4136	109.812	81.8295	61.3428	80.6141	91.1706	63.0088	55.2174
arhgap11a	5.87664	2.1688	5.83173	9.68195	13.0329	5.16739	1.79135	0.466917	5.93989	4.61382	0.257557	2.34748	5.17466	7.55259	4.36434	2.51727	2.90416	9.33684	6.8948	9.30442	8.76824	0.238585	1.98806	8.87322	7.07536	7.98429	13.694	8.17704	2.00451	3.4565	8.91723	5.1669	7.60284	6.30846	0.309052	10.195	5.89399	8.89018	0.514127	15.1259	3.28842	7.45908	8.90036	21.3131	6.95627	5.14471	32.537	10.8872
arhgap12a	213.742	230.279	228.756	169.303	178.806	193.104	356.546	154.916	214.166	288.595	257.536	315.204	82.659	66.6866	77.5054	119.483	97.7732	83.6395	243.522	189.005	158.541	133.809	160.405	204.873	234.286	191.109	179.131	204.186	115.641	137.147	162.84	174.638	178.19	206.946	184.161	153.792	239.527	184.595	210.19	116.427	156.039	129.12	183.517	156.772	113.299	118.19	65.7055	117.367
arhgap12b	281.396	270.442	260.866	216.185	266.29	257.417	408.332	548.821	571.208	512.255	591.665	591.138	340.525	317.719	193.77	205.5	249.522	381.084	417.184	413.146	431.09	574.752	410.508	440.267	392.009	369.302	493.092	516.784	387.744	387.608	440.911	414.18	358.641	398.727	304.382	266.508	368.586	469.979	424.115	299.614	240.393	251.786	389.335	306.825	290.454	274.041	181.567	228.761
arhgap15	16.658	21.1257	20.4402	22.6296	25.8178	14.0835	5.34101	11.3506	22.1118	25.8143	23.9	17.4025	25.7445	17.8592	8.67576	25.7453	14.8839	10.1261	17.6589	12.9668	23.5353	22.5016	41.5077	18.7062	24.9054	6.02715	26.7376	30.0073	30.0499	34.4554	21.1413	13.9528	21.6857	68.0555	27.2934	34.8158	22.2797	23.1194	9.85297	19.0483	4.91701	8.59668	21.5474	28.8253	22.1168	24.3413	15.013	26.2761
arhgap17a	0.962028	3.20317	0.948224	9.46978	4.73943	13.251	4.51273	9.88401	0.613179	2.52355	14.2064	6.94168	2.32533	6.55217	2.50967	20.3885	6.83479	14.7502	5.48667	5.90626	15.1802	6.73603	11.8195	3.9259	6.17919	9.49589	5.95742	17.3407	13.3849	12.0493	8.86909	9.8881	11.5303	5.03451	5.92189	4.90856	11.0396	14.3022	2.83814	2.6034	8.53186	8.53246	10.9257	5.86912	7.11093	2.61043	2.65185	5.99994
arhgap17b	0.951376	4.31105	3.85242	19.8322	65.2429	17.7037	0.774024	4.25117	6.22037	36.3823	59.5446	34.5613	4.48424	8.37424	2.44814	70.4241	26.6323	23.6104	3.51855	4.4244	5.46918	19.5517	34.6644	20.7003	10.3723	6.12352	6.00635	21.4934	22.0422	19.3286	6.00593	4.08893	12.523	64.3716	31.16	35.8968	17.5844	3.40269	10.8794	14.1726	2.379	5.38647	13.4729	6.3088	5.16815	18.1152	17.1438	21.2933
arhgap25	0	0.00741798	0	2.49588	1.40801	0.030351	4.74095	0	0	0.0300332	0.0932672	0.0265006	1.85976	0	1.77138	1.85776	1.37407	1.42432	0.901931	0.348331	0.652143	5.98231	1.56809	0.980785	1.60336	0.749897	0.0359071	2.55241	1.49389	0.0952595	0	0	2.40807	2.76057	1.40957	0.0890807	2.39367	0.860638	0.716402	2.31473	0	0.0157355	0.897058	0.0583734	0.882842	0.0317231	1.2094	1.17907
arhgap28	0	0.00258074	0	0.0154256	1.31076	0.0104947	0.938944	0	0	0.00650553	0.0198273	0.00574678	8.29793	0	0	2.03791	0.118291	0.133096	0	0.485395	1.54459	0.0427769	0.0629829	1.97784	0	1.65553	3.30385	0.0555661	0.0716546	0.0722221	1.78855	0	1.52162	1.54671	0.0880013	2.75975	1.80346	3.65432	0	2.32956	0	0.0175448	2.74432	3.93298	1.77528	0.0585204	0.062167	0.053523
arhgap29b	101.975	119.318	101.242	62.9101	99.8972	50.8137	49.1374	63.497	98.8016	58.087	117.565	47.6963	79.0068	118.488	101.391	115.913	60.6907	68.5523	25.6428	54.2087	101.004	38.6949	75.9094	70.9222	120.166	64.2874	88.4295	101.389	86.4247	88.2211	61.8261	66.7393	104.217	179.231	84.4803	104.851	114.82	72.4802	68.0218	43.3106	35.6429	27.8339	116.038	158.865	128.552	51.4362	34.9327	52.921
arhgap42a	12.7687	1.12	6.80553	5.8856	9.12439	11.1681	43.9339	11.8835	15.2783	31.8369	11.4872	40.3269	13.7709	19.7694	12.2663	20.5091	21.2058	8.75141	5.51769	21.6772	9.3413	75.9652	18.6772	22.6486	15.0087	8.61842	4.84081	22.5948	9.3573	12.192	6.03356	14.1679	18.9025	18.6663	25.2662	23.9038	13.2207	12.3711	14.7953	11.9842	3.21756	13.8438	19.8857	6.30249	8.76266	22.7864	10.0083	12.0296
arhgap4a	29.4311	40.0131	18.4821	9.07897	24.4983	7.94032	11.8415	14.4976	14.7488	11.8492	13.8343	4.81934	29.1013	25.381	31.823	30.0983	15.0829	12.9855	2.38352	11.9838	44.2036	13.4094	9.67878	20.6901	36.0424	7.62032	38.2207	28.7943	28.7579	27.4087	23.8926	17.892	14.0819	39.5219	21.5553	27.2098	37.8079	19.4887	6.65882	10.9311	7.50338	9.66062	23.3936	23.1872	46.4485	5.20473	12.5663	13.3496
arhgap6	36.2834	34.8511	32.1205	27.1881	38.2164	21.6858	68.5792	29.8764	34.1407	32.0455	26.942	41.7113	50.538	59.1298	111.04	198.383	117.941	133.45	30.0918	28.5158	36.2529	26.5568	23.2203	32.5059	39.0197	26.1615	19.9399	55.4019	23.1047	24.6468	57.5457	95.4524	61.2297	27.2718	40.3381	45.8974	43.5603	37.0035	55.6863	23.049	22.8143	108.52	72.8985	55.3254	88.7665	51.2188	25.0206	39.6794
arhgdia	272.561	294.746	286.172	344.971	272.619	282.675	168.552	224.316	286.069	233.099	319.812	281.63	428.601	298.882	273.153	294.834	352.501	257.881	438.562	334.504	458.928	217.274	510.548	461.944	338.586	300.025	290.891	348.396	500.378	343.449	247.831	280.868	308.215	240.132	241.435	244.887	268.141	317.923	287.17	286.419	399.319	351.969	402.713	328.94	307.205	362.929	457.36	314.917
arhgdig	38.2737	29.5402	19.4552	33.5937	12.8967	2.93846	39.2608	21.6162	42.5592	17.9528	47.9041	17.5737	86.6585	41.3023	43.0874	31.7762	106.328	36.6393	62.3978	73.7996	85.5437	25.6144	28.2155	71.9105	49.1751	38.8115	89.2618	41.4547	47.2159	72.5	86.8779	42.657	74.8724	73.0204	39.0488	65.3671	40.805	84.1211	68.1529	32.5714	59.761	28.8856	78.3539	56.6601	38.8677	68.0124	44.5209	27.7956
arhgef11	40.1994	24.3583	17.4821	41.1549	54.7825	55.1966	26.3338	22.1411	43.1596	44.9548	98.549	31.4368	28.7695	51.7185	37.8331	85.427	33.783	35.0881	36.7145	17.2287	40.1845	38.4773	97.0836	36.4342	70.7017	25.1658	58.1407	77.7093	33.8875	63.5992	27.2646	60.9744	57.3333	83.4841	64.1958	68.23	95.7291	35.2736	44.8446	20.6319	15.1155	27.7946	52.1107	93.5283	83.4263	27.1016	49.4175	21.8639
arhgef18a	9.77848	10.6354	17.5048	32.1922	40.3664	23.9401	31.0337	16.0899	21.0747	29.5249	40.901	19.818	22.1764	38.5611	17.4749	43.2685	30.9265	48.2375	15.993	26.5425	14.0749	40.2833	17.1235	21.6661	30.893	22.8907	42.9271	43.618	36.2881	29.1186	16.6717	22.3685	18.5931	49.0199	49.3142	37.7762	54.7752	22.9077	34.1396	12.2461	13.4591	20.3127	26.9292	44.4893	22.0484	30.4534	38.07	18.1661
arhgef1a	42.1545	35.9555	48.6737	24.6814	75.8319	42.9551	32.7606	54.3526	23.4015	48.4177	43.7026	44.0283	79.9768	103.447	89.9363	60.0318	60.6034	83.5236	70.3893	45.8805	42.3362	33.3525	42.9242	54.1761	45.1427	49.3339	54.6362	41.3612	52.9426	57.5427	61.16	49.6811	51.3639	43.8407	23.4544	63.4132	46.9419	78.8005	41.5592	34.9335	42.5677	59.7005	62.9858	60.8648	73.652	55.973	26.2188	25.4142
arhgef1b	57.8374	66.5605	69.1111	58.438	66.2507	83.092	66.5281	54.5105	58.5599	93.2673	63.3149	83.3755	61.1859	71.4024	43.0134	121.14	83.1604	126.084	61.4273	63.61	78.4294	96.3253	77.8912	106.388	174.447	127.934	166.431	153.906	289.904	292.427	112.335	143.027	88.802	155.688	197.931	160.958	99.6801	107.838	100.504	95.7809	54.4239	51.2801	135.887	73.0486	75.1967	87.7279	79.0471	95.7465
arhgef3	0	0	0	0	0	0	0	0	0	0	0	0	0.408773	0	0	0.0190075	0.00932562	0.0104392	0.438632	0	1.54521	0.0427158	0.0628922	1.97785	1.60397	0.750029	0.0358589	3.71062	0.0943747	0.0951285	0	2.51987	0	0.0481024	0.0393254	0.045658	0	0	0	0	0	0	1.8434	0.0584273	0	0.0317521	2.31454	0.029067
arhgef39	5.89233	9.40932	5.85304	1.69268	0.279414	0.15085	5.45731	6.93402	10.8725	3.65273	2.30723	3.57096	1.72325	9.54611	3.52912	0.344151	1.51932	1.59112	0	0.148869	13.7656	2.76871	0.2613	5.91877	2.49578	8.80542	22.6004	5.66448	3.46064	2.02731	9.84514	6.79396	0.484795	9.00031	5.79323	6.13789	1.67584	2.65014	3.98824	1.28099	0.770238	4.22546	0.818283	1.72388	9.06468	1.36481	7.15968	2.48411
arhgef3l	6.9033	2.11752	0	0.137357	1.66267	1.34645	15.6495	6.69909	4.73495	8.29988	11.7712	3.63049	9.82232	2.7586	5.21671	4.43699	4.27428	18.4158	7.31301	8.45948	1.96631	12.8433	10.3981	6.89053	2.59523	6.36686	6.95674	5.56684	3.37137	12.7599	6.24933	6.13031	1.29522	4.69939	1.72795	7.22983	7.32815	4.37304	4.56033	8.24414	2.44077	5.34043	6.25581	3.30066	6.15507	9.64565	8.59006	10.6355
arhgef7a	10.76	26.3898	10.673	20.0413	26.0008	42.2663	31.087	21.151	22.8145	28.2697	14.656	14.0611	23.1767	29.1831	21.1252	22.9712	11.1367	26.3097	22.4769	25.1304	19.5224	34.1454	33.2453	26.5921	29.2836	18.1644	30.1453	10.106	35.7002	21.4622	41.7484	30.1276	20.9467	16.2129	31.3429	31.8163	23.4223	20.248	25.4838	34.5397	26.4592	18.1825	27.8519	55.4534	30.119	31.61	7.77701	16.9695
arhgef7b	55.8741	52.8633	55.4662	79.3629	106.772	58.1741	30.9305	35.4491	35.7767	44.9047	58.5649	37.1425	64.0591	41.2849	84.6937	78.0726	76.3164	64.155	46.7641	43.3146	33.0012	38.364	44.0534	24.6078	44.1517	41.2983	50.0082	57.4103	44.0688	51.5844	46.8587	61.0549	65.834	42.468	55.6926	54.7621	55.3342	42.3217	42.3361	66.918	49.4458	51.2039	33.1953	26.6431	41.616	72.5463	38.2934	32.4487
arhgef9b	53.9068	76.0673	83.7178	79.5258	70.9627	91.95	143.083	177.308	203.03	126.717	159.459	165.766	15.8329	29.0956	37.8916	59.65	49.3133	36.2744	115.63	91.4326	84.1732	72.8997	92.9884	67.9494	66.5215	73.2187	77.9182	82.1918	71.2592	74.4829	90.4028	73.8234	54.1938	56.4278	71.3684	63.9917	64.0293	58.2454	85.1685	65.8931	63.9612	46.9892	72.0064	48.1897	70.945	66.8381	22.5674	43.2241
arid1aa	36.2768	23.297	24.3102	39.6632	41.3424	47.6941	16.3019	30.0937	18.5454	43.5357	41.2666	30.1465	30.2316	41.3382	28.9585	56.7337	57.3878	56.8071	33.4207	21.5133	18.4811	27.839	52.231	25.6018	20.2763	24.4889	36.0675	37.0246	55.2138	43.7672	26.5801	21.7514	20.2675	20.5065	35.1804	20.0218	28.2688	25.6141	22.3183	23.9917	29.9305	17.1222	36.0526	29.0089	25.6623	38.6964	7.76665	20.4781
arid2	212.763	192.278	172.277	183.376	276.344	139.047	184.169	140.092	247.181	164.456	104.23	165.782	250.254	280.163	190.322	78.1557	217.19	251.818	99.3045	184.788	184.021	195.359	42.2006	202.914	180.112	253.351	180.347	200.248	85.645	287.877	176.967	168.452	238.68	264.483	224.142	221.931	137.781	191.71	160.601	186.805	115.868	170.652	105.063	113.848	200.247	204.343	117.343	160.373
arid3b	68.6264	100.297	75.9248	36.1311	73.9225	85.6804	18.1031	35.4602	63.8978	55.3924	38.6464	26.8141	44.0979	37.5612	44.0439	51.3907	46.9281	51.4111	26.7001	41.8938	26.7794	44.5835	32.0548	17.711	48.2608	58.1881	68.4643	38.6885	58.8492	33.9487	30.8895	42.9148	64.5913	43.6001	20.5734	46.975	52.2169	49.4863	42.4213	37.2486	44.342	40.5546	55.6849	72.5549	81.5674	44.048	83.636	39.7232
arid3c	0	0	0	0	0	0	0	0	0	1.11433	0.0199421	0.00577986	0	1.91415	0	2.94035	0.0386817	0.0433599	0	0	0.535761	0.00761041	0.0111348	0	0	0	0.0116498	2.38287	0.0301941	0.0304296	0.906011	0	0	1.36088	0.0273874	0.0317745	0	2.74186	4.24511	0.0372445	0	0.0135494	0	0	0	0	0	0
arid4a	936.352	615.936	681.361	701.895	789.619	812.501	1620.07	1022.9	909.181	1168.75	1054.45	1224.08	652.043	810.222	667.988	1165.23	616.991	867.426	821.912	693.4	713.476	949.038	1049.02	807.649	777.616	714.034	818.856	839.314	936.862	788.599	850.702	901.278	799.627	889.495	725.493	667.669	783.553	1007.8	938.41	613.548	578.205	621.889	938.494	958.164	846.605	778.153	403.625	416.836
arid5a	0.970871	2.12187	3.90771	5.24907	0.181943	1.36068	0.847057	1.87534	2.3676	3.55772	4.9676	7.87171	0	2.85375	0.84824	3.25413	1.37441	1.4247	0	2.80299	0.974958	5.02834	3.02825	5.92841	1.49215	0	3.37137	1.41498	2.80951	0.121266	4.51096	3.88625	3.89735	0.194563	0.157471	0.184162	2.35807	0	4.94495	1.25211	1.68644	0.0230729	0.83033	6.72476	0	2.49425	3.67546	5.80923
arid5b	0	0.011605	2.94351	1.39237	1.48559	0.0477371	0.907409	0.635644	1.69183	0.0298251	0.0926052	1.15191	0.813076	0.895532	4.43186	6.79802	9.96616	0.193887	0.431602	1.18543	0	1.28087	1.43016	0.985177	2.5567	0.679943	0.0650292	5.11801	1.66161	4.24155	0	1.34864	0.568465	10.9113	2.93159	5.69507	2.1179	2.70079	0.688933	1.23422	1.70576	0.0197699	1.83148	0.071845	0	0.0389514	2.33925	1.19404
arih1	566.696	558.878	616.149	841.957	575.919	678.771	456.696	437.825	347.737	627.974	492.109	582.975	479.293	509.407	529.628	667.273	603.346	868.339	480.546	445.563	382.316	873.054	438.108	540.733	426.041	474.455	379.316	637.365	460.373	574.028	501.911	532.328	424.987	559.14	461.309	492.572	366.9	540.496	528.193	494.843	492.143	669.777	435	390.182	466.641	740.034	292.596	569.673
arih1l	19.5924	16.9632	32.1305	29.796	26.3022	43.7534	12.6692	15.4918	13.6728	36.3362	30.7411	22.0289	25.5742	24.3665	35.1906	65.4256	28.476	74.2517	23.1246	18.1684	20.5564	37.8775	33.1121	16.7307	31.0698	27.1743	9.52388	19.353	28.4324	17.0492	22.9786	21.7216	38.098	20.5621	20.239	27.2952	30.1929	32.6475	32.3711	45.3618	21.1621	46.8669	38.7248	27.7777	24.7283	29.2655	33.2538	27.5949
arih2	432.391	346.527	406.882	363.739	366.434	329.434	743.083	587.21	551.623	553.617	276.085	541.35	626.523	676.735	827.635	654.469	750.763	796.391	531.35	430.711	339.451	533.76	249.315	389.048	375.398	422.854	353.617	416.749	263.895	326.846	513.453	509.756	502.186	439.528	351.61	484.894	491.936	552.904	481.073	383.524	395.694	563.144	420.63	374.148	409.061	501.676	398.464	595.905
arl1	296.11	309.489	256.002	182.218	215.772	225.945	189.571	239.582	286.996	207.064	231.076	163.586	269.446	263.198	269.736	188.119	245.338	191.05	181.295	243.333	267.636	273.543	271.365	233.428	234.176	245.993	277.927	226.41	255.81	226.541	211.513	251.484	234.801	264.715	234.222	238.706	271.187	257.877	234.679	259.978	279.823	214.431	312.821	309.769	262.068	229.111	302.137	306.408
arl11	0	0.00258074	0	0.0154256	1.31076	0.0104947	0	1.5662	0	0.0125526	0.0384406	0.0110854	0	0	0	0.019799	1.19836	0.0108724	0	0	0	0	0	0	3.02026	0.753811	0.0344939	0.0702245	1.48517	0.0914266	0	0	0	0	0	0	0	0	0	0.00483188	0	1.04109	0.905898	1.34621	0	1.17924	0.0259974	0.0224274
arl13a	1099.11	857.827	722.236	838.227	791.411	938.674	1673.72	1784.68	1887.94	1795.71	1773.92	1783.99	3573.78	4119.73	4627.12	3873.22	3763.4	4427.99	1710.61	1896.82	1952.95	4743.22	2042.7	1652.72	1373.16	1901.96	1927.32	2302.4	2002.8	1794.39	1545.53	2102.95	1591.67	1721.71	1646.35	1821.06	1194.96	1816.7	1445.52	1432.94	899.708	2418.98	1855.19	2042.39	2130.56	2188.37	1663.86	1928.43
arl13b	463.765	358.155	289.07	389.321	437.053	486.858	138.431	314.934	290.917	316.937	307.911	260.849	470.518	444.595	403.629	390.48	375.546	453.884	324.705	451.241	360.198	264.681	434.37	304.338	321.587	344.64	383.848	487.913	401.144	364.756	390.381	399.051	344.989	307.324	409.69	419.404	281.121	386.994	295.044	251.65	153.336	238.954	343.455	335.657	254.115	289.793	168.012	201.267
arl14	0	0	0	0	0	0	0	0	0	0	0	0	0	0	0	0	0	0	0	0	0	0	0	0	0	0	0	0	0	0	0	0	0	0	0	0	0	0	0	0	0	0	0	0	0	0	0	0
arl14ep	56.8508	83.4422	78.8465	66.9399	101.027	63.2323	33.6392	62.4788	51.3249	39.1712	60.8911	56.7547	98.2755	88.3621	99.6621	45.2139	81.8215	80.8246	66.1184	63.9587	69.4035	55.6347	52.1328	58.1081	62.0926	65.2974	60.5106	53.6699	72.4464	59.3681	60.1415	50.9862	77.0964	71.6423	82.5713	69.9393	43.661	58.2473	65.6403	71.8214	69.1194	74.6334	52.889	90.3484	113.392	82.9373	151.287	100.553
arl15a	6.8748	3.19654	3.88529	0.248482	9.94913	3.86583	7.44613	0.450433	0	3.52725	4.8447	2.36005	1.76941	5.69598	2.6192	8.02617	0.151632	0.17088	0	4.34174	1.07433	0.109127	1.6452	5.93368	0	0.672338	11.0395	0.141793	0.184605	4.27623	1.74739	3.09617	1.43402	1.67771	1.53755	2.93066	0.303374	3.69166	0.736675	0.0356985	0	1.06862	1.84346	0.0583617	0	0.0317168	0.0336709	2.26914
arl16	11.7506	13.7619	11.66	29.0744	22.6725	12.7802	9.95613	8.5777	13.8036	8.45952	25.0974	25.2394	9.43494	22.5996	14.0374	19.0092	21.2914	19.4178	12.4427	15.104	9.7028	20.883	22.3237	11.8106	4.39509	25.9174	10.5636	12.4535	16.4741	13.7253	20.3301	12.5269	7.17553	33.5155	24.1895	35.6258	16.9892	13.2239	9.07647	25.9493	5.7896	12.8171	13.4745	10.433	8.76144	8.69979	13.5816	25.901
arl2	75.5022	78.1484	73.0103	62.6127	52.7077	55.6638	52.8464	67.9091	69.3687	67.3413	47.7046	37.2633	75.842	89.3326	69.5995	63.5456	92.2439	46.3931	78.8199	100.365	95.0431	49.2329	58.3025	47.261	72.3705	55.5965	99.797	52.4031	56.3285	74.3503	64.6155	54.8344	80.2245	51.772	67.0742	63.8869	52.2482	96.3527	68.635	71.9372	90.4923	79.9931	68.2818	55.6426	73.4878	58.6059	100.864	83.72
arl2bp	0	0.0117487	0.970939	2.58594	1.48817	1.25817	1.87933	0	0	0.0188328	0.0579613	1.12905	0.409433	3.82553	0.850615	1.84295	0.0787774	1.41732	2.51262	0	0.275932	0.0497529	1.44964	0.984533	0	0.743373	0.0383111	3.73015	3.96403	0.101796	0	1.56823	0.720954	0.078857	1.38118	1.45071	0.996548	2.66173	0	7.90959	1.66758	1.09432	4.61168	0.13005	0.839048	1.27615	0.0741575	3.4772
arl3	210.798	208.121	188.827	208.857	195.645	239.617	218.785	245.101	242.874	230.648	160.026	201.746	280.337	251.902	274.134	207.108	216.016	249.273	223.374	220.855	227.07	365.523	187.968	153.634	220.757	217.425	147.848	205.651	184.79	167.369	215.1	281.075	198.514	207.323	204.271	175.157	227.607	255.297	200.709	208.496	201.266	189.89	204.912	225.448	230.249	210.718	167.912	253.665
arl3l1	492.195	483.833	436.073	403.616	385.12	493.265	769.361	1041	1035.71	819.843	947.254	774.416	536.997	685.227	644.266	509.386	754.589	632.208	886.185	983.523	756.819	274.245	828.099	726.884	819.392	930.732	896.76	766.791	930.912	755.316	921.579	890.776	668.141	709.1	772.455	632.711	856.284	947.674	890.413	739.283	783.87	676.285	721.76	714.339	669.402	699.085	741.226	855.77
arl3l2	643.172	872.573	640.477	683.404	841.729	658.717	340.893	440.766	438.403	385.684	402.835	431.194	298.381	311.132	193.767	203.635	380.386	327.072	428.853	591.152	278.246	177.62	165.564	363.447	419.927	677.783	617.482	385.656	377.37	434.737	472.775	388.455	474.361	267.036	327.232	427.044	460.926	476.88	419.184	604.874	503.269	471.463	424.176	504.923	453.31	543.166	686.747	634.318
arl4aa	20.6143	12.687	11.6715	15.5027	9.58094	9.02355	106.33	16.6514	17.6705	28.5096	11.6942	33.6584	5.99963	12.1641	21.1776	49.5464	22.6549	6.1187	4.73458	3.34247	5.14594	26.6951	6.52246	21.7023	11.5913	13.5552	3.69832	7.18989	3.65552	35.6359	10.5805	13.596	10.4766	11.0606	16.8117	10.8063	17.0799	6.94141	15.5076	10.8799	13.6405	15.9762	13.368	21.9484	4.2348	16.0227	65.3647	22.7814
arl4ab	27.4437	20.1305	23.3401	57.2582	23.5026	40.1994	83.0321	28.9285	47.096	73.2799	29.1559	125.844	20.9706	21.5495	22.7879	63.0478	38.8392	53.7663	47.6349	35.0412	45.7265	38.4738	39.8365	55.1676	35.131	21.2728	34.9018	47.611	23.187	45.1509	42.6528	33.2289	41.8583	16.2011	13.4105	20.1815	49.1585	38.8567	26.0405	20.616	59.965	32.0336	66.7498	39.2736	39.8544	24.5792	12.7144	44.2119
arl4ca	22.5395	21.1673	32.132	31.139	23.3482	35.1475	18.1707	24.6326	16.1291	19.0375	40.634	26.6276	22.6788	22.5451	23.7864	31.7801	22.8553	19.6972	17.2999	10.739	21.4606	18.5447	14.0734	30.5575	21.6928	31.9939	22.1593	27.3607	24.2962	21.4922	26.5472	20.1519	34.162	26.5339	27.1377	24.4709	27.1385	21.1845	26.3848	22.7448	8.32119	21.3377	17.9435	23.1286	16.7704	15.954	20.9551	25.0223
arl4cb	2.92436	16.7414	9.75437	3.16811	0.37857	5.15552	2.63281	17.0532	14.9277	2.56819	5.73342	8.14802	11.6342	6.54671	17.8822	4.55747	8.12064	1.82417	8.34167	4.62139	12.8951	11.7383	7.80026	8.86264	14.0882	8.66735	12.7373	4.49899	10.6333	12.0508	16.0903	7.39516	15.4001	10.8291	3.31508	3.57957	19.9463	5.18539	14.0727	8.46677	11.1051	0.0674046	8.11382	5.9518	11.6517	4.98161	2.67752	7.18356
arl4d	243.159	223.963	261.857	214.566	149.881	217.043	165.843	261.615	250.233	197.616	186.012	232.965	308.965	362.823	398.429	291.222	387.324	294.021	194.527	226.955	167.553	91.6929	172.447	203.89	142.885	165.592	195.309	175.478	142.551	153.584	234.593	191.854	253.813	154.82	219.929	277.777	213	212.735	241.572	230.166	360.089	447.85	249.853	237.304	329.499	260.641	261.486	243.062
arl5a	40.2164	27.4852	33.1005	38.0745	23.4443	17.9497	19.111	24.0212	31.1767	24.786	17.8833	11.7706	37.8505	37.5909	35.2198	31.1207	53.2388	32.2234	50.5241	31.3752	44.1331	13.6726	15.9154	28.5585	44.0472	22.9618	34.8096	30.1522	27.358	11.3799	59.5055	33.016	30.0418	35.9613	28.8671	39.5028	29.2429	43.3361	26.8497	25.3322	50.4964	40.5127	44.985	50.528	34.4913	36.584	27.335	37.1439
arl5c	13.7163	10.6151	3.8536	13.033	31.1798	29.7769	21.918	7.7917	7.07853	26.992	23.9894	23.088	21.2487	10.3029	12.3039	26.6802	4.45044	6.00825	6.98551	9.3305	9.02559	21.8189	9.37519	12.8072	13.2849	11.7195	27.7766	12.698	25.4654	34.0664	6.91482	11.7903	20.3856	31.8663	18.6591	31.1769	15.6026	10.5158	13.8532	19.0429	12.7395	15.9904	8.00625	7.65184	11.4806	11.0346	22.9904	14.32
arl6	50.0307	12.7646	23.3374	39.5977	23.5545	52.5681	26.4166	27.3275	28.5136	27.2355	28.0731	30.1179	42.0826	10.2367	30.7934	55.883	41.4235	33.5129	45.7454	28.2802	33.0658	26.7019	48.3631	38.4135	43.0987	36.6374	17.6613	42.3115	40.6677	27.6746	22.0062	27.6873	33.1606	37.3524	50.8743	42.3121	32.9087	20.1806	40.2673	34.7432	31.5217	42.6187	39.5972	23.6565	39.9054	43.6601	13.9086	38.2366
arl6ip1	818.677	812.409	995.787	980.034	745.313	851.698	1049.29	1145.68	1025.03	952.309	963.25	868.307	1026.57	1047.09	1094.65	1008.09	982.804	1047.16	838.034	1156.49	1000.28	1217.33	1012.9	944.553	922.238	1035.8	871.262	983.352	1012.77	1048.22	1189.78	1161.78	931.695	969.274	832.707	1117.19	952.716	1195.82	987.577	1038.76	1160.95	1116.76	938.368	1008.13	902.289	1038.79	1018.71	1058.14
arl6ip4	56.8863	54.8861	40.8779	41.2553	29.7202	28.0162	18.1234	30.0019	35.8824	15.6287	59.5257	40.4803	70.3777	79.9405	41.2951	31.8773	89.3967	65.4381	41.8195	35.1854	63.2168	39.656	16.0323	32.4953	32.6761	46.1718	40.77	60.0009	52.7721	39.7253	49.6139	49.7841	31.5069	54.1539	33.1514	41.1588	51.6969	65.4731	31.4175	45.5779	49.4706	46.9434	51.2256	32.4973	45.1107	43.9507	71.2624	63.3143
arl6ip5a	10.7739	20.0165	12.6466	19.5232	12.4763	7.8195	10.964	11.7848	9.78159	3.73837	7.34313	11.5297	17.2391	23.5615	12.261	8.5768	18.6815	16.7217	20.5719	22.4913	12.6785	8.23096	0.543727	17.7366	5.09158	7.0247	7.08568	21.0995	6.43351	16.1292	11.413	12.6312	15.0147	14.2688	17.1572	32.2586	13.2826	18.5314	12.9389	18.0094	21.3632	29.7675	19.7872	16.1647	17.6914	18.2859	20.9027	16.8132
arl6ip5b	454.943	411.999	409.799	377.94	375.687	294.204	860.715	503.484	564.625	658.833	424.489	510.12	554.035	485.962	363.036	439.983	343.487	460.884	374.744	483.996	481.378	634.127	364.954	421.549	463.404	531.091	464.115	527.89	454.277	398.363	470.986	316.01	449.353	347.76	396.996	461.919	375.831	483.114	421.581	449.272	440.99	453.314	450.327	379.9	383.372	406.816	515.385	462.02
arl6ip6	0.966732	2.13883	0	7.90112	3.16908	7.24129	2.71982	0.447092	1.53181	2.41389	7.58835	4.56169	0.34549	5.66114	6.23568	7.00704	2.83828	5.46628	1.37938	3.55096	2.69975	1.43841	1.67891	2.95688	0.0352002	0.622957	6.83475	0.197919	5.80371	12.2139	2.61629	0.555468	2.96146	5.84625	7.93283	1.78405	0	2.62056	1.40851	2.45358	7.94643	7.36468	7.24888	7.0616	0.776133	10.6068	0.155548	4.81898
arl8	42.1564	55.9452	32.1001	48.1974	50.5773	31.7593	83.9784	67.1595	70.1599	47.4439	25.6752	62.5863	57.3254	54.5767	23.6556	25.7943	57.2396	21.3911	35.2071	53.7339	46.3909	37.0967	23.4756	39.3963	44.7529	37.4655	42.9208	35.6332	9.91738	30.5664	43.4148	33.014	36.1912	35.9658	41.3328	38.0447	32.8972	30.8713	40.263	35.9246	28.0668	35.1969	25.9899	10.9149	35.4192	43.6904	49.0578	41.7914
arl8a	250.992	241.943	315.393	295.352	226.577	262.469	181.369	216.948	239.635	205.853	227.469	177.443	421.522	393.848	327.817	319.808	364.676	325.993	267.553	313.989	325.63	439.792	262.694	290.552	346.676	270.638	268.726	292.111	277.122	244.877	301.856	404.598	261.908	254.264	268.588	281.349	372.297	273.728	297.266	288.782	258.373	330.64	332.615	308.343	296.644	363.957	176.662	265.81
arl8ba	50.0078	40.1677	45.7477	34.4117	55.1096	46.6829	42.8678	29.883	44.0625	37.8795	35.2672	41.7066	58.0542	66.7797	56.4199	42.6598	54.9585	37.9442	47.9109	40.0362	53.6748	77.5275	41.5402	54.1721	62.057	53.3991	33.8768	35.9458	55.7931	44.213	46.0179	52.018	32.2372	49.7885	33.2131	66.2412	77.0812	59.1756	46.9677	48.0302	63.1599	45.9084	34.0554	45.2683	62.0595	54.7626	65.17	40.8227
arl8bb	11.7764	8.46163	4.8439	1.88338	21.5299	5.24917	41.2804	16.2424	21.1931	28.2131	7.97573	4.88077	18.1469	8.46982	0	2.70181	5.52968	7.03066	5.15132	11.5227	11.1813	45.7686	10.9992	5.89076	4.6304	9.57244	10.4241	12.1052	7.72441	9.12647	2.50755	11.3211	3.47386	23.4136	8.73175	14.7885	0.735659	4.45339	1.39916	1.31595	0	13.5947	0.784866	5.97464	9.8103	11.9287	7.40502	7.19613
arl9	91.1659	107.781	114.853	154.494	100.392	161.232	112.171	65.3645	104.332	108.767	65.5574	120.435	88.9404	124.965	156.863	190.74	152.913	245.756	76.7428	84.9885	82.1497	84.7883	159.154	117.215	97.0598	93.0337	113.98	134.157	73.2175	146.82	99.0486	157.505	97.9538	126.305	148.33	153.271	152.473	162.552	145.183	115.142	97.0903	168.487	172.665	126.69	110.613	140.043	91.5129	169.823
armc1	50.0156	65.3938	40.8807	30.1611	34.1467	21.7836	47.5658	33.6473	33.4712	16.7683	28.1482	14.1198	46.9026	47.9939	47.703	29.2115	23.1338	17.2417	3.93725	18.2794	39.4137	31.3793	30.0372	9.82951	52.7892	20.4069	69.4724	18.3823	49.7412	44.048	15.757	34.543	41.5735	61.333	51.0088	26.3163	67.3601	32.6658	37.1362	26.4764	13.4258	17.151	38.6364	65.9942	42.522	11.332	47.9665	30.0703
armc1l	2.944	4.19013	0	1.55748	4.28849	1.36174	0.905852	0	0	1.17616	4.16346	0.0275005	4.10912	9.49988	2.57582	2.39669	6.51081	0.223229	0	3.95834	4.62177	3.95269	0.244965	8.89339	3.22577	1.52439	2.33539	0.130424	1.65221	4.22491	7.01971	8.2053	8.23179	14.9469	3.30196	14.6447	3.88066	4.38976	1.33532	0.130605	5.11611	14.7169	5.35267	8.55539	2.54729	8.44503	3.861	11.7194
armc7	11.7739	7.42192	12.6709	3.28541	12.0664	8.88213	9.20548	3.94482	3.98289	2.50584	8.27889	5.79888	12.121	1.82234	6.16603	2.57622	7.90005	3.06394	7.16296	3.72966	5.34285	1.57791	3.30902	7.89165	3.65098	5.4834	10.3415	5.62928	8.89237	8.91937	9.8062	7.53201	3.56166	4.97668	13.6075	3.45553	6.91018	7.97489	4.4912	9.46524	9.47682	2.19858	15.376	15.5773	5.1981	5.0847	16.9724	4.98409
armc8	5.85829	7.45561	0.935694	14.2617	43.394	17.5606	2.61145	3.67083	3.00009	16.4483	27.6883	25.1278	4.07241	0.860888	0.72373	30.7465	14.5465	20.1919	4.61841	1.55011	2.67067	12.0224	24.9759	42.4344	20.4359	2.08497	1.385	17.6156	23.3957	17.9109	1.59253	14.9587	22.8408	8.41497	19.8666	36.4937	13.6792	0.73468	11.6658	10.7536	7.60538	12.7604	15.3347	21.0793	2.49807	8.6652	13.5248	11.9892
armt1	16.6843	13.7189	11.6776	15.3907	6.63467	6.54948	5.38948	11.7315	4.69943	8.35092	16.5481	13.7936	13.4663	11.2658	11.4345	18.2008	9.5556	8.60783	14.947	5.04841	9.87885	25.6765	3.69628	17.7415	12.8477	14.4414	5.97057	7.14281	16.216	10.7317	15.9819	11.191	4.19913	8.24197	14.2381	26.167	11.4749	3.4349	11.0541	7.18974	1.54435	5.36198	9.9395	6.00613	7.06188	7.33557	9.76243	4.9135
arnt	24.4891	15.9353	25.2788	76.9601	46.0148	56.486	18.1317	27.2416	23.4942	33.102	44.6348	40.4427	18.3465	19.6567	20.1116	97.0292	45.4499	39.0259	28.0473	28.7334	16.844	65.5633	64.7575	52.2116	51.9592	30.117	33.7961	33.0812	40.8114	38.0271	25.6119	45.5208	45.6545	16.2539	23.1477	24.627	43.9223	21.9826	34.0344	21.7297	17.7439	42.5929	29.713	28.9144	15.829	44.5591	6.53402	21.6229
arnt2	16.6715	3.25049	5.8062	19.6146	28.1096	17.5789	6.28873	6.51322	8.83466	13.0103	20.0525	21.7559	9.79063	12.1702	8.67092	44.2331	11.0384	24.7139	10.7505	7.33443	9.23338	18.3619	23.7041	22.6719	21.3906	6.92241	11.7221	17.6996	13.758	18.0264	5.16575	13.5293	13.5713	18.3039	22.2339	9.48177	9.29854	8.79816	6.79741	21.076	4.97613	8.55497	19.0255	18.3366	5.18794	12.1655	9.94576	3.82601
arntl1a	121.587	82.4413	94.4091	103.732	134.953	83.4509	11.7451	28.2553	31.1465	15.5303	21.1863	26.5971	93.7064	92.1095	131.486	88.1658	80.5971	63.0571	30.8056	53.6795	65.3772	33.2386	35.3189	23.6206	24.8987	63.2298	32.6737	34.4819	39.4581	51.3065	68.0868	61.5191	102.098	52.0665	98.3088	119.389	71.4125	67.9585	49.9511	90.934	58.748	111.892	86.3275	67.1088	59.2452	93.6213	58.1448	88.4869
arntl1b	76.4849	61.2878	58.3926	55.6215	73.7111	65.6259	59.2573	30.3588	52.0811	75.5381	51.0859	76.3503	45.0457	33.7568	89.1764	86.8915	56.4306	62.6832	37.3029	39.1192	48.5602	43.6235	44.2131	41.3652	59.8844	34.8434	35.04	62.801	73.4244	29.4698	46.8108	77.6739	98.5561	71.5568	36.2555	60.9574	76.7279	55.5842	63.2997	32.6264	60.5289	91.6388	101.801	69.6293	65.5531	62.1008	12.7705	45.6386
arntl2	9.83142	0.0407765	0	0.264276	10.0499	10.9164	3.62081	4.05365	3.18216	3.60178	3.69435	7.94158	48.6436	46.0345	52.8845	44.4042	37.8164	76.0039	0	1.19588	6.77478	16.1985	7.44803	5.90885	4.51663	10.3182	19.4851	13.5408	5.04067	12.0657	8.71419	21.1769	24.3769	18.6869	11.7812	22.5151	16.4905	22.1503	12.9713	9.7886	8.35209	35.0208	22.5317	27.0731	15.8996	19.4547	2.81483	19.1335
arpc1a	97.048	147.881	127.509	120.889	156.703	137.508	94.7563	112.193	92.7684	90.0344	184.046	106.687	196.966	172.014	156.856	128.816	139.614	180.909	140.79	151.826	169.028	127.163	223.617	174.336	131.584	169.595	160.529	114.195	197.965	194.153	152.3	149.143	124.516	124.813	124.351	127.81	128.215	134.168	162.153	154.59	197.144	186.629	195.092	184.653	207.286	126.844	160.391	143.755
arpc1b	10.8056	8.42984	7.7929	3.17035	4.87218	3.9592	23.9038	14.485	6.3287	7.25546	18.4698	2.52861	55.1436	32.9511	17.5318	14.3285	15.0883	7.55532	15.3288	44.6902	37.5399	7.11476	17.2412	29.5533	30.1711	27.0517	38.2045	28.7684	11.3081	25.929	63.9021	32.9416	29.9762	49.6502	52.5783	29.3717	17.1336	22.1544	20.1568	14.4676	21.4034	7.54966	10.678	17.571	13.1916	12.3675	25.7003	34.2915
arpc2	136.278	174.276	168.409	147.745	115.828	125.045	127.636	152.862	135.317	97.1276	119.169	91.7064	214.461	232.218	170.95	104.498	210.328	150.63	164.216	199.885	186.932	121.92	145.181	189.114	196.189	175.911	157.105	196.042	168.199	189.865	208.934	225.991	209.974	168.539	163.012	176.517	184.236	175.687	200.751	175.019	273.982	202.664	218.446	202.212	216.977	203.376	180.151	167.696
arpc3	108.824	130.983	147	105.31	109.473	112.362	70.1347	104.886	110.967	80.4989	68.8306	86.9531	208.66	183.331	151.591	87.2464	122.218	132.451	101.216	152.436	146.891	66.517	82.8509	133.959	154.121	151.377	134.906	94.9518	88.3254	139.653	162.083	140.083	122.263	149.334	114.415	87.201	124.683	148.355	160.656	137.845	171.511	155.724	154.545	196.301	164.66	165.705	198.509	210.586
arpc4	34.3126	36.9727	36.9899	39.668	36.9259	27.9306	27.3005	39.1605	30.9172	30.8029	39.8814	29.0431	71.2538	67.6959	57.2633	41.0375	52.4374	66.7272	48.0476	67.8603	46.9568	38.538	35.4992	47.2756	46.9744	31.6821	47.6433	27.8054	48.2814	52.8394	48.7119	48.9968	39.1622	33.1528	51.2352	44.1327	45.1967	42.3234	51.73	63.3635	46.8673	56.5145	44.9368	36.6327	52.2969	31.8532	60.1965	40.7632
arpc4l	44.1088	58.0937	54.5089	65.1019	65.8537	34.3495	52.0305	42.442	53.1216	26.2146	37.0269	32.5594	75.604	60.1511	65.2418	39.2069	72.2087	46.2468	35.432	57.2688	71.558	55.5062	25.1666	72.9023	57.3079	51.7832	44.2488	53.3879	21.9433	57.4591	57.5168	50.3064	68.8136	62.2933	68.3745	50.4434	64.3981	44.965	57.1444	68.1655	58.8712	39.5259	61.9851	56.9891	58.3855	50.116	100.776	78.9176
arpc5a	7.84023	10.5392	3.86863	8.53506	7.79578	11.2013	14.5751	17.2063	3.804	19.9723	20.4195	13.9451	23.6613	7.44952	14.962	6.76434	28.7852	10.0727	27.1698	13.7963	8.18908	22.2391	21.072	8.84794	10.9074	10.2078	13.9761	15.0644	16.5048	19.3526	9.60708	21.163	16.5356	23.0524	18.5785	21.1244	18.9428	8.73104	9.87839	16.694	10.1387	18.0894	25.3349	15.9821	16.8466	15.8267	2.79684	13.239
arpc5b	24.5053	20.1133	34.0867	21.5559	30.6263	30.2134	72.2185	17.2961	21.7508	54.2638	16.8933	68.0872	49.8338	35.688	39.6342	47.5168	35.0379	41.8026	23.2052	42.6877	36.6554	50.0062	48.504	37.4242	23.9262	36.5939	53.3047	45.0622	36.412	29.2152	44.3669	36.9527	29.3495	41.7024	30.1273	15.8955	20.8786	22.015	28.5986	28.7288	27.2929	33.0265	13.3615	21.995	21.1981	24.3869	40.3049	28.6644
arpc5la	51.9482	64.4587	73.981	66.8462	90.3333	68.1671	55.6499	41.6055	39.8252	55.516	59.034	32.6076	56.7903	59.1834	63.4143	83.654	97.4531	58.7024	87.1664	26.7586	59.2779	72.5951	59.6367	77.8197	36.6283	45.2341	52.3985	73.7583	100.211	38.5068	36.1813	66.4346	71.9999	46.97	47.2851	47.3267	57.1538	57.4057	50.8872	56.3193	76.9381	35.2728	67.4374	46.8971	65.5435	56.0931	53.1433	77.6536
arpc5lb	15.6707	53.6533	14.5754	20.0502	24.5669	7.95061	28.3581	16.9721	25.3868	16.6452	16.1395	14.0311	16.5623	30.1655	24.7576	14.0194	17.5315	11.5224	16.0229	15.3411	23.5973	41.4997	5.36318	28.5749	34.8476	5.26468	16.3381	11.3128	12.5125	28.1783	22.1229	9.44696	14.1128	43.6715	18.7518	25.6603	22.4772	13.1998	10.6351	19.0702	10.113	15.9983	10.6941	9.1976	19.5158	14.6986	36.2959	10.9427
arpin	25.5614	0.056868	5.81781	11.2944	9.34942	7.70454	15.4825	12.1106	25.5285	13.1043	22.1494	8.28772	6.50836	10.3384	9.67719	12.9501	14.462	7.19542	36.1688	16.4803	23.5219	3.15022	34.3893	21.6657	21.7783	10.977	11.7473	25.561	12.4251	15.3126	23.1533	14.2407	11.1533	19.9154	18.4014	5.22308	22.979	13.1654	18.5363	14.4808	23.1316	13.9062	26.082	24.7324	21.208	14.8315	37.8699	19.2667
arpp19a	271.577	256.75	397.164	316.811	306.411	339.354	334.545	342.795	434.435	353.707	352.018	284.109	373.984	388.219	292.545	336.705	309.82	325.92	376.755	352.721	334.383	271.252	332.641	411.714	282.358	345.516	325.715	284.12	437.044	367.567	380.669	330.451	318.564	384.687	332.773	342.101	350.879	388.611	401.63	311.595	289.916	396.765	350.571	431.548	399.45	314.237	195.164	246.751
arpp19b	0	0.00257696	0	1.25065	0.0185832	0.0104792	1.85936	0.635286	0.797875	1.17332	0.0928684	0.0263901	1.4088	2.85903	0.85394	0.155928	1.35895	0.083725	4.73472	2.90038	1.60267	0.113669	2.96025	0	1.4088	0.705252	5.56128	1.4498	1.59836	0.143903	4.47894	0.573823	3.00078	3.14309	2.90661	4.37209	0.0714446	1.75913	3.22431	1.24569	2.60246	2.12809	0	1.44519	0	1.22969	4.56779	0.0426482
arr3a	7440.72	6983.98	5847.15	4594.35	4064.2	3494.01	9147.11	22041.7	20303.6	16073.7	13573	15305.8	3124.48	5416.88	4330.03	4796.68	4394.81	5153.41	15667.2	14219.9	15866.9	4561.33	10869.9	13797.1	14740.9	14616.3	12742.2	11794.5	10300.8	11665.2	13773.1	8273.2	9901.59	12457.9	10701.3	7861.01	11316	10687.9	10789.4	9251.48	9316.38	6485.17	3305.8	4811.1	4088.26	8285.86	8192.59	9138.92
arr3b	859.86	919.084	936.405	792.824	960.35	708	1370.01	4941.85	5948.54	2479.64	4881.16	2302.32	775.276	1133.6	805.49	597.824	1211.63	1034.49	4210.53	3488.54	4878.79	777.983	4311.84	4014.63	4868.34	4201.2	4966.48	3272.55	3830.28	3482.48	5454.02	4265.98	3725.7	3560.18	2273.55	1914.6	5217.45	4122.61	4540.08	2326.86	2455.62	1901.89	3344.65	3406.68	3210	2775.48	2172.06	2535.38
arrb1	7.82491	21.0596	3.85714	18.1855	18.1202	13.8925	9.09704	5.89696	14.0106	9.48889	13.5086	7.04974	18.4337	11.233	23.9331	28.8954	8.40799	6.06935	5.46879	8.99878	6.34944	10.4574	9.11995	10.8416	16.6106	12.7179	12.8086	12.4007	10.8068	10.8437	15.139	14.4666	7.37342	10.949	1.94236	14.8496	16.0469	22.3651	9.98471	2.64105	6.70429	5.39877	28.9849	18.7315	27.675	7.55146	2.80011	6.23132
arrb2a	43.1772	21.1597	25.3044	24.2523	18.876	21.582	21.8404	24.5879	32.7333	24.864	26.2521	20.948	34.2802	32.9407	19.3039	10.7752	20.3191	34.4717	19.8786	24.1515	16.8858	14.8344	28.665	32.5198	22.357	36.9787	33.5255	12.7454	11.2126	17.062	26.4809	20.0471	38.5992	31.3093	56.2639	29.1114	21.9671	23.0294	22.5097	13.3207	13.5441	14.9677	8.87267	21.5846	20.4089	15.8926	16.0919	21.4458
arrb2b	101.969	129.881	84.672	72.8002	121.204	70.89	74.7527	68.3437	61.0031	74.5279	88.8463	70.7381	81.6753	88.3949	81.1252	52.4219	45.96	77.9014	55.6186	68.291	93.6373	102.706	58.3211	59.0866	87.6344	91.5998	75.6666	68.8054	78.8594	99.9915	97.3595	78.8793	92.051	142.544	99.9609	80.8955	92.2673	79.451	81.0325	75.5604	99.0166	80.0141	102.552	70.044	71.6779	80.3954	71.63	86.1574
arrdc1a	0	1.05506	0	0.0579373	0.0701342	3.46013	0	1.3076	7.00659	0.0533634	0.168911	0.047034	0	0	0	0.0398274	0.019464	2.39124	0	0	0	0.0231197	0.0339204	2.976	2.37522	0	0.0307528	0.0625119	0.0806729	2.6913	0	0	0	0	0	0	1.59488	0	2.46985	0.0369092	0	1.06955	0	1.4426	1.79566	2.34027	1.24338	0.0420921
arrdc2	137.269	205.88	152.839	49.0291	167.216	38.3451	172.447	96.3081	120.612	78.262	132.74	83.6037	120.058	125.089	133.277	78.8064	39.423	32.7087	10.6789	52.3627	152.32	94.8087	67.1963	35.4365	120.275	87.4183	188.054	73.1024	107.595	95.9915	84.8994	58.3807	120.147	159.568	98.6495	116.923	86.2727	140.028	55.4963	37.3823	30.4888	27.8367	135.727	281.806	181.669	38.17	95.1823	57.7823
arrdc3a	362.767	325.405	363.071	450.017	311.245	382.283	1938.25	867.347	865.927	1816.76	600.143	1849.83	377.757	339.247	347.119	968.644	377.05	674.948	631.722	582.463	442.573	1198.02	604.207	446.162	557.696	520.623	321.246	738.775	564.664	577.269	575.426	489.311	528.575	495.574	467.051	525.963	556.762	438.929	437.077	464.799	341.092	301.922	364.937	312.963	301.01	462.549	222.279	443.928
arrdc3b	89.2334	76.0619	109.06	82.274	45.2741	39.4731	896.714	132.878	108.013	356.031	80.3224	407.914	75.3315	87.3531	74.7621	213.944	71.5131	234.146	70.0731	80.1676	51.3404	514.742	64.8938	50.2048	96.131	110.703	65.3224	143.52	76.1304	119.769	107.136	82.6747	161.368	82.8906	63.3042	89.8676	108.983	88.3384	74.0512	89.8035	68.155	56.5965	65.5196	77.3606	74.3052	115.528	79.0529	140.908
arsa	0	0	0	0	0	0	4.63927	0	0	5.67222	1.89686	2.32695	0.0143863	0	0	3.20602	1.35981	4.93652	0	1.33017	0	1.226	0.0332448	0	0.981246	0.761401	0.0318157	0.0647008	2.69459	1.47262	0	0	0	0.0337567	2.43826	0.0320499	0.761178	0	0	0.00897404	0	0.00328893	0.928364	0.0154474	0	0.00845889	0.0089749	0.00774972
arsg	0.963469	7.35153	1.92685	8.11404	8.62872	1.4631	1.75623	4.04233	2.32286	8.08309	6.60518	4.64109	9.7526	6.57877	6.15494	2.60857	9.16015	1.75012	2.74494	3.61455	3.58729	11.4427	11.4731	5.90775	7.07016	7.14343	3.62376	10.6901	6.21634	8.95439	3.45669	3.58615	7.6254	6.27615	9.64667	7.48461	7.46717	0	2.27285	0.084183	2.54478	1.10055	8.16223	5.81728	7.13013	4.9205	3.81403	2.54072
arsk	0	0.00255486	0.981553	0.0152701	0.0184228	0.0103891	1.84236	1.3743	0	0.0405086	0.126873	3.33147	1.67618	0.938076	0.874753	0.104059	0.0502455	0.0563528	0	0.352663	1.81622	2.54035	1.56312	3.95538	0.896309	2.48108	0.0407495	1.39441	1.52332	1.528	0.829198	1.42214	7.36966	1.68767	0.141362	0.165158	0.371518	0	1.49679	3.48031	1.6855	5.23867	0	0.0858286	0	3.44023	1.24432	2.31125
art4	0	0	0	0	0	0	0	0	0	0	0	0	0	0	0	0	0	0	0	0	0	0	0	0	0	0	0	0	0	0	0	0	0	0	0	0	0	0	0	0	0	0	0	0	0	0	0	0
arv1	20.5655	45.3924	51.6198	20.4	42.8924	40.3267	39.1712	52.1991	60.5241	39.0967	33.7662	30.2794	39.392	55.4976	33.3983	31.3975	45.5845	60.8519	30.4071	28.8933	43.8252	26.6812	23.39	59.1264	24.8531	34.0922	55.7023	51.9266	65.826	29.3631	45.2203	23.0767	41.6159	29.9185	31.6016	46.7308	35.3015	53.0496	53.4075	47.8918	39.1756	37.3676	39.5142	49.3152	40.7028	31.8428	46.8308	52.5597
arvcfb	122.566	84.5538	70.0549	113.578	98.6726	144.792	100.191	159.55	174.498	123.118	145.347	149.52	137.347	189.866	206.269	258.949	125.055	200.449	139.921	148.064	125.73	187.4	149.448	106.36	75.3438	117.033	101.264	138.284	144.909	107.999	142.518	140.776	107.026	197.124	144.194	105.325	70.5387	174.248	123.678	83.9985	80.9216	90.6956	76.3528	110.213	152.594	96.159	37.3803	52.9111
arxa	0	1.07468	0	0.120549	4.16091	5.86464	0	2.1089	0	1.21845	4.42691	2.2843	0.594759	0	2.64535	7.76515	5.04674	0.143582	0	0.228966	0.457528	1.46112	11.817	5.92774	0.20543	0	5.57314	1.46046	4.14535	1.61843	0	0	1.4557	6.68302	3.95959	0.144738	0	0	0.803329	2.2193	0	0.00531598	0.906432	0.0441847	1.83722	0.0240725	0.0255508	0.0220426
as3mt	13.7497	12.6263	3.86804	4.59787	7.81361	7.63715	11.0355	12.8449	1.42447	7.09744	0.502524	5.84322	16.5815	17.9117	8.72623	8.31815	10.8574	12.5746	11.3965	14.0009	26.6114	9.48722	5.19911	13.7879	6.54202	19.2803	25.2746	11.1616	13.692	8.06961	12.4081	9.69355	16.0752	9.56273	11.4475	7.93502	10.1238	14.1451	13.1153	17.8163	3.20643	20.183	12.5156	24.2662	11.4184	13.5124	18.4642	21.4288
asah1a	3.90668	7.39583	12.6915	1.82966	7.67441	8.75036	5.3569	19.4339	15.5111	21.0879	10.9162	11.6644	13.0717	23.6347	4.25851	8.25572	10.8234	11.226	8.56033	21.9598	16.6803	10.7451	15.1659	7.86529	15.602	10.2735	13.9113	14.9138	9.3439	6.5456	14.2464	13.704	6.60256	6.63648	7.40149	13.4197	16.9675	2.49363	9.97233	16.5731	10.1994	9.62298	16.2716	16.9975	4.29098	16.8321	12.3096	1.44755
asah1b	9.77746	35.8375	29.218	20.0699	24.5979	20.2952	52.0821	46.1105	36.6692	27.3368	15.0836	33.6526	38.3351	25.3448	26.3847	32.4543	30.8604	30.6698	49.8366	38.3078	45.4029	21.4676	17.4288	22.6399	33.0677	37.4819	26.8484	22.2869	34.7864	43.6189	48.7493	36.0409	39.9932	43.5461	38.6392	35.1939	30.6882	51.4401	29.2811	27.6374	18.5992	30.9408	40.467	33.6147	64.0112	22.1669	40.653	20.5906
asah2	0	0.0139208	0	1.42516	3.99797	2.41291	0.874796	0.518622	0	3.45274	4.55822	3.39729	0	0	0	0.120622	0.0580631	7.12767	1.66587	0.403508	2.6039	1.33022	0.0976758	0	7.67974	0	0.0727683	0.15053	4.30325	3.03051	0	1.32905	1.3355	11.0334	5.48914	4.4693	1.73243	1.77383	2.39854	0.0518146	0	2.11984	0	3.9879	0	1.26975	2.42479	3.46683
asap1a	7.81422	3.26184	26.2893	37.6482	24.5836	39.8557	13.6629	17.2647	7.13206	14.2032	9.31325	21.8197	11.8934	13.1005	18.4618	41.6133	11.1115	32.854	6.48878	8.81314	6.17188	18.0017	14.8108	8.85929	12.0474	13.5113	3.70823	13.7436	19.2445	20.6947	10.5059	14.1597	13.4254	23.0242	23.9463	23.9295	16.6277	16.7785	6.65063	14.4456	5.76813	38.1598	26.2173	26.9353	14.1216	12.3173	2.80582	15.5996
asap2a	42.1645	36.9837	45.7635	21.8025	39.9832	40.3484	9.00061	26.9495	15.3568	15.4959	27.3975	27.6774	37.2931	46.9714	78.6164	78.99	36.524	40.6757	28.0121	23.3577	25.6083	21.35	43.3591	20.6734	27.7212	30.9829	30.3031	40.9512	23.1727	50.921	14.8535	45.1686	30.7297	64.6825	48.4585	63.1968	15.2425	34.5344	27.0212	24.0265	18.6418	40.4356	26.0067	33.4387	56.0451	35.2715	18.7621	21.7268
asap2b	2.95355	0.0155679	0.967286	0.0955601	4.04716	0.0643658	0.842746	0.409114	3.21269	5.80669	10.5785	3.50317	20.6671	5.62603	0.75555	0.552746	4.20509	0.278347	1.24742	3.3368	2.45448	2.72701	8.27063	2.95188	1.85601	3.20997	2.35651	2.76364	0.194031	5.57243	1.78127	3.21075	0.67532	0.117977	0.0959899	1.53592	4.26207	0	0.707835	1.21831	0	0.0169541	11.122	0.193434	2.63271	0.102653	1.35666	1.30389
asap3	3.93223	2.12221	0	2.81406	3.00947	2.53107	2.77821	0	4.31212	1.21549	0.157442	0.0439741	1.86367	1.88725	0.84865	1.85586	1.37329	0.0913268	1.38123	5.66996	1.56543	0.119942	1.67762	2.95694	5.06641	2.35359	2.35397	3.96933	0.191022	0.192603	2.74006	0	0.702565	2.76014	0.0764432	0.088954	5.16501	0	0.673782	2.36563	0.795136	0.0221554	0	0.0973222	1.78479	0.0525275	2.38304	3.42202
asb1	0	0	0	0	0	0	0	0	0	0.0130511	2.6949	0.0115253	0.910954	0	0	0.0368113	0.0180002	0.0201577	0	0	1.79316	0.0218442	0.0320417	0	0	0	1.10252	0.0118028	0.0151478	0.0152652	0	0	0	0	0	0	0	0	0	0	0	0	0	0	0	0	0	0
asb10	0	0.00504444	0	2.44332	0.0366014	0.0205774	0	0	0	2.20125	0.0394816	0.0113824	0	0	0	7.10239	2.51393	0.0772111	0	0	0.942915	2.39677	1.40379	0	0	0	0	0	0	0	0	0	1.67241	0.0328034	0.026846	0.0311454	0.649089	0	0	0.0135191	0	1.04981	0	0.0155663	0	0.00852385	1.14613	0.00780922
asb11	1.94917	4.22376	0	7.98027	7.16659	2.63312	1.77412	1.87792	0	5.78061	11.7955	1.25908	0.500576	1.85445	3.54071	12.182	0.149657	1.57272	0	3.79405	0.123667	3.71501	0.131887	2.96208	0.251546	0	1.19864	1.42466	4.06054	4.06988	0	2.31322	0	2.89447	2.71328	2.84311	5.5972	0	0	1.22691	0	0.0184629	1.77915	0.143278	0.83225	3.54679	4.70259	1.263
asb12a	21.5753	7.47131	20.4441	19.8762	28.5856	16.5068	17.2737	14.0885	26.1799	15.5097	22.6864	31.1049	29.9144	29.1095	25.4692	45.1092	37.465	37.5105	18.289	15.957	25.5684	27.5282	22.8165	16.7351	24.4354	31.2061	14.1305	20.7293	28.545	24.3311	24.7638	20.9371	15.5943	25.0216	35.2936	34.5227	16.7593	17.605	13.6878	32.0818	30.8852	16.0437	23.2904	30.6268	22.0363	26.8984	58.605	28.7933
asb12b	0	0.00258074	0	0.0154256	1.31076	0.0104947	0	0	0	0	0	0	0	0	0	0	0	0	0	0	0	2.31681	0.0228797	0	0	0	0	0	0	0	0	0	0	0.0170565	0.0139739	1.29568	0	0	0	0.0192089	2.7349	1.05503	0	0	0	0	0	0
asb13a.1	7.83642	0.0549641	2.88935	7.29623	32.3971	6.46921	1.71818	0.962694	2.22687	18.475	17.6582	11.4864	8.48582	4.65469	0	14.0541	9.29904	12.1602	1.03546	5.50493	1.11413	9.02715	14.1062	8.87494	0	0.534475	0.155353	18.4798	28.0611	14.6618	3.40709	1.17339	9.00211	16.4052	21.7365	9.22166	1.27119	1.77083	0.69138	2.34432	0.80653	2.12152	4.52702	2.99842	0.802058	0.111114	1.37144	10.2728
asb13a.2	4.92403	4.18272	0.96174	1.53239	0.166877	0.0917947	1.82734	0.554947	0.750951	2.32243	0.160543	3.36423	0.96246	0	2.63235	5.07891	0.139215	8.82128	1.54649	0.344512	2.40071	3.70444	1.5725	0	0	4.17104	1.21279	3.85806	0.147022	2.89544	0	0	0	0.0821399	2.57665	3.87774	1.94927	1.71887	5.65907	2.43196	4.34451	0.0314167	2.73396	0.120061	0.844399	0.0645411	2.41927	3.4609
asb15b	5.85831	9.55385	12.6439	22.2312	16.7912	21.1837	6.26696	1.55352	3.79704	25.7433	43.7693	17.3614	15.2172	17.7856	30.8234	29.0056	60.7647	41.4785	23.4189	11.2846	3.92879	30.0058	29.8738	24.6313	18.5491	6.10243	9.45246	21.6119	20.8087	16.6605	5.12831	20.2867	21.9068	37.769	6.3329	35.5408	24.8773	11.3942	10.6175	20.2578	7.49981	21.2844	14.3771	21.3124	20.4836	7.52801	13.6059	7.38566
asb16	0	0	0	0	0	0	0.920918	0	0	2.22324	0.0582974	0.0167214	1.19216	0	1.81938	0.0890333	0.0431114	0.0483354	2.73705	0	0	0.0290944	0.042732	0	0	0	0.0116876	0.0235734	0.0302928	2.51158	0	0	0	2.72174	3.74379	0.0778975	1.41523	0	0	0.0453913	2.64506	3.14645	0	0.0592209	0	0.0321788	4.49598	0.0294573
asb2b	5.87845	6.34446	5.83418	3.15977	6.23002	11.0514	11.8908	7.36611	8.08057	7.19297	13.4565	9.29213	42.2089	54.4956	84.7633	63.0342	55.0742	58.5384	7.03744	3.35347	7.61714	19.2724	14.8583	13.7978	2.74747	23.2507	25.4083	13.9147	23.7933	16.7972	21.3074	26.6999	7.23026	15.7319	10.3898	21.036	16.8741	16.7262	23.2556	26.2032	20.4742	14.9767	29.672	26.2907	33.7085	23.2513	40.4145	13.4249
asb3	11.7645	15.8052	16.5714	8.75871	9.4743	6.54248	6.30839	9.49686	9.73765	15.2132	10.5549	11.5693	9.58622	11.2405	17.6678	13.6479	26.2077	12.6991	9.44592	15.0922	10.7314	11.7876	10.6276	0	9.41932	11.1015	9.38741	17.4679	13.5171	10.7745	10.5735	19.1107	14.4087	5.28509	14.1964	10.8337	17.5416	13.2472	6.71327	9.6996	18.9229	9.63936	21.5919	16.2215	11.3923	25.4207	26.9194	15.6704
asb4	0	1.04427	0.978422	0.0298644	0.0360716	0.0202814	13.0868	0.416066	3.2218	3.56639	0.327197	0.0874168	0.567224	1.90406	0.871861	1.7099	0.053419	0.0599209	0	2.82366	6.22032	1.4496	0.189198	3.94669	1.24999	0	0.011061	0.0223039	0.0286575	0.0288808	5.43144	1.38622	1.3922	4.38281	1.59096	1.70243	1.50004	0	0	1.20667	3.58507	0.0149656	1.84415	0.0576113	1.8225	0.0313131	0.033242	0.0286657
asb5a	6.86762	4.2515	10.7446	4.43042	7.49789	0.185952	5.52147	1.86215	5.83635	0.0994581	2.09674	5.69736	5.47154	5.65931	3.48556	2.3953	5.29846	2.96034	0.641882	3.29054	6.90326	6.33695	4.47614	0	1.34603	4.13972	3.42186	0.12446	0.161724	2.93709	6.16363	9.15394	3.56726	2.07453	13.5841	7.57829	5.49253	8.0814	1.35092	3.65343	3.35451	4.27507	4.49934	0.241162	2.59865	10.4944	3.74274	2.49404
asb5b	63.7583	33.8438	41.8517	39.8939	34.2113	42.9188	130.428	97.7665	101.001	111.173	63.9482	121.641	45.5241	47.9363	28.0636	82.0309	33.8078	44.6439	72.5792	67.9409	54.7543	60.8615	64.0673	54.1645	69.5492	38.9057	59.1843	37.2543	32.2492	35.3158	82.5057	54.9427	46.6888	57.6067	44.5283	41.4468	80.7754	53.9178	53.3637	30.1602	33.134	26.7478	43.191	25.1424	32.7203	58.0777	29.7382	30.0387
asb6	0	2.12326	0	1.56308	5.56448	5.96278	0	1.4045	1.67255	1.18522	1.6407	0.0311168	0.89281	0.927044	3.65076	0.159086	0.0760318	1.41064	3.26918	0.239394	3.21484	5.02087	4.30217	0	1.32228	0	1.22734	7.45541	1.6519	2.95848	2.67143	3.09199	0	2.99368	4.01189	0.162446	0.497526	2.70697	1.5375	2.33943	0	2.11984	2.71486	0.142566	0.832608	0.0763362	5.81551	2.38699
asb7	5.86978	7.41542	14.6358	8.57503	11.9833	4.02922	6.34595	7.48135	1.40853	2.55259	18.9736	11.4622	11.6793	6.54864	11.5284	9.48436	1.71602	9.69075	7.77219	6.46768	15.5291	9.25493	6.39359	6.88722	8.36125	6.17703	8.23854	23.747	7.89297	13.4914	12.5508	3.549	9.17143	2.08019	7.17234	7.59172	6.63165	8.84339	5.24865	19.7862	2.39285	6.4287	10.8651	9.95684	3.43683	5.0037	7.42249	8.35518
asb8	127.464	148.908	147.977	95.4492	104.887	73.4884	91.1688	87.5739	84.7098	73.4447	109.739	75.425	128.625	147.618	114.558	140.987	79.4565	89.4344	50.6213	63.5246	111.813	74.2091	142.313	85.6875	125.453	85.8197	154.497	70.3804	129.96	103.475	77.7806	117.46	106.403	161.274	93.0766	123.024	172.595	105.98	108.908	91.1389	63.7977	71.5304	111.422	175.36	167.502	68.4928	101.271	103.053
ascc1	6.87003	4.24689	8.78557	5.68444	4.74864	1.48605	33.2421	8.71902	3.84181	3.76755	5.93089	11.5972	3.10766	7.50499	1.62051	18.8219	9.33069	12.2057	4.73619	6.39348	0.743864	2.81648	4.62271	8.88419	9.9732	3.90374	1.30088	5.46696	5.96102	1.89669	1.70866	0.563593	3.80448	5.80362	5.43366	3.10847	1.15557	9.89709	2.13867	7.07584	5.11665	5.32998	2.67581	4.22794	0	2.49159	7.06989	2.44726
ascc2	53.926	67.5618	56.4617	59.5075	35.9089	36.825	45.5565	44.3697	35.6944	53.1972	79.1239	36.0651	64.7865	54.5274	54.6666	48.0054	25.9346	51.5222	50.6335	45.7876	68.3882	52.8909	56.3539	38.4001	57.9623	39.7209	39.6158	49.2953	36.6426	45.599	46.852	48.0611	60.4513	62.1748	58.5124	59.2319	54.4441	45.8752	36.0789	49.1655	62.3519	61.8291	32.3512	27.8443	34.549	37.6655	27.2498	33.511
ascl1a	5.90213	5.24172	2.91682	2.89759	0.223662	0.121873	1.85915	0	1.69106	1.1736	0.0932694	0.0265012	1.2521	1.8809	0	4.7006	1.39743	1.45103	0	5.63188	5.98963	15.7377	2.19159	51.3374	12.6232	11.0484	12.8251	22.7338	12.2529	9.4694	33.9205	15.725	18.9024	6.93719	7.66157	21.0777	29.7762	30.983	4.24077	19.2956	24.7245	39.3574	14.4361	8.94899	7.89127	14.4983	6.37341	15.4198
ascl1b	8.82766	12.6127	11.7049	5.87986	3.53749	2.77975	14.7183	5.2405	14.1021	6.0167	4.11949	4.76129	5.4318	10.4066	7.98118	0.552044	6.68928	4.37282	5.6348	9.87845	7.62749	1.6357	4.84203	9.86038	9.81767	8.95743	2.45113	0.24636	3.32353	6.04654	11.5601	3.48716	13.8397	9.37229	4.65663	11.9049	7.11325	6.1761	3.71043	6.00975	8.62442	4.3004	5.35493	11.1334	7.09048	1.43266	6.20623	8.30789
asf1ba	37.3027	10.6289	17.5101	13.1535	32.9886	9.16031	20.9054	27.3461	21.8862	15.5853	65.1967	15.2538	28.2277	32.9425	26.4431	28.4844	21.6116	14.3614	9.40372	19.5275	36.6985	17.3392	19.9226	20.6825	20.3067	10.094	25.504	12.7021	35.3875	21.2803	14.0027	17.0177	29.4042	51.8567	46.4931	26.0854	24.9735	30.9912	35.0207	16.9366	23.8654	12.8787	16.0167	59.0959	30.9007	16.1747	85.5441	43.089
asf1bb	60.7711	52.8858	115.866	121.55	72.599	74.5458	39.0863	83.6967	90.6304	62.7544	78.5004	53.437	92.552	95.9037	114.729	33.984	79.1561	68.4524	84.9414	78.3057	94.1041	65.0623	116.954	95.5416	62.6005	121.973	111.59	86.55	101.387	94.2739	96.515	63.7693	84.5211	78.1409	89.955	115.043	57.2354	107.741	136.888	111.403	116.898	105.602	114.144	107.773	123.992	118.126	111.04	112.548
ash2l	111.785	90.8589	87.599	92.3609	75.7554	90.8723	41.836	75.404	103.832	55.6946	64.8715	49.9684	104.481	78.923	106.695	41.59	105.776	112.536	67.88	94.4262	98.408	92.4087	61.427	66.9671	89.6125	109.208	75.6921	99.9967	72.9891	85.1905	104.434	100.815	101.876	130.533	111.356	97.4865	98.9898	76.7433	75.4915	130.395	108.363	104.523	75.4716	44.2598	73.4529	96.0992	94.8592	103.978
asic1a	0.97615	2.10024	1.95115	0.0944914	0.114716	2.4313	0.921085	0.687252	0	0.0188137	1.50691	0.0166097	2.28892	4.73966	0	2.15326	6.28467	1.55906	0.297696	3.84967	2.4323	0.0825239	0.122385	0.980981	0	0	4.45978	1.42652	4.06492	1.57183	0	3.09091	1.43072	2.99518	2.79208	2.93755	4.39141	1.76595	0.684779	1.23776	0	0.0204123	0.889396	0.0708568	2.75219	0.0384224	0.0407963	1.19297
asic1b	2.9288	1.10743	0	5.66307	13.9699	8.59027	2.75265	2.02779	0	3.46271	4.59544	0.0572048	2.03203	0.893331	0.786526	6.87227	5.23948	9.07189	2.6909	0	2.15449	4.97386	4.23957	0.977863	0	5.7741	0.0791118	0.164093	13.1281	0.215963	0.80461	0.565384	5.47664	7.08244	4.18586	1.76113	4.79675	10.9396	0.594309	3.59829	0	0.0366763	1.72372	6.93523	0.787469	5.98959	4.9068	5.90043
asic1c	1.95621	0.0244963	0	4.05103	5.56516	3.6872	3.65776	0	0	5.752	8.96347	2.36583	0	0	0	1.83333	4.83617	3.78376	0	1.87622	0	3.57457	0.0763078	0.984299	0	1.57558	0.0476274	4.9674	4.06008	0.127321	0	0	0.761589	1.40421	1.32227	0.0470002	0.791064	1.81471	0	0.0306255	0	2.09749	9.19479	0.219977	3.53073	0.116198	2.55497	4.73175
asic2	72.5485	82.3944	59.3558	66.974	87.5595	95.7113	74.7099	79.9698	75.6931	119.255	87.5733	78.8783	69.728	59.1785	51.8915	69.0455	80.3447	102.529	57.961	58.1881	43.3695	60.865	81.8989	74.8636	55.6682	58.7927	57.1013	56.4826	106.663	90.7261	72.6201	43.4077	76.3816	59.3994	62.9019	75.7806	45.9925	55.5343	63.1837	100.447	103.375	89.5644	93.5775	95.536	71.7206	70.655	48.3339	45.7045
asic4a	1.94917	0.033964	3.89172	1.67499	13.5664	2.63319	1.80083	3.5626	0.712221	5.67874	0.229504	1.22393	1.49095	1.8343	3.4794	5.57278	6.53251	10.4334	6.45637	0	2.64997	2.85782	16.5336	6.89985	1.82195	4.05711	0.0757458	1.53748	3.0431	6.87389	0.821182	3.04862	2.22538	6.88084	1.57532	0.183801	1.15576	0	1.50673	1.24696	2.6007	4.20046	1.76776	0.161937	3.58582	6.92096	0.0918628	1.27881
asic4b	37.229	56.0359	40.8466	99.0056	97.9851	113.11	45.4643	76.5713	48.6618	89.8488	128.137	94.9717	31.9663	45.1007	28.9447	56.954	60.0984	67.7621	48.742	42.7086	54.7006	68.7071	80.4822	94.576	49.1064	43.6117	44.3331	99.3207	60.5693	60.7795	52.2019	52.6525	61.2339	42.472	50.1154	69.5299	52.6232	66.2564	59.4205	75.3496	36.4991	77.8116	75.6003	70.9718	49.5337	69.2879	38.467	38.5026
asip1	0	0.0119188	0	0.07261	6.32219	0.0490478	0	0	0	1.11433	0.0199421	0.00577986	0	0.948522	0	1.57429	0.0291178	1.28547	1.74552	0	2.07864	0.0546405	1.46711	0	0	0	0.00588329	1.21848	0.0151935	0.0153113	0	0.66835	2.35004	2.8473	2.67615	0.115138	1.68282	0	0	2.28387	0	1.06678	0	0.0859386	0	2.3417	4.56714	0.0425251
asl	13.7229	13.7436	13.6222	15.5806	18.1858	11.4901	14.5899	13.6515	22.2671	9.5958	14.0492	8.25791	17.431	18.8328	17.6714	18.6763	8.37395	7.38299	9.75634	17.1591	18.8049	8.18484	8.04289	12.8032	16.9424	17.5909	21.9216	15.1021	6.63603	9.53862	16.8201	11.0949	13.4743	25.7187	17.1142	13.8919	9.78824	20.4612	11.5017	16.6676	10.1518	10.6982	12.5866	6.25204	16.0179	11.0158	14.7038	10.8295
asmt	38.2481	32.7483	28.2181	21.6834	39.6757	29.0987	52.2719	18.9654	26.1048	24.8384	16.3829	3.73747	17.7264	14.0562	18.4887	10.4994	32.8853	20.8332	27.7216	44.063	10.0785	4.42144	3.78525	7.8613	23.3286	20.1466	12.8197	7.21344	2.17161	10.8713	24.7985	21.7746	27.284	17.5143	25.6171	21.4236	23.4605	27.4614	21.6148	25.0812	9.18444	20.2789	12.4744	12.1256	18.5448	25.4904	21.003	40.234
asmt2	28.4222	27.5031	26.262	35.5154	30.9825	58.7555	53.7901	60.3629	38.1418	61.4197	40.783	54.4675	78.6316	110.899	99.5294	129.778	141.886	136.268	36.3659	43.9279	29.3298	38.3458	32.2822	45.3153	30.0859	29.2525	15.3899	82.6185	51.2527	55.8232	41.517	52.6587	68.1381	54.57	34.7287	73.9343	47.2531	54.7243	36.8094	102.544	55.4111	53.3536	34.9399	76.6023	44.1955	52.4254	42.1175	85.8575
asmtl	18.616	36.8928	27.2627	11.8787	33.3328	15.3875	5.37146	15.9658	13.0623	9.55213	18.4264	9.35574	22.0197	27.2874	39.9155	17.7519	12.4438	14.2943	26.321	26.1924	23.3436	9.62663	14.0947	13.7778	14.6639	10.1763	23.0788	13.8374	20.8204	11.0008	29.2803	20.2169	9.46258	21.9542	28.3573	32.9205	12.1008	15.8479	7.41184	15.6609	23.1178	37.1486	9.80482	9.12147	27.7014	16.9918	8.84628	15.5542
asna1	26.4787	31.6388	14.575	21.4171	26.0284	17.8311	51.1839	27.1773	35.871	26.1502	43.2299	18.7389	22.8746	31.9885	44.2964	16.206	11.1964	30.502	28.9131	32.5382	36.1406	43.2924	26.2035	20.6692	33.0406	19.7824	16.4308	18.103	34.3067	25.8067	23.8232	23.1577	28.6304	29.6939	34.1628	44.9353	33.2952	30.071	19.1336	26.3629	22.9756	22.4277	19.6888	24.8987	28.3312	10.0715	54.8373	29.904
asns	13.7402	1.12687	10.7087	11.2967	13.5227	10.1121	48.5697	12.6064	21.9342	15.555	21.318	26.6364	20.0853	17.8472	17.6002	27.6592	12.3542	16.8351	20.4699	18.8613	24.9962	46.5892	6.86504	14.7607	16.8209	15.0779	15.1575	17.7714	9.56047	22.3463	32.8525	11.7189	21.0296	29.3605	16.0967	37.2961	15.6547	11.3879	19.383	26.0835	14.4435	12.8396	18.8777	13.3997	20.3934	11.1648	19.703	24.963
asnsd1	23.5636	18.9704	12.6467	4.78136	6.72213	15.1086	9.93951	21.4021	17.9373	21.1945	15.9288	15.1231	33.0097	25.4103	18.467	14.1136	17.5803	12.901	23.9606	20.1409	22.2789	21.1468	5.3431	27.5915	22.0398	10.9238	26.6062	24.4687	19.7045	12.605	24.8124	20.2507	17.9834	29.1867	21.4884	19.938	13.7439	8.75203	8.32258	21.2428	10.1696	11.7449	12.6222	0.416895	15.1604	10.9546	8.72461	13.0771
aspa	50.9826	39.1294	31.1178	40.0621	104.345	39.3028	25.4656	11.8101	33.4048	42.4395	62.7325	22.1709	25.3493	35.7062	45.0151	66.6831	20.5261	30.8487	1.26786	8.20143	34.7363	29.1701	58.1628	60.1234	23.4337	17.229	42.9552	30.3601	50.8744	52.497	30.856	18.4113	34.5108	93.4072	43.0153	75.1541	34.5146	41.6566	19.8777	44.0297	10.8647	20.3211	31.3676	83.1337	27.3205	19.8093	52.9185	53.7582
aspdh	9.79777	13.7115	9.72425	10.0678	19.2145	5.31324	49.4329	25.2214	11.1334	41.1555	8.14752	28.9701	1.69627	11.2314	5.11826	68.4094	8.41413	10.1015	8.14529	11.7945	9.042	20.5669	14.9286	3.92161	9.5382	18.6554	14.987	3.17252	3.59425	12.0514	10.5996	10.4854	15.2832	16.6122	7.44403	6.51622	11.9147	6.93763	14.6869	16.6946	24.1487	8.59072	9.91754	8.72498	8.86086	6.20092	7.46057	8.39123
aspg	105.915	77.1183	86.6429	83.6893	49.8207	44.4829	44.6425	59.7455	53.0031	48.5129	42.3528	40.6571	98.1811	95.0109	84.7004	26.3455	60.4612	33.9778	55.2907	84.0612	62.0891	51.73	50.6458	62.0507	108.534	66.07	38.5843	69.8934	51.8263	54.9809	77.9149	65.4025	75.519	97.5859	51.796	68.5423	89.2283	68.8843	89.0262	43.3483	50.2037	61.8864	94.5089	92.5696	78.867	51.3159	43.4185	39.7426
asph	860.839	667.71	723.21	768.734	1115.51	1130.25	677.264	744.357	857.969	966.408	1181.1	827.695	936.725	980.322	995.868	1263.9	1135.57	1424.16	746.613	833.12	961.34	893.716	1175.62	1028.28	863.553	882.026	901.492	1077.87	1337.67	878.38	984.378	908.7	862.26	805.78	990.794	930.325	964.042	944.987	906.578	851.863	811.145	820.258	1064.32	916.379	934.242	985.118	487.48	708.759
asphd2	42.1664	31.7196	52.5955	28.6993	41.4154	24.2316	61.9692	61.506	84.9062	58.0406	56.4014	68.3813	45.6506	42.3434	32.5973	10.9563	37.4328	25.3359	49.0733	81.6528	54.6966	20.3343	45.9203	44.3163	50.3265	74.3013	38.5195	48.1189	45.6493	56.141	51.3282	69.5105	45.9559	31.7966	36.0962	76.7812	56.6969	45.9011	41.5952	51.4854	46.0345	43.7534	35.88	56.4709	47.8187	40.289	37.1505	60.8732
aspm	5.85985	7.45009	6.78533	28.6871	18.0936	15.0905	4.48195	3.78824	11.5319	9.43627	17.6865	4.7624	1.91229	10.3548	5.19269	23.6739	6.86467	8.42136	2.96955	2.68364	12.2006	18.311	26.3828	25.6383	3.79923	2.86482	12.8919	28.1715	25.1266	30.8081	11.3568	12.4934	20.2664	51.182	28.3872	22.9104	22.8419	19.3571	34.2194	21.6401	29.9349	18.1811	16.0589	34.6945	15.8007	23.2676	28.3955	55.7168
aspn	0	10.5679	6.7938	11.3317	32.7504	2.83577	0.824563	0	8.29029	11.5109	8.26098	5.79535	0	12.3907	0	11.386	2.83631	2.95188	0	5.41135	0	1.35129	2.79455	0	18.5651	6.17607	3.68452	5.83306	16.2021	16.2517	5.15248	8.00479	8.8102	32.7331	6.23253	34.8419	13.6749	0	1.3337	3.6758	8.69469	0.0466654	7.13252	8.83819	6.11175	2.68759	15.7423	17.6214
aspscr1	32.356	23.2832	32.1224	29.9065	27.896	40.1718	37.3857	44.7149	38.3302	24.9978	41.6892	23.3378	53.8229	69.6279	35.1461	47.9767	52.2591	37.891	28.6108	37.4168	59.2876	29.3625	47.1102	45.3105	33.8573	34.9351	33.8184	47.8257	40.8965	51.2761	36.2514	36.0433	60.0124	27.021	35.8618	45.4502	42.4209	43.2763	37.7544	43.1293	56.4446	27.7988	47.6311	40.9507	62.0863	39.0995	52.9707	41.979
asrgl1	4.87899	5.34595	22.4385	12.7874	12.3576	16.2382	6.28712	17.3632	13.8773	15.3078	12.3603	10.5028	23.0124	15.9642	9.56946	22.3601	11.0187	20.7186	18.5341	18.5481	17.2492	10.865	23.9524	14.7676	22.4052	13.3261	18.6827	23.2829	16.9711	37.029	15.0042	18.0812	17.3533	28.6934	17.1709	6.73575	16.007	14.0461	16.9031	22.6868	16.1378	29.7718	16.1793	2.07482	12.3323	22.9055	13.6531	26.0186
ass1	7.87394	1.09467	2.91333	2.94253	3.17341	2.61111	24.0115	3.75229	1.38888	8.33385	8.8908	10.4113	2.74153	15.1457	9.73748	9.36102	4.28959	7.06665	2.1392	6.09195	8.22509	7.84688	4.81377	9.86215	5.51677	1.47244	0.0817868	1.56002	4.38575	5.68058	4.36542	2.79685	11.7084	7.63617	8.36264	1.96758	4.45214	2.58672	4.64734	5.90267	4.25538	3.22398	8.20674	1.76603	7.17547	3.71741	2.59753	2.50889
aste1	6.87927	2.14733	8.80102	4.28338	0.280719	1.44642	13.6948	6.52845	4.66335	11.8499	12.2882	23.9765	4.31684	2.77709	2.55352	11.7904	4.15211	8.08575	2.98107	6.53966	4.49407	3.99349	4.53918	0.97313	2.28378	4.49929	2.55312	7.23254	8.03482	61.9401	1.67721	5.29905	2.87918	10.0296	5.63198	3.26669	0.48861	12.8679	0.615784	1.29897	1.6381	1.10401	9.03708	9.8835	5.25967	7.30328	1.46855	8.32534
asun	88.2296	103.538	111.943	88.3227	113.816	127.277	83.7862	103.882	177.135	113.592	122.512	97.4654	124.35	148.521	150.74	132.153	122.149	144.779	92.6078	83.6801	130.107	117.693	168.612	123.118	99.4416	105.757	94.3597	162.892	167.548	139.663	128.368	142.418	129.915	92.38	127.043	106.65	136.833	115.675	104.144	142.449	93.7226	115.207	121.338	153.817	140.85	115.74	95.1369	97.0948
asz1	10.7704	13.7523	10.687	24.9606	15.4384	17.5991	12.7302	7.16481	1.35138	7.29491	44.9629	17.3298	0.0333123	1.796	9.63077	35.972	25.935	5.96987	0	1.64246	4.28227	20.3535	26.8367	8.86187	6.16522	3.73103	9.36034	13.5443	21.5944	12.0699	13.1329	14.0062	15.5936	74.6735	21.6318	18.644	9.70581	1.62855	4.44479	17.5072	2.39404	12.7275	0.751615	11.9193	5.15304	6.36155	48.0285	23.71
atad1a	24.5323	17.9561	13.6129	17.0773	16.9791	11.5623	3.52216	9.33197	15.5211	16.4938	27.9614	11.6585	16.4677	10.3047	18.6103	10.0838	7.04165	16.5334	3.04955	9.3552	16.5892	6.86203	10.7508	19.7249	33.779	12.578	29.9649	13.9361	6.72326	8.21172	16.7424	10.9857	9.48081	36.4212	16.0151	44.1445	11.7535	18.6683	13.9337	15.4922	7.54388	8.58231	4.35605	30.6906	25.9162	3.94449	12.413	7.38451
atad1b	7.84363	3.2218	5.8281	3.21238	10.4491	14.6818	2.63167	7.39936	12.355	8.31845	4.16135	18.208	6.05869	11.3363	4.31853	7.66804	10.4928	4.44284	16.1389	2.23811	11.3822	8.01577	3.55947	10.8397	9.09774	8.71176	2.51576	1.79494	6.38197	28.1196	6.08922	5.77715	17.6895	10.9628	15.3834	10.7163	7.30022	7.93514	10.9535	3.77236	8.5338	9.58193	17.3706	1.88727	4.34999	7.30797	5.05239	4.8954
atad3b	35.2856	58.043	51.6052	38.4983	26.7389	42.9092	85.0129	47.9007	37.3589	32.113	42.2932	34.902	117.051	75.2296	67.0007	13.1404	45.8716	50.3828	46.043	56.4265	74.2977	88.2237	61.1513	64.0193	44.8889	48.4147	95.1031	49.6208	72.4389	62.3257	58.4449	53.4284	59.7163	56.0674	43.1149	51.7867	41.4483	57.3774	55.5249	67.0395	84.6277	56.5495	92.7658	58.2419	63.7768	39.195	49.4621	49.1902
atad5b	10.7648	21.1145	14.5847	27.9056	14.1941	23.8103	23.7004	18.2795	24.457	17.8633	30.9153	24.3348	28.764	15.9248	34.5146	21.3492	24.1479	17.0148	15.5161	26.6767	28.982	21.1571	11.2461	18.7091	15.8999	14.944	28.9606	33.793	9.74709	31.3814	11.4304	22.0816	22.9352	12.7291	17.0691	5.22557	29.1768	16.6752	19.9451	39.2186	19.5276	23.4798	24.2848	20.4957	14.9521	24.3227	28.2189	21.5788
atat1	26.4658	24.3277	34.079	27.1072	29.2884	33.9687	31.9156	32.9099	40.9251	33.0845	24.9091	15.2726	38.1969	29.1389	13.9461	21.6431	39.8426	25.2058	19.9127	27.755	23.0917	14.8198	18.5551	27.5872	35.2036	31.8094	19.9514	23.6201	47.8008	39.259	31.0189	28.6268	23.2946	25.0871	23.0479	31.7272	29.3011	37.9968	27.6509	34.7613	35.826	43.687	23.3436	21.9992	29.2662	27.9591	17.4602	29.8382
ate1	0.969117	1.0874	2.91942	5.32962	0.207444	6.01066	7.30196	4.6109	3.94403	9.34774	5.50059	9.17967	2.28507	1.83205	3.47262	7.14162	1.60064	14.1471	9.53031	1.20656	0.675948	2.86774	10.0653	10.857	3.2061	2.20678	1.31342	17.8336	3.33895	7.40526	11.6975	11.7105	2.0302	0.364521	1.79621	6.10169	5.32153	3.44789	10.2929	4.87089	9.51014	3.24939	7.19686	5.93297	13.4966	2.62888	3.86042	6.03065
atf1	52.9374	58.1098	65.2241	69.4023	48.0477	58.0689	66.5854	60.2416	64.4252	55.6309	46.022	51.0699	66.9187	77.0915	65.1887	87.2961	69.7354	49.1002	77.5496	72.6125	68.9966	73.8138	22.225	40.3674	74.7655	59.7074	44.3269	65.7164	47.2589	57.7926	45.9568	56.4406	46.666	51.6139	68.2999	72.5564	74.5139	85.7533	73.3963	58.8039	60.4996	55.5073	94.4921	81.251	54.8206	45.294	54.4328	84.8616
atf3	19.5843	30.6658	35.0369	50.6809	34.0084	48.9581	654.843	270.067	264.664	298.191	287.624	271.366	1137.64	767.945	891.154	444.818	385.265	516.962	295.949	403.544	772.391	3299.05	402.099	615.57	476.109	854.326	674.692	852.909	815.891	874.867	369.962	558.143	292.721	473.465	469.614	372.676	175.985	298.657	228.608	251.491	171.346	157.921	163.498	200.926	192.983	258.075	266.251	247.72
atf4a	730.428	902.193	1015.25	958.817	705.417	1076.09	1469.67	771.63	695.643	1162.76	816.572	1257.6	869.565	783.871	947.449	1007.72	918.4	1009.45	836.475	886.388	757.67	1918.38	906.272	723.917	742.827	872.555	844.462	925.664	1015.54	778.083	738.248	823.704	721.819	715.297	742.512	801.043	753.702	894.624	872.569	859.047	1085.11	845.851	848.457	896.271	884.576	982.804	1137	1146.64
atf4b	471.605	452.146	444.839	451.703	349.792	411.381	1321.29	500.669	488.728	436.704	391.463	715.163	811.65	649.466	893.764	614.523	725.357	735.268	554.688	614.227	719.741	2222.66	360.885	433.352	599.042	673.662	605.959	499.366	388.093	578.82	609.036	706.367	603.338	547.034	524.172	495.854	572.933	485.67	531.995	557.12	594.555	623.957	479.098	539.425	587.205	266.996	387.385	447.707
atf5a	84.3415	60.2245	50.6	17.8	112.448	43.1442	69.2998	49.0267	59.4265	45.122	106.949	54.564	104.033	98.6649	105.729	187.312	63.4703	116.951	68.8254	32.2984	84.1308	194.332	90.0362	71.8903	97.9208	65.7809	168.477	126.196	143.615	151.608	55.6363	90.3519	57.1162	136.101	73.0671	113.54	71.4837	83.2723	47.0561	52.689	20.2374	19.3069	92.6751	112.608	68.1613	42.8858	58.1103	50.457
atf6	31.3549	39.1201	44.7697	49.6865	56.6671	61.5962	67.4012	70.9985	75.7093	88.6977	102.808	94.9937	40.0861	34.706	39.5445	115.56	37.8935	80.2969	90.1886	58.3291	47.5006	165.798	124.628	98.4936	57.6186	50.0963	54.6738	58.898	51.5808	50.2827	72.6773	51.0958	45.8977	57.6808	38.97	76.9981	43.2945	71.6309	61.8346	65.7996	37.381	55.4715	25.9761	63.0529	31.8235	40.153	17.59	44.1934
atf6b	170.614	137.34	127.506	123.755	129.443	133.785	557.188	276.228	286.692	335.99	251.129	380.173	120.311	151.374	95.0949	105.645	152.575	104.642	175.045	267.236	186.457	210.256	219.683	251.167	239.345	206.89	212.924	278.222	240.733	252.142	221.358	108.074	240.326	234.863	177.176	158.412	179.654	269.462	241.019	188.183	200.416	189.887	247.273	238.246	175.287	190.01	140.813	166.489
atf7a	34.3225	21.1763	21.3924	35.3374	35.1865	32.7582	6.23595	19.6451	25.251	26.0181	43.9593	30.0615	17.0417	26.3342	29.1566	26.5329	17.6605	23.6893	30.9949	37.6584	29.9134	26.6609	65.6761	16.7234	24.2793	38.4556	9.55135	16.8269	44.4825	27.3639	22.9569	33.2591	19.4276	41.3025	21.68	25.9563	15.5655	30.0699	28.6197	29.8847	16.0551	36.1954	33.406	21.8409	23.9338	17.175	22.1995	9.82781
atf7b	9.80707	11.5907	8.75775	5.94984	7.85072	8.85426	5.41439	3.80669	10.7031	11.6813	7.18812	9.23942	0	0	2.7412	3.07809	1.32024	0.0640836	8.50047	2.2835	7.45424	4.21772	19.7868	5.90219	6.7872	17.0336	7.07741	8.36544	13.3093	6.43491	12.6382	2.03282	3.63213	3.43321	8.28539	3.34574	6.4853	0.775616	6.26746	3.66823	3.34248	7.41728	2.65133	1.72801	4.43831	4.827	4.88184	4.7525
atf7ip	266.671	313.772	365.028	311.214	376.9	339.396	277.101	214.558	212.475	357.15	426.248	333.802	288.876	363.769	342.846	300.646	320.494	381.376	187.011	228.508	327.246	227.591	368.581	330.949	301.825	266.554	367.51	305.969	382.802	384.157	308.883	313.087	312.501	460.627	356.963	361.784	297.462	377.163	345.215	345.011	233.58	334.918	319.968	398.317	309.893	291.168	337.932	338.76
atg10	12.7488	13.715	8.74523	10.0855	15.0865	8.96939	10.0621	1.6608	19.2755	6.00946	2.4714	8.12624	8.54291	11.3316	1.62665	6.0901	8.03642	9.5946	4.39893	5.99713	11.7409	6.68008	7.62985	6.89201	11.7156	9.6442	5.88877	8.20551	3.46181	4.88128	8.85047	7.44882	10.6738	0.451496	11.209	11.8305	11.8909	8.76017	15.5952	20.0625	4.94722	9.63021	8.94438	8.921	5.19408	9.80241	26.3653	6.15679
atg101	39.2253	49.5793	36.0174	16.1966	14.625	47.6571	41.0503	46.0836	35.0034	30.8472	25.1759	38.2409	62.5683	71.5103	44.9001	26.078	53.5922	41.9971	32.4856	43.2872	61.7675	35.796	24.9476	34.4666	53.2176	59.102	45.3693	50.6287	24.8612	33.8191	44.2646	47.4973	52.2529	40.6303	30.3546	39.6691	58.0389	37.8861	45.4849	43.2214	52.9031	59.6948	16.0278	39.2417	36.2889	34.1665	33.3849	64.2046
atg12	29.4586	21.0823	16.5499	12.97	9.69554	1.62571	24.6767	34.221	22.0636	7.34354	7.93376	15.1585	45.4574	34.8173	29.0922	8.99626	33.3494	10.3237	18.7977	24.1941	36.0303	31.3842	0.634859	18.7069	17.4322	36.0989	34.7082	23.3774	6.83411	25.7813	23.0318	5.62717	31.2626	37.7984	15.9928	14.1265	3.45074	31.9943	12.9289	23.8589	14.3981	31.8867	10.683	12.0191	17.6924	14.7303	37.5717	16.8117
atg13	218.65	211.27	190.782	212.957	187.867	123.951	316.427	214.059	242.809	221.268	177.528	259.622	229.246	241.58	213.266	189.812	207.889	229.726	188.953	214.242	233.109	273.304	166.626	158.563	199.282	199.89	173.34	172.88	151.688	180.827	217.774	228.19	244.789	188.727	191.46	166.06	257.115	251.762	182.119	145.176	221.789	213.33	187.838	155.982	168.186	240.973	193.654	224.954
atg16l1	2.92396	4.26188	5.8323	8.38978	3.47691	15.7688	4.47905	4.49988	5.57148	6.02524	13.3064	19.3026	8.00722	13.1815	7.85677	9.81312	6.95868	20.1732	10.7908	3.44416	6.84397	10.4641	15.9174	4.9127	6.9246	7.92208	3.64616	17.0868	7.69125	7.7168	2.50629	8.14811	4.24766	13.7277	15.3336	21.6346	7.93559	4.31328	15.8687	7.24776	2.39015	11.6846	15.5862	3.20511	8.95198	3.77488	1.44522	0.143664
atg3	43.1381	55.9453	46.7264	35.7586	52.061	26.7867	31.8575	48.1231	40.7602	37.8754	33.5896	37.1212	80.2014	45.0777	54.6255	44.5933	57.6453	51.6434	38.3201	60.4469	44.2924	34.6054	47.2516	44.3205	44.0483	40.4549	62.7174	60.1932	39.746	64.9685	45.9968	29.8219	56.7218	57.4276	63.9033	44.2886	52.6879	32.569	42.3951	49.1022	42.6023	58.6155	43.0631	25.4229	53.9867	70.4935	77.4542	72.8643
atg4a	7.84271	8.44624	9.74489	8.48551	4.95779	6.40431	9.13369	13.4233	7.29018	6.00536	8.70225	2.48535	4.39943	16.0197	6.04592	19.8171	15.8759	12.5305	15.616	7.1183	1.45788	7.99367	17.2632	2.93848	4.57091	12.8628	4.80614	19.7707	9.18001	7.82299	7.00424	7.37624	11.3695	10.8771	7.38693	17.4884	10.4289	0.770179	6.2304	0.135504	3.32822	8.4728	3.56117	4.40956	5.33523	8.27715	0.142987	4.78578
atg4b	5.88737	6.318	4.86512	4.35031	3.3227	3.87272	35.0181	9.35521	13.8578	10.7342	0.718054	7.11218	8.41997	13.1831	15.983	11.448	5.67544	9.84744	6.52324	20.1256	9.20875	5.55279	3.59684	11.8247	5.35608	8.83439	2.4831	4.35654	7.55641	14.2703	7.063	3.53911	12.3862	10.5407	4.56667	6.25454	5.47825	1.67505	8.81571	2.51108	4.24333	3.22804	0	4.4763	6.22749	4.90144	6.1197	9.33937
atg4c	1.95922	0.0208845	1.94433	5.16967	0.157822	2.49605	0	0	0.795911	0.0306998	1.60453	3.2982	0.658899	2.83227	4.52034	0.242989	3.82534	0.128627	2.7414	0	2.21054	2.61105	1.64334	3.9501	0.752236	0.692283	3.41819	2.69358	5.41525	0.159851	2.75476	0	0	1.48051	1.383	0.0756998	0.968742	0.89184	0.77849	0.0217401	0	0.00794105	1.83189	0.0713602	0.873808	0.0386919	1.22635	1.19352
atg5	128.442	107.781	160.636	119.391	112.545	102.353	92.9403	123.995	109.997	86.4808	144.539	88.2	191.537	156.035	209.039	122.971	86.2536	121.402	161.747	129.885	183.167	136.275	152.537	129.02	125.068	164.096	160.453	158.967	136.353	103.78	130.09	123.356	167.774	109.492	166.817	144.406	134.968	198.94	128.962	113.89	73.1643	101.375	129.439	146.694	163.045	85.4729	89.0201	132.842
atg9a	32.3671	32.7127	26.2802	33.7776	14.4582	15.4189	40.9887	45.1258	41.4891	36.7885	45.6002	64.7202	43.2259	38.4941	52.0087	55.2224	41.7421	66.4486	55.1771	41.8941	38.7204	68.2916	38.4352	36.4323	34.6025	37.4545	24.5636	36.9809	26.1075	46.5993	37.1743	27.6685	32.3679	34.4189	52.313	36.5315	45.9094	38.8568	39.389	25.3516	25.446	52.1942	32.4461	13.5942	20.3089	38.6217	8.97119	30.9889
atg9b	101.992	69.7359	74.9513	62.7139	58.8435	66.9559	45.4854	110.786	79.9256	58.0695	59.9087	61.5052	125.745	108.098	113.727	95.8897	82.0187	87.9319	41.7012	59.2416	85.1648	111.684	43.2871	64.0175	105.56	90.8864	92.9352	51.1155	48.9955	56.6278	104.577	66.1188	68.6044	74.8979	91.1779	61.1799	124.822	96.4643	54.7216	44.5099	15.0753	37.4127	53.8921	89.4956	76.2454	69.3256	38.4862	31.393
athl1	2.95875	0.0115282	0.97116	0.0701736	1.48421	0.0474165	1.85035	0.612399	0.784635	2.27728	0.110366	0.0312154	0.563954	0.936425	0	0.111735	3.60261	0.0604336	0	1.16127	2.14557	0.0486676	1.44571	0	4.82119	0.714531	1.20252	0.1018	1.5759	0.133016	0	0	1.60049	1.44299	0.0527464	1.41752	1.6948	0	0.744666	0.03285	1.75759	0.0119644	0.91656	0.030155	0.905012	0.0164697	0.0174779	0.0150849
atic	0	0.0195315	0.963798	5.13319	2.90863	2.48054	0.878842	0.532781	0	4.52854	5.80921	0.0506369	0.397908	0	0.848949	3.24772	2.55052	2.62353	4.29296	0	0	1.37693	1.58047	3.95422	0.748016	0.690914	0.0599555	2.6971	9.09381	0.161585	4.56383	1.45896	0	1.63037	1.50074	1.59355	0.928113	1.7296	0.635518	4.63983	5.28165	2.14498	0.868007	0.110155	0	3.48748	1.27269	3.44428
atl1	55.8777	78.1373	70.091	68.1189	46.6301	59.3697	62.8929	54.5873	53.6771	66.2336	66.4896	76.4143	71.6508	53.5548	59.0413	68.4748	45.8313	54.4289	70.5474	50.2564	49.3901	50.3865	81.7255	46.282	66.6716	60.616	41.9671	38.6798	47.0781	47.242	52.2001	70.9795	72.7226	40.9616	44.5336	47.3789	93.3388	64.424	49.1929	56.4506	99.1223	66.1521	62.9485	86.5266	50.4289	51.225	44.5594	42.0553
atl2	77.4476	130.907	110.013	57.2818	95.3272	53.3096	62.02	61.6894	47.9907	53.2618	57.7242	45.3013	119.205	115.656	147.417	62.1574	55.3924	53.4236	9.13688	46.5312	123.514	22.9157	50.2286	20.6613	109.312	76.3179	135.814	82.4111	77.4655	55.3113	75.1897	66.0603	68.5436	116.243	99.7542	89.655	133.673	93.7244	83.5054	21.9238	52.7596	39.554	89.8961	130.137	124.142	36.8858	67.9909	58.8483
atl3	101.964	85.6085	115.839	106.566	124.413	99.7442	161.401	92.726	100.05	146.66	177.93	148.347	145.539	160.701	163.882	234.428	150.374	239.115	139.709	142.197	126.41	178.412	193.475	218.672	152.841	120.087	172.056	133.16	128.907	163.903	154.013	170.205	148.697	160.474	142.93	159.617	152.472	114.702	190.885	197.522	136.405	149.344	166.319	185.849	143.431	131.622	116.108	146.062
atmin	1.94766	7.34241	5.85178	6.8076	0.285062	2.65456	7.27404	6.00004	8.14601	10.5453	7.17668	8.11812	4.92209	8.48357	4.33279	10.6553	4.22981	8.23421	7.95341	1.12653	5.97021	11.5928	11.7024	7.87999	10.7761	2.18521	2.4718	9.35282	6.13767	7.50734	2.57325	3.64557	3.65861	6.12829	1.75845	13.8317	6.30354	0.757062	12.7584	8.30708	5.94075	4.30497	13.7624	1.8058	4.39378	2.58551	3.80058	3.68185
atoh1a	0	0	0	0	0	0	0	0	0	0.00654039	0.0199341	1.10029	0	0	0	0	0	0	0	0	0	0	0	0	1.24999	0	0.011061	0.0223039	0.0286575	0.0288808	0	0	0	0	0	0	0.761178	0	0	0.00897404	0	0.00328893	0	0	0	0	0	0
atoh1b	0	0	0	0	0	0	0	0	0	0	0	0	0	0	0	0	0	0	0	0	0	0	0	0	0	0	0	0	0	0	0	0	0	0	0	0	0	0	0	0	0	0	0	0	0	0	0	0
atoh7	0.970938	3.15657	4.89265	0.148445	4.28151	0.0993288	2.73808	1.97759	0.707192	1.26075	8.70232	0.065448	3.82056	1.84269	1.68435	6.86891	2.80448	6.63375	5.0316	5.36123	3.00347	2.72731	0.233187	1.96266	4.11467	0.712921	2.30196	1.43613	0.13379	0.134874	3.53691	2.95594	5.45111	0.249428	1.6539	5.72752	1.42651	10.7924	8.72036	4.83231	1.57056	5.33759	1.73973	8.03631	1.7043	4.79299	2.5473	2.46669
atoh8	6.86556	3.21104	3.87719	10.855	1.99603	9.84814	2.64063	6.73875	15.86	10.5433	7.17169	3.62013	8.3987	13.1806	1.60161	22.779	10.7664	11.1589	8.61463	7.28355	2.49314	6.66556	15.6379	2.94087	6.77476	10.6619	5.81568	5.51648	0.325476	1.92933	5.26559	7.5763	3.58556	6.31309	12.2392	4.80613	6.00138	1.64702	12.7803	6.01827	2.42299	8.49823	9.09957	3.17022	5.30491	8.34797	1.4329	3.68575
atox1	59.8203	71.756	42.8175	49.7274	40.3299	26.8307	47.4315	49.4153	44.8367	39.0889	32.0673	38.3065	87.149	50.7347	62.61	18.742	66.8553	46.1842	70.6802	84.3255	60.4883	25.5891	19.1804	62.0568	57.9038	61.2701	76.6659	55.0264	53.2603	72.7127	47.7834	61.1554	58.267	45.3519	33.2542	47.2232	63.9512	53.7961	60.9288	73.0354	81.1281	65.0737	63.7736	84.1704	53.0308	61.0113	98.4052	73.0272
atp10d	7.84838	6.34676	0.945064	7.08972	11.6518	6.34674	7.23261	8.03671	4.68826	10.6561	28.63	5.93413	18.6901	17.8588	15.8305	29.1055	8.43284	14.1215	21.6963	9.73548	9.7451	5.67923	23.6477	16.7483	9.16021	2.13629	8.17976	3.12732	11.8316	19.966	6.933	4.90429	15.8055	20.0352	21.1732	33.6235	10.7421	9.67798	14.8381	13.1108	9.32724	7.51192	30.7421	32.5453	11.4041	11.1656	7.69652	15.6433
atp13a1	106.853	124.687	144.059	154.775	182.732	152.639	154.95	129.089	102.437	193.912	178.481	236.249	125.317	136.274	120.672	171.647	132.847	183.485	147.69	145.011	127.74	142.951	241.772	204.878	127.59	128.077	141.934	126.37	190.277	168.431	128.332	104.461	129.836	166.297	137.066	135.311	110.315	152.78	167.637	178.405	145.834	149.335	150.994	181.588	162.949	144.976	145.585	130.583
atp13a2	16.6579	11.6797	24.3472	18.5821	17.1677	32.3942	12.6752	16.2295	11.1956	32.8405	24.2471	27.688	21.7732	25.4068	21.1445	15.892	17.5928	23.5827	22.2362	14.7888	21.284	16.0662	27.0883	23.6427	28.696	23.845	16.4333	31.3114	28.6012	20.0459	32.7514	20.833	26.2888	31.2431	42.4622	39.2303	37.0737	22.9286	28.6509	22.8213	16.93	19.2429	35.1702	24.762	31.9648	10.0472	22.2766	22.7979
atp1a1a.1	1077.52	1417.67	661.868	1309.53	1343.45	868.272	1450.52	526.437	654.884	1358.99	863.728	1276.13	977.019	783.857	790.474	1408.37	684.125	1422.57	909.622	841.133	1332.48	3122.32	1263.24	1140.55	871.406	702.045	1078.1	818.857	906.783	840.262	906.467	761.795	936.376	959.597	792.576	833.134	802.092	818.683	900.489	678.213	720.724	824.499	933.066	871.212	889.1	785.506	573.701	599.867
atp1a1a.2	14.6972	12.7187	17.5179	26.4968	24.1867	11.5801	9.93919	5.00111	2.15205	13.1229	56.4638	19.6582	8.89726	15.0452	10.5026	31.653	9.63017	10.0089	0	3.96657	11.1802	14.2899	20.2521	14.788	14.5123	4.46301	11.7681	26.9609	28.0377	22.4875	6.01082	9.43289	5.63541	52.5183	28.341	41.4534	12.564	19.5408	7.4889	28.2413	1.49004	13.8698	10.6962	3.54989	21.3234	9.9502	25.601	28.3857
atp1a1a.3	87.3343	1.14979	35.0296	12.0709	88.7582	18.0464	20.8972	0.172912	47.6132	31.8977	58.9673	15.2637	0	45.1819	76.3051	34.3636	12.5781	29.3784	1.80024	16.3784	75.7971	35.3829	18.7039	5.88459	87.1438	20.4746	0.230019	24.9677	40.6059	24.7098	0	27.5912	60.7032	39.1448	53.9661	79.211	124.321	38.802	54.9641	23.0317	14.2456	10.7867	105.277	198.222	47.6805	16.2519	70.3838	27.8747
atp1a1a.4	3.93386	0.0227563	0	2.7918	6.75142	0.0949691	3.70139	0.510864	1.5858	1.24309	1.85776	3.40449	0.146106	1.90861	0	3.00029	0.0465989	0.052254	0	3.74316	0.604456	7.17321	0.141013	0	0	0	2.23729	1.33597	0.0736298	2.66774	1.7171	0.576247	1.37123	5.73853	7.8231	1.73642	0.205578	0	0.712181	0.0449823	0	7.26187	0.896801	0.0587799	0	3.3831	0.0339098	0.0292405
atp1a1a.5	0	2.09577	0	0.0844136	3.99441	1.27687	0.921243	0.68786	0	0.0186947	0.0575298	1.12875	0	0	0	0.019799	1.19836	0.0108724	0.370097	1.81707	2.01773	0.0604767	0.089329	0.983302	0.423386	0.791145	0.0220932	0.0447502	0.0576387	2.61255	0	0	0	0	0	0	0.875782	0	1.63878	0.0260924	0	1.06095	0	4.01409	5.49529	0.0702848	1.29542	0.0642569
atp1a1b	709.825	958.221	1904	922.297	751.849	1944.99	1495.12	988.61	768.948	1492.74	1070.3	1584.45	396.053	494.345	366.461	1388.98	418.741	1108.98	689.226	760.41	452.658	272.925	1235.83	1075.58	653.816	527.658	768.79	761.07	847.436	638.291	460.201	400.981	598.732	631.064	649.639	1056.76	488.903	459.977	820.95	978.582	771.983	811.68	873.741	813.037	753.572	717.33	528.079	688.339
atp1a2a	24.5225	25.3164	19.4648	13.1386	18.5896	16.5252	12.7027	20.6738	13.7506	11.9678	20.7004	23.0565	33.3064	23.489	34.5073	19.6209	18.9802	12.9839	0.303048	8.4456	51.2192	10.8542	15.4079	14.7683	12.3031	4.45831	27.7108	29.6067	15.3771	22.5413	11.3793	13.3211	20.3603	27.5994	26.8271	25.5642	21.3528	31.3167	9.09665	6.20584	3.20473	6.47124	8.84857	30.0988	46.4296	2.77749	18.5964	21.5605
atp1a3a	1573.64	1226.55	1558.4	1508.67	1543.9	1594.78	1404.79	1634.23	1871.77	1309.6	1425.56	1347.03	1330.16	1457.85	1679.94	922.862	1400.99	1286.74	1813.36	1403.53	1254.26	1104.11	1804.11	1457.71	1718.65	1386	1576.03	1471.62	1470.06	1372.1	1566.85	1654.92	1454.3	1321.46	1272.38	1504.91	1681.43	1515.45	1626.27	1472.49	1486.72	1840.97	1692.59	1626.15	1624.96	1668.3	665.136	1176.79
atp1a3b	4469.89	3914.13	6357.2	4869.97	6891.12	8932.49	8023.2	5826.68	4704.47	11099.2	8018.22	10114.8	2586.51	2374.24	2435.09	3321.74	2056.94	4409.23	3942.58	5138.96	3389.11	4519.9	7258.4	6813.84	3787.82	4636.59	5405.09	5388.41	6507.8	6019.16	3700.14	3860.69	2755.84	4561.83	4730.07	5201.41	2493.11	3732.15	4794.03	5471.3	3741.19	3750.28	4230.9	4214.16	4277.05	4290.33	2765.29	3212.92
atp1b1a	986.35	859.935	772.859	794.232	822.097	898.32	2668.34	1878.87	1967.63	3058.93	2140.2	3005.63	1900.54	1514.21	1420.67	2150.75	1087.69	1821.25	1708.59	1697.71	2271.44	2578.92	2588.18	2074.28	1672.7	1327.04	1535.36	1353.8	1789.17	1611.92	1578.34	1582.56	1465.6	1197.02	1611.92	1706.92	1720.36	1489.84	1763.03	1393.44	1434.68	1731.12	1910.12	1895.17	1749.81	1523.53	1004.19	1251.03
atp1b1b	73.525	67.6499	83.7086	96.4381	71.109	113.278	228.74	386.913	249.208	347.71	207.437	406.696	144.937	159.808	127.745	147.253	127.509	148.972	184.793	168.582	118.638	191.713	240.598	251.175	200.051	140.825	160.52	193.132	120.03	137.005	101.691	131.681	98.6719	174.106	152.691	187.945	296.372	117.302	273.632	210.843	99.5711	206.925	136.601	182.903	128.351	112.206	128.36	171.061
atp1b2a	534.345	432.126	695.019	602.255	471.357	645.889	495.903	488.518	457.837	522.867	459.128	683.747	456.979	387.222	434.483	514.093	447.814	442.854	543.288	456.407	361.547	367.75	539.734	532.859	545.219	488.844	410.665	400.665	466.318	484.622	462.053	577.602	427.271	464.427	499.717	478.904	685.808	468.932	508.915	443.351	341.903	432.012	657.196	597.475	508.307	456.719	211.288	371.223
atp1b2b	820.627	1022.63	1178.78	980.345	1198.93	1232.58	913.437	747.055	782.927	1159.12	877.471	1043.2	239.306	248.11	283.777	296.45	308.308	358.963	498.418	706.875	482.749	157.963	760.628	894.355	946.398	717.973	978.148	824.35	911.34	906.998	785.186	856.109	618.257	870.723	672.69	770.725	913.651	808.955	1144.74	802.722	643.048	524.86	980.736	991.663	726.975	723.445	632.834	522.114
atp1b3a	152.951	167.953	143.082	150.603	143.27	137.615	227.976	174.433	193.134	157.425	145.871	191.25	99.502	102.475	77.4976	89.9685	79.2541	90.5359	168.173	156.511	142.743	94.2353	157.043	165.475	163.732	126.505	134.956	146.717	104.898	162.329	195.753	140.733	143.429	146.511	123.046	132.46	162.386	135.066	195.563	154.563	144.114	130.167	173.568	171.276	152.348	126.714	93.9657	89.9909
atp1b3b	389.238	388.778	523.708	362.427	361.969	406.293	451.294	355.04	464.549	324.241	357.493	389.498	305.51	305.493	282.025	228.214	266.875	288.235	327.677	340.04	307.033	213.138	239.832	329.961	334.72	333.619	276.896	329.097	262.199	317.525	328.417	298.823	314.092	299.303	339.75	328.333	328.487	325.831	433.342	323.566	400.092	373.32	275.878	431.633	399.43	306.973	298.564	304.121
atp2a1	1.96035	0.0195945	0	0.121295	9.06638	0.0814374	9.25383	1.08162	1.47762	4.73128	3.70838	6.84826	0.477458	3.76856	0	3.73978	5.15274	7.72419	0.306576	0	3.73232	1.35908	2.81164	0.981272	2.55074	0	0.0655214	6.30409	4.23526	1.67034	0	0	1.43754	5.50682	1.53319	5.42054	8.35065	0	1.46684	1.27159	0	0.0268302	0.888844	0.0717875	0.87352	2.31845	0.0413259	1.19398
atp2a1l	0	1.09788	3.89182	4.24755	8.45491	6.13524	11.9739	1.70239	0.607585	4.82442	17.1917	5.84091	2.3217	3.70113	6.10309	7.82643	27.7969	4.49323	1.14241	0.687941	3.31835	10.011	3.25116	9.87632	4.19527	0	0.0848893	6.48524	3.10875	6.98997	0.781655	1.28577	5.32075	15.2196	3.05851	3.26118	95.9067	1.56549	86.8443	9.91561	2.2992	6.51767	2.64975	6.88862	3.51718	1.36878	4.88656	4.75647
atp2a2a	13.7176	12.7101	18.501	13.0095	21.204	18.849	9.02844	13.5619	12.948	17.7016	26.7631	15.0953	7.77328	8.40791	5.13867	29.8884	15.9708	16.5368	4.10925	6.84139	9.40813	25.6542	15.0691	16.7545	13.3948	6.9909	1.37267	12.3166	18.9762	16.2841	11.4845	9.65876	8.1175	26.5311	11.5066	6.56155	11.2168	15.073	13.968	14.3085	7.55572	9.63193	18.9384	14.5944	23.1803	11.0946	10.0428	9.73347
atp2a2b	29.4105	22.2292	9.69079	39.4489	48.3573	33.9992	65.6868	47.7595	44.7011	56.7728	37.4865	74.0185	99.0863	55.4118	50.1244	54.2553	60.5102	105.233	44.2458	64.7372	61.6488	191.467	32.902	95.5465	43.4172	60.5299	54.7	57.6176	44.274	81.3686	54.8778	59.5321	29.881	77.1987	51.5006	53.2758	32.6376	36.1288	53.3803	59.7328	39.1637	54.3653	45.8002	55.2143	79.8938	52.3719	34.7626	39.6469
atp2b1a	1069.68	932.856	1023.02	1041.37	1071.42	1378.83	1381.21	822.324	1228.04	894.391	860.233	941.307	776.886	845	799.356	936.848	717.448	916.146	677.867	760.146	914.282	1225.07	989.834	890.385	957.936	878.044	1115.39	894.331	1035.45	1045.2	929.473	941.109	845.637	953.48	852.512	927.279	888.327	958.234	998.542	922.504	716.407	885.309	981.591	1057.2	975.886	865.871	560.185	605.884
atp2b1b	2752.15	1977.68	2202.76	2216.28	2935.15	2988.86	2598.13	2226.63	2177.9	3006.91	2631.8	2411.12	2009.12	2753.06	2680.15	3176.42	2544.73	3459.99	1456.67	1865.24	1698.12	806.927	2474.87	2109.75	1984.09	1946.45	2479.75	2221.77	2354.02	2278.9	2452.96	2486.86	1870.25	2182.88	2053.28	2073.58	1915.14	2425.15	2886.75	2312.25	1582.15	2274.05	2748.72	2826.22	2635.31	2561.04	1512.31	1893.83
atp2b2	790.242	551.525	819.585	938.917	934.262	1199.56	837.835	537.61	606.937	771.226	669.09	784.71	321.358	363.729	425.7	523.209	343.416	463.539	539.265	507.898	434.751	551.294	755.957	566.341	608.583	581.923	559.529	665.073	703.734	557.773	524.899	515.64	532.29	616.831	498.483	656.414	538.766	541.364	606.27	496.064	476.758	556.776	555.55	498.877	608.464	529.662	230.994	346.113
atp2b3a	163.718	161.69	199.531	275.327	200.366	369.123	257.051	194.713	139.862	367.694	340.907	354.562	137.145	139.039	151.469	342.475	181.203	356.994	185.633	165.015	149.755	206.347	372.542	285.645	200.228	151.121	143.202	179.744	202.769	251.635	165.458	237.283	161.414	199.502	238.216	211.262	231.144	163.33	186.092	214.359	112.41	196.25	201.421	164.384	140.741	204.409	84.2076	167.57
atp2b3b	398.055	281.083	387.392	497.131	538.498	684.687	592.493	516.339	478.077	978.082	838.444	982.799	214.251	214.222	288.985	706.636	275.156	552.179	346.472	346.004	323.078	904.832	865.397	576.191	458.266	369.236	385.117	681.087	600.607	393.843	385.915	408.023	341.141	492.042	385.644	487.695	322.608	430.153	305.653	406.087	249.767	486.311	386.551	417.141	354.218	410.251	185.328	246.765
atp2b4	99.0433	57.0948	46.6904	57.1748	110.098	90.7121	69.2611	42.0169	74.961	88.6118	109.165	56.9189	69.1865	58.2492	66.0909	125.451	36.6461	42.2093	35.3033	60.4849	69.8126	86.8683	64.068	59.0927	57.2338	74.8614	69.8056	48.3672	81.5339	90.7151	113.459	76.7411	58.6813	70.3653	75.7792	85.0674	46.6041	90.259	82.097	63.486	24.495	57.6138	110.773	76.9273	98.4601	51.3177	29.9622	33.7994
atp5a1	828.473	1084.95	1258.61	1042.73	979.141	1049.76	1086.65	1162.02	1105.7	1063.49	1063.02	1038.66	930.98	898.585	896.343	546.187	951.768	867.518	1249.74	1145.87	970.118	597.947	923.01	1091.32	1131.69	1091.47	1116.62	1131.45	973.683	1230.47	1071.11	1090.93	918.081	1104.61	1050.89	1070.18	1211.57	985.511	1348.35	1278.31	1385.32	1082.66	1148.68	1150.85	1246.78	1241	1426.85	1412.42
atp5b	2570.74	3057.32	3678.44	3281.58	3509.55	4178.61	3379.37	3384.58	3031	3842.13	4049.9	3374.4	2391.02	2465.43	2934.92	2137	2618.38	3203.82	2964.08	2966.52	2699.28	1740.12	3809.8	3463.06	2717.89	2818.2	3440.55	3042	4677.18	3265	2975.19	2781.81	2586.09	3253.11	3025.5	3448.93	2661.58	2997.35	4032.62	3976.27	3787.34	3020.72	4307.27	4148.9	4301.8	3742.48	4981.18	4018.44
atp5c1	441.191	660.238	687.23	619.257	456.01	514.878	564.278	569.302	812.613	534.753	473.315	543.703	466.48	526.393	515.636	244.238	481.256	473.411	629.68	503.641	484.884	209.417	475.944	536.799	439.712	432.152	616.395	600.58	602.363	548.474	515.209	509.723	405.338	523.4	492.597	460.725	459.242	414.087	672.732	593.022	755.066	485.352	590.493	551.639	776.644	599.267	853.242	660.782
atp5d	433.348	596.866	684.314	552.606	437.542	546.339	441.19	536.589	469.292	428.312	504.287	547.078	463.092	448.355	418.623	270.783	501.234	452.505	549.587	581.812	506.228	197.542	489.654	567.334	533.591	572.394	611.793	569.206	604.012	594.04	503.691	512.738	449.204	507.885	495.448	444.066	532.34	484.76	683.481	716.339	760.132	490.697	668.709	679.472	864.328	652.841	836.067	620.162
atp5e	506.887	670.807	676.517	622.152	554.286	482.15	557.012	531.015	452.935	528.785	485.307	602.705	503.087	460.561	475.044	331.789	545.484	479.009	548.992	553.62	471.871	341.411	497.315	582.108	565.403	495.927	567.588	487.002	480.115	604.476	543.516	634.061	514.17	545.334	452.862	527.554	627.478	483.862	695.807	719.971	758.392	574.941	552.694	601.141	633.067	689.375	1203.22	877.324
atp5f1	401.978	517.631	479.881	477.302	469.505	435.368	421.145	413.221	446.499	455.436	491.865	461.35	375.092	372.202	434.546	289.603	442.28	398.238	546.585	480.126	443.592	201.475	462.14	512.177	476.233	392.38	537.286	414.328	422.553	513.349	433.757	519.67	374.421	324.532	412.692	457.444	509.897	421.22	524.425	474.427	470.853	353.109	556.381	428.049	601.287	488.448	683.071	545.862
atp5g1	711.796	976.133	1125.25	1097.86	714.678	941.251	786.702	938.291	844.126	811.537	882.505	832.313	669.211	757.603	691.849	473.395	868.478	678.193	964.832	930.475	861.984	342.96	805.491	1106.11	999.467	834.295	845.636	743.548	956.669	917.616	838.266	1115.97	663.515	833.717	880.987	983.363	1088.62	690.497	1129.83	1112.94	1157.58	801.086	1037.2	1131.98	1195.4	950.106	1927.24	1467.46
atp5g3a	408.85	496.481	512.024	358.179	317.516	338.304	398.404	411.404	392.781	326.562	308.605	323.477	423.247	341.179	363.103	215.425	491.638	350.986	462.673	381.951	376.24	225.13	299.298	408.757	356.66	330.396	361.681	289.531	290.875	305.509	372.702	362.922	337.502	285.466	369.709	316.353	420.938	362.924	422.415	377.45	464.092	377.606	345.089	372.617	424.152	366.677	450.12	569.551
atp5g3b	955.936	1338.46	1313.11	1147.81	959.274	981.744	1135.93	1059.39	1000.59	753.683	1010.35	918.115	876.96	910.824	854.931	389.713	957.02	745.083	965.75	1121.91	1043.67	426.198	677.72	1170.13	1132.71	1018.18	1223.58	1052	1059.84	1192.55	1226.94	1134.59	1014.77	1170.04	988.219	1121.87	1053.67	1073.85	1542.31	1284.3	1317.06	985.61	1332.93	1489.75	1494.71	1309.31	2213.47	1698.54
atp5h	473.552	656.002	645.373	561.095	486.63	401.461	556.103	615.374	589.176	437.799	415.566	517.011	450.069	407.009	498.983	141.274	414.151	291.324	568.855	602.814	465.421	276.687	235.685	499.371	374.421	634.697	680.237	462.301	297.404	548.328	486.002	333.297	543.072	431.71	501.027	413.661	303.966	445.934	567.652	632.42	596.322	491.727	436.744	461.513	592.393	569.993	888.816	629.61
atp5ia	447.084	522.914	442.884	453.245	448.062	504.643	508.709	464.632	415.476	515.703	403.128	465.998	383.438	399.463	381.587	282.119	534.591	473.263	465.157	457.831	398.823	192.192	348.006	470.812	399.801	400.451	443.097	349.885	357.474	408.66	414.255	447.221	441.735	386.635	469.646	427.213	465.58	379.649	509.642	606.104	562.165	527.977	416.952	465.906	468.335	570.018	962.754	828.115
atp5ib	501.987	546.18	672.629	546.971	546.518	511.086	733.886	602.773	537.65	766.451	634.04	665.374	476.87	346.796	381.575	316.391	539.992	477.48	473.186	549.661	507.915	293.913	568.773	641.21	550.499	539.736	650.117	465.16	549.619	613.665	540.856	522.451	510.384	518.952	546.859	600.291	505.436	495.381	624.763	713.898	650.887	477.893	541.93	541.484	589.691	606.57	948.091	829.393
atp5j	434.333	709.836	583.074	434.897	468.088	340.944	574.38	614.135	519.078	388.128	328.248	425.486	498.913	446.488	385.124	183.212	517.179	364.976	558.208	575.195	497.016	201.481	287.401	580.145	427.046	540.618	646.545	480.082	390.983	502.907	547.992	349.098	440.891	517.179	491.164	542.499	405.619	421.18	532.828	632.442	687.671	433.092	407.945	605.343	703.104	570.069	1008.43	728.941
atp5j2	673.564	763.807	982.17	819.638	677.578	796.154	725.639	758.91	796.918	661.342	850.701	655.01	649.897	590.278	656.649	353.096	654.128	569.579	812.576	880.102	699.878	377.261	902.669	816.52	642.416	756.281	931.583	731.106	914.149	770.362	848.959	573.481	767.933	730.835	782.409	828.335	590.477	726.763	947.569	1007.46	1116.72	745.607	935.638	958.897	1051.07	929.338	1699.06	1097.69
atp5l	1390.27	1975.52	2140.49	2167.63	1633.5	2220.5	1811.38	1742.88	1748.54	1779.17	1982.08	1975.21	1370.44	1411.77	1489.48	1127.24	1727.93	1516.37	1736.95	1951.72	1517.86	821.453	1967.44	2161.96	1593.38	1736.31	1978.47	1669.21	2338.52	1842.94	1657.08	1802.39	1517.62	1815.13	1917.43	1928.92	1647.01	1660.24	2302.05	2191.22	2484.03	1858.09	2209.31	2301.53	2350.99	2148.38	3423.37	2818.92
atp5o	370.607	435.234	480.871	413.36	348.142	331.993	395.644	391.418	433.542	402.188	350.51	345.504	398.014	412.673	320.78	177.326	368.61	348.113	613.059	401.448	416.099	209.366	422.517	403.824	372.707	387.697	510.452	338.938	386.1	343.603	425.826	373.394	391.905	308.878	391.204	384.61	402.16	381.435	529.809	494.788	590.386	450.134	425.985	443.942	549.028	467.736	680.547	552.996
atp5s	59.8307	35.9488	51.6042	21.8693	46.1002	40.4378	69.3741	49.9002	38.1426	49.7172	45.8298	55.6147	51.1924	66.744	59.9082	64.9831	65.6638	65.4175	41.4665	49.3062	43.2173	72.2654	47.3972	44.3164	53.657	34.8635	25.798	57.3791	55.764	54.4856	39.7603	43.5608	69.007	28.7141	56.9468	57.5456	46.4644	55.6827	51.7675	37.286	57.2213	41.6312	42.1899	42.4283	43.3341	46.3453	61.5221	65.6627
atp6ap1b	14.6956	25.305	11.6559	29.2311	12.7358	17.7139	19.1082	27.5734	22.8206	19.0026	32.3745	10.6295	56.8025	36.6289	44.9602	24.0381	40.2981	49.9537	38.2406	45.8857	53.3774	34.6498	57.6912	59.1059	24.5709	14.8319	54.3588	31.6182	33.3355	40.7168	26.5906	24.8691	31.1706	14.5585	20.1702	21.4324	19.5769	15.7556	41.2015	21.7073	40.252	34.1023	37.821	16.5336	23.8369	29.259	39.2746	32.2921
atp6ap1lb	440.233	384.546	403.958	410.492	334.313	349.602	318.944	742.135	580.966	604.449	490.682	637.487	992.302	1058.39	727.013	1200.3	732.288	948.303	528.118	457.127	464.626	351.84	398.258	329.944	474.278	463.376	429.22	452.563	411.917	389.165	394.803	340.182	370.7	419.006	332.906	464.837	463.353	395.629	393.01	376.258	369.289	445.834	303.738	385.497	425.972	471.125	296.172	374.686
atp6ap2	337.278	404.571	346.529	271.6	308.016	304.161	445.834	390.762	384.59	324.223	315.651	395.265	385.015	388.226	270.496	255.103	303.109	367.488	302.443	414.094	349.078	387.244	290.156	363.444	343.8	340.744	345.445	315.53	343.642	311.608	340.797	392.359	378.379	296.315	281.551	354.162	354.675	256.899	375.372	317.536	359.99	341.322	412.611	418.747	382.553	296.079	296.15	365.101
atp6v0a1a	152.962	125.723	104.134	129.298	124.777	133.729	296.299	318.376	278.67	241.398	243.704	242.335	109.015	108.078	126.95	98.012	87.415	152.751	223.896	219.717	244.948	245.841	239.462	213.727	208.058	250.797	289.518	231.846	201.653	256.678	247.945	225.195	156.114	225.724	168.73	176.575	157.643	178.406	245.128	176.107	140.652	119.529	169.871	220.7	197.519	152.323	132.149	153.301
atp6v0a1b	156.858	180.671	173.25	227.127	171.152	287.287	195.014	260.035	213.366	255.529	264.387	344.095	173.213	172.932	162.996	213.781	135.715	243.275	133.673	166.864	148.585	240.373	255.751	233.44	230.165	214.892	182.735	252.262	240.679	265.652	177.854	250.829	169.713	278.369	170.225	243.033	270.059	179.239	186.051	198.88	139.749	192.001	227.522	206.263	159.361	185.057	79.3049	154.486
atp6v0a2b	104.921	143.55	73.9634	22.1044	113.398	59.5629	52.8234	37.2439	79.9955	41.5962	120.342	48.8051	98.3467	121.35	106.761	61.9045	48.6786	43.7022	5.95921	29.2882	115.447	25.4935	42.7701	39.3925	89.97	54.7632	112.543	47.0402	77.1629	56.604	54.7644	76.7341	84.5879	132.819	85.6222	50.7625	118.017	73.3946	45.3996	52.7804	24.5026	28.8938	93.5383	151.286	89.4826	22.3242	67.9415	42.165
atp6v0b	53.9477	35.934	33.0824	30.1174	38.5271	39.1231	42.8426	43.8052	41.5307	39.0917	42.0982	44.0422	57.1712	47.9295	44.0249	40.6598	64.0422	36.5108	32.3505	34.4508	49.856	48.8409	35.4217	65.0272	55.5733	35.7483	47.6076	47.8123	18.8807	32.2231	42.5516	29.224	36.2453	32.8699	42.6092	27.7039	52.3167	21.0449	33.8715	46.6272	22.8564	57.5061	80.3091	19.5432	45.1876	46.2113	18.8349	33.6311
atp6v0ca	609.84	650.763	787.489	574.102	536.024	729.181	616.226	802.21	755.394	573.828	655.032	631.797	807.22	744.437	664.507	526.761	868.495	573.963	823.657	827.243	787.897	574.011	785.547	784.013	614.475	724.474	756.02	648.841	821.817	730.778	733.827	1002.37	563.094	757.225	575.746	825.269	578.575	709.164	707.336	772.694	781.391	643.2	819.776	768.068	749.135	718.559	730.147	666.822
atp6v0cb	1991.29	2061.14	2179.4	3321	2903.04	4062.3	3501.53	2856.12	2527.36	4388.56	3729.74	4433.73	2169.56	2227.6	2609.62	3948.4	2436.23	4050.19	3272.56	2652.18	2140.73	3949.78	4875.67	2943.98	2439.76	2699.59	2866.02	3359.96	4133.83	3040.14	2807.02	2883.58	2058.96	2768.63	2431.68	3041.55	2504.45	2802.15	3198.44	3821.75	4178.93	3843.03	3367.97	3719.53	2915.93	3689.95	2909.47	3310.97
atp6v0d1	526.51	508.136	536.345	461.782	422.037	446.737	645.454	674.197	655.986	525.301	475.065	532.123	671.109	582.788	477.661	303.38	520.171	455.495	612.93	661.992	546.484	658.141	304.305	527.925	512.948	576.523	487.362	463.629	348.691	505.877	591.386	465.202	523.305	430.324	518.267	468.349	496.228	494.54	549.853	468.515	538.253	524.781	452.074	441.013	553.469	534.605	511.834	556.565
atp6v0e1	22.526	29.6269	30.1537	48.1057	68.169	46.592	76.599	38.5846	38.0462	74.4964	80.2371	108.672	79.0166	34.684	38.6077	93.1125	79.0776	129.959	43.1576	47.0756	53.9335	117.25	134.711	109.343	49.9511	53.1721	83.6651	64.5896	87.4634	87.7653	42.3938	56.4341	61.9604	65.2467	27.7456	90.2752	59.4849	31.6256	48.4787	90.776	72.5677	72.5025	75.4484	65.8481	67.2055	61.1094	164.578	96.9146
atp6v1aa	400.997	370.848	454.568	487.22	467.977	607.885	632.67	602.844	517.296	717.947	550.153	649.119	442.679	454.909	450.326	415.568	516.13	665.141	494.324	496.172	402.345	735.891	561.251	465.87	371.344	539.013	489.71	586.801	492.099	551.377	524.95	452.397	525.593	396.139	367.319	669.733	333.868	479.469	619.337	679.21	704.664	708.198	553.662	631.259	477.21	680.66	537.803	633.184
atp6v1b2	89.2319	87.658	72.9995	57.1566	82.9903	60.7356	80.2051	98.7072	81.4527	80.4745	73.8689	84.6253	79.5312	87.455	68.7247	56.0962	64.4731	66.9365	61.8395	76.6566	77.7214	58.206	50.601	27.5557	55.2003	66.8507	65.1678	90.1469	75.55	53.5378	59.2324	79.8534	65.5924	68.7121	79.8745	87.8845	68.1024	68.8651	75.7062	68.3289	69.9266	74.6586	57.4866	69.7364	63.746	59.7354	47.0643	85.9819
atp6v1ba	507.867	609.554	775.819	636.316	456.056	512.385	748.446	899.44	778.993	575.045	648.224	694.382	797.794	771.742	648.694	391.244	543.114	451.511	794.647	927.951	755.104	768.003	502.388	565.345	600.278	720.54	814.083	695.303	584.616	595.787	740.963	695.687	554.852	635.8	685.315	643.098	650.923	814.313	858.076	666.18	614.932	650.667	681.307	705.563	818.267	814.622	555.165	638.087
atp6v1c1a	209.832	186.975	176.184	128.214	181.571	142.734	269.95	229.406	219.244	162.178	133.876	158.916	231.305	200.233	185.984	96.8873	144.999	176.85	156.151	247.325	186.829	215.264	105.922	146.747	171.74	221.593	186.019	125.077	100.524	143.016	232.882	169.278	219.829	126.835	192.79	217.204	149.256	168.679	197.043	190.408	156.058	131.244	146.443	168.88	189.508	185.11	191.136	202.233
atp6v1c1b	65.7061	58.0859	44.7634	44.2447	38.9001	56.7183	137.859	75.1721	62.5949	54.6072	77.2324	81.1578	76.5964	66.7439	44.8419	59.4899	73.5713	51.7506	31.0042	56.48	71.6516	73.8645	78.9124	62.05	50.6093	63.6856	54.742	63.1072	75.4043	68.2639	63.7351	52.5665	52.7252	71.456	58.6474	74.2116	49.312	73.4002	54.0007	58.7024	53.7014	52.2865	97.1883	62.7553	91.303	70.6582	58.114	46.8946
atp6v1d	358.842	410.942	426.352	428.878	288.323	392.398	504.157	443.397	440.785	475.52	387.395	448.616	499.933	438.934	465.344	426.818	525.414	416.513	552.873	404.118	439.516	491.709	437.894	417.61	378.388	390.911	350.156	423.65	366.451	352.627	431.12	452.572	386.564	361.692	361.402	405.89	489.204	421.213	427.721	419.406	537.45	509.833	375.665	397.297	479.093	428.7	420.598	495.483
atp6v1e1b	629.448	556.774	963.693	615.26	580.602	691.419	529.57	764.422	1101.97	558.496	677.885	701.331	846.62	777.312	942.216	790.062	805.787	711.751	800.255	644	838.019	703.45	1045.91	863.795	581.303	677.46	821.101	811.748	776.507	609.522	826.895	535.893	611.57	596.919	596.955	697.631	523.236	772.802	637.009	668.545	640.559	824.458	760.413	631.644	824.429	875.528	707.995	801.988
atp6v1f	91.1799	124.598	81.7525	109.177	57.5918	92.1335	46.3718	116.02	130.701	81.6572	51.6765	78.8705	124.569	87.3757	136.713	82.9273	111.253	93.477	108.877	111.686	110.558	76.9449	106.752	100.462	85.9	120.391	78.0291	129.843	92.4174	56.8491	115.179	106.291	82.225	38.2961	77.3126	115.077	109.658	84.7044	105.007	99.4846	110.051	116.243	74.505	73.1932	139.137	102.339	139.136	106.547
atp6v1g1	441.2	490.18	546.082	473.087	492.547	402.64	586.23	496.128	470.11	487.383	396.259	479.919	470.506	487.852	438.032	297.395	467.809	388.647	555.379	555.333	442.507	435.071	360.476	603.78	500.304	457.775	450.145	445.759	348.606	489.09	479.768	492.367	459.787	465.996	475.53	565.251	527.555	367.284	522.042	570.186	495.58	472.531	441.302	401.762	378.914	550.352	499.463	567.266
atp6v1h	243.163	240.84	211.224	152.389	226.166	175.533	184.088	313.139	242.029	191.74	257.118	165.908	200.572	195.515	231.894	121.502	167.705	178.302	238.391	218.135	240.187	179.977	201.492	205.85	254.874	214.92	207.086	211.288	246.606	191.696	221.378	195.791	157.69	171.538	136.014	209.555	232.74	174.794	236.384	197.729	218.379	186.688	206.736	210.898	208.985	193.679	162.957	223.784
atp7a	3.89055	5.36885	6.77451	22.6474	67.1616	18.9925	15.4234	9.83227	18.648	10.8727	41.9888	39.0847	13.8399	7.45089	10.4839	22.0753	13.5229	25.8141	10.9026	6.23528	12.3369	23.1937	16.4832	8.85371	4.80596	6.06471	20.9099	13.9738	30.9851	40.9372	14.069	4.87198	18.8111	34.8066	11.8563	39.7131	8.49351	13.3626	4.41822	6.11207	6.7485	13.7948	20.8014	4.90768	15.9813	7.51407	12.3911	17.8211
atp8a1	11.7814	8.4514	2.89218	13.6831	9.15682	2.78867	29.4079	7.88444	5.4637	14.2129	20.3431	9.40089	4.41308	9.42711	11.5822	13.9024	0.269186	4.43899	3.76487	3.47645	5.39726	16.5211	13.1287	7.87811	6.88191	2.95007	16.0221	4.4384	6.34322	17.2672	10.5661	9.62796	4.20114	15.406	16.8853	23.3893	5.48	4.36959	2.92014	5.98476	3.31701	11.616	9.05328	7.22267	0.762245	4.96354	8.52498	8.29932
atp9b	67.6712	99.1257	31.118	38.6683	41.8683	23.0991	35.5513	30.6615	30.8885	33.1621	56.4447	23.3354	50.1828	72.4619	59.1159	42.5032	35.1566	33.7912	11.913	21.4281	53.8768	30.4923	40.854	38.4191	63.5689	45.314	78.7906	19.7863	52.9155	33.9143	43.2985	39.6909	56.6474	71.1672	54.2885	60.6576	69.1091	42.4293	30.7573	27.7101	17.7046	34.1535	49.4324	73.4961	62.0743	27.0694	39.6108	40.8079
atpaf1	22.5625	14.8167	5.80233	19.8051	22.7586	21.3393	18.2347	19.2155	19.5972	17.7524	14.3718	15.1329	22.291	31.1081	6.87851	20.9767	25.2541	11.5345	19.5344	23.2074	25.7726	19.8273	6.80818	17.725	24.6727	24.7742	17.5206	23.2251	6.77831	25.5505	13.1784	12.5656	32.1237	20.2647	10.4664	29.7504	16.7164	22.0753	7.37798	34.4358	19.5707	30.8599	18.8886	3.55996	15.006	19.4418	23.2551	23.7744
atpaf2	21.5796	24.248	12.6344	18.4565	18.4582	10.3508	29.324	17.7774	12.9067	9.65622	19.1634	16.2694	18.372	23.5164	30.1082	15.8566	16.2855	18.2421	17.8739	13.6999	37.5192	4.43978	11.1789	24.635	21.8426	29.6308	30.0962	20.6661	11.2014	18.4857	17.6048	17.8592	42.758	19.0904	37.9949	17.1769	31.3273	14.0716	14.5722	12.1268	11.8253	17.0719	17.0158	19.0819	14.0619	20.7441	36.569	22.734
atpif1a	145.094	129.995	208.316	212.872	155.757	235.692	165.87	121.428	143.244	228.203	232.415	260.629	185.677	138.121	142.689	142.22	243.622	232.193	253.165	172.9	198.9	165.552	331.745	256.089	145.58	230.068	201.301	260.436	285.733	255.086	165.495	178.405	146.323	182.315	202.6	205.016	162.001	179.163	244.749	322.105	325.981	281.569	290.306	260.634	246.98	274.095	417.792	321.97
atpif1b	332.38	381.325	336.8	271.511	301.761	200.912	1092.28	662.309	537.608	705.059	548.731	780.094	312.566	339.318	263.436	421.863	269.705	368.878	544.159	481.573	494.071	619.798	526.259	439.275	495.788	417.935	452.444	451.173	356.092	402.759	521.518	385.444	338.915	333.734	372.751	387.685	547.683	413.34	399.256	365.449	233.534	311.499	342.436	299.951	316.958	293.643	484.419	416.47
atpv0e2	522.63	322.21	312.455	287.111	242.112	200.928	472.403	325.815	418.252	211.926	143.037	207.656	385.503	330.89	304.091	167.58	318.945	166.221	286.168	297.643	295.985	98.3727	118.241	270.867	206.127	294.793	327.736	168.994	141.398	182.642	373.74	197.054	337.789	176.642	237.148	207.094	263.1	192.431	236.238	280.28	258.463	265.581	144.578	154.759	235.517	249.667	303.231	398.191
atraid	27.4661	30.5751	24.3421	15.9188	11.378	17.7948	22.7336	35.78	37.6307	27.2501	23.2031	25.5636	41.0257	46.1118	46.828	14.6785	28.3501	28.0826	40.5826	33.1657	33.386	32.9994	20.3134	20.67	31.7159	44.1158	24.496	15.5185	30.2199	21.6213	43.5311	22.4098	19.3961	32.5968	38.2187	20.2129	29.2657	33.5832	22.9965	38.2115	26.3758	33.0555	24.2764	17.7455	33.793	19.5836	24.64	16.9018
atrip	41.2221	16.9448	21.4072	22.7799	21.68	14.1407	24.621	20.4037	7.86465	16.7022	34.1293	36.8429	38.462	17.807	30.9042	14.3853	21.6192	29.1352	21.5929	25.9733	26.4341	25.0321	8.34766	23.6401	15.1166	20.8054	16.3097	15.2008	16.7061	16.762	25.7472	17.2055	19.5958	9.99475	29.4937	18.3948	28.119	37.2252	19.1276	21.6698	29.0344	21.3699	18.8331	28.744	31.1206	14.7977	24.6052	12.1855
atrn	22.5409	19.0615	23.3502	35.1767	29.1589	31.4367	8.99982	24.7936	17.8525	30.5259	19.4137	20.869	16.8057	29.1373	14.8335	54.936	20.3835	37.2826	14.8927	25.9675	20.2329	10.9655	40.0442	21.6666	23.8678	18.9731	27.8668	24.7063	32.8643	18.5809	20.2888	29.4472	22.5561	22.0549	16.1223	43.1041	14.726	47.2689	18.4734	19.2025	4.02809	16.0362	38.1426	14.6515	10.5334	8.74301	7.66023	13.2519
atrx	1408.92	1101.9	1257.6	1326.96	1719.08	1892.31	820.382	1106.53	1092.64	1097.78	1325.08	1146.42	1656.92	1794.34	1708.05	1486.52	1472.24	1984.07	1307.95	1339.14	1319.31	876.817	1538.8	1493.18	1474.41	1278.48	1548.13	1381.17	1668.13	1619.44	1495.98	1819.83	1429.32	1545.65	1412.25	1650.79	1384.09	1652.43	1573.06	1420.92	1095.98	1407.96	1942.54	1790.33	1795.92	1409.04	621.986	846.551
atxn10	0.971511	0.0227845	0.961123	4.0135	2.98191	4.79979	0.859317	0	0	6.81441	4.77961	5.62891	0.640901	5.72703	0	6.29091	0.117912	1.50674	0	0	0	3.69115	1.56058	6.93411	0	0	1.17009	0.0683424	3.91375	2.71619	0	0	0	1.44757	1.35684	2.63027	0	0	0	0	0	0	0	0.0858214	0	1.22927	2.36373	3.4013
atxn1a	23.5464	8.51818	14.5878	23.8131	12.6936	22.5484	28.2881	21.7722	5.39126	41.0693	11.4541	40.2959	10.3012	4.5998	16.6481	64.2585	17.6685	33.0242	10.0502	9.00495	15.283	28.603	22.5799	23.65	20.2293	6.91676	9.45084	11.2164	19.4004	25.0566	15.9378	17.3833	17.4359	17.0322	8.96129	13.8293	16.9461	24.1632	6.75423	8.49565	4.08728	5.40118	19.1004	12.8036	9.74007	9.74469	3.93602	0.185004
atxn2	24.5297	13.7671	15.5645	6.24099	34.1138	11.5771	12.7644	7.23858	13.8947	1.42229	27.6027	11.6214	14.9684	17.9114	11.4212	11.7037	13.3969	5.98322	9.04653	12.6961	29.8212	17.1141	16.6994	4.90415	19.542	14.2457	21.9801	12.5735	13.8573	16.7439	9.59357	14.8803	5.65793	44.8539	21.384	26.946	17.8788	8.76678	17.2415	7.33961	4.08458	11.7343	11.6921	15.623	13.3286	8.63187	13.4705	2.63911
atxn2l	175.502	124.71	145.02	149.362	218.109	210.519	314.728	153.088	157.972	162.15	177.024	142.706	272.368	198.294	262.688	197.494	194.598	256.101	119.446	189.122	187.816	207.325	116.472	194.04	133.619	177.578	173.29	165.961	138.065	195.691	174.357	170.068	166.782	177.729	182.803	233.663	140.708	172.197	183.029	207.159	165.442	183.455	159.069	138.493	162.024	186.269	192.305	173.565
atxn3	19.5927	18.0141	40.9168	28.4223	33.6008	26.55	26.4507	20.3687	27.7603	14.3891	34.253	23.2159	37.6579	41.3853	45.9335	29.1646	25.7392	28.0888	44.8328	37.1242	30.4275	31.7944	29.2014	25.5978	34.6197	37.4621	22.2605	36.9684	33.3754	39.3137	30.9776	31.6256	19.3792	31.177	27.2863	43.4885	31.8481	40.652	40.987	44.2253	40.1187	22.4727	44.1936	23.5354	35.4851	26.8532	22.3576	20.5134
atxn7l2a	27.4394	26.4533	37.9661	36.9112	39.8615	42.7551	19.0691	35.1432	21.8894	24.8975	29.6494	32.3849	37.1833	51.7205	61.8282	31.4074	39.031	45.9512	40.1706	32.8651	32.5341	35.7841	39.6587	50.2447	48.2932	49.3349	35.0449	74.8726	60.2765	32.4473	38.0238	49.8124	59.9656	39.1046	19.1756	44.0498	47.0183	38.8131	33.0321	51.4221	46.0771	43.7356	57.5509	36.779	39.7603	59.5942	83.426	34.9113
atxn7l2b	29.4025	32.7673	46.745	38.3054	28.0643	39.0655	79.5147	23.5129	20.9072	68.3439	38.9129	45.2289	40.149	35.7083	21.0101	45.351	31.008	47.0458	37.5891	35.3202	28.5135	31.8255	48.2428	26.5827	36.8193	36.68	41.7522	15.5844	42.0033	21.7549	27.3686	36.927	48.6199	29.8454	34.3015	27.6739	33.8341	31.8106	22.2269	25.2507	19.478	43.6421	56.8003	9.49186	38.0864	34.1496	33.3673	42.9973
atxn7l3	23.5474	14.8142	9.70589	25.1289	18.4376	12.7947	24.6622	16.9642	16.1952	15.4908	16.1544	29.9366	6.02508	12.1685	24.7822	35.971	22.6096	10.1516	13.318	19.5782	14.6769	23.6625	28.4304	20.6842	13.8861	16.8931	10.5251	5.86211	9.35411	14.9685	14.1336	23.6678	7.26061	18.4743	10.3233	18.0668	9.70772	24.9541	13.0784	13.2167	4.9246	18.0905	15.3724	4.81731	2.5071	17.9537	11.0983	11.9365
auh	19.648	7.42935	11.6861	6.02185	12.1633	4.06615	13.7227	6.58112	8.88565	7.22339	10.5811	17.1852	18.8626	15.9745	13.1629	8.55118	19.9315	18.0134	5.94262	11.953	8.19955	14.265	13.3866	5.89754	9.62975	22.4139	20.8784	17.8554	13.92	22.4911	13.1999	12.6108	11.0955	21.5644	18.5497	30.9524	12.5855	15.0339	8.28908	10.882	21.5269	12.813	12.5932	8.97158	9.69067	18.0178	2.76331	17.7403
aup1	124.505	145.799	129.446	216.754	114.364	179.027	184.14	195.755	167.782	208.132	197.752	151.955	142.361	166.348	163.002	240.024	182.349	189.345	250.613	170.139	184.68	264.174	240.851	190.086	195.726	151.956	164.051	175.577	189.148	177.779	170.855	172.438	149.425	171.336	179.788	132.599	175.558	178.391	136.5	194.036	179.124	194.109	139.289	162.839	149.64	175.263	128.391	146.071
aurka	31.3481	45.4683	39.8823	30.4104	158.426	48.106	44.5941	24.801	36.4429	61.5192	148.595	51.0911	32.155	39.4622	49.4105	63.6508	23.2148	44.5196	2.29412	16.165	48.8939	56.3358	54.1891	44.3307	36.5542	18.7338	55.8994	53.6807	93.1025	122.94	30.7845	40.2884	19.1562	199.621	95.4447	102.943	30.0468	35.3495	23.7589	69.9647	13.4284	21.3963	54.7576	135.288	43.2568	30.7868	111.769	40.9423
aurkaip1	37.2514	41.2022	55.5116	23.2285	44.5256	40.3975	52.8442	65.1113	61.9524	59.1485	59.5303	47.6217	83.0829	64.8542	82.0671	41.139	57.7718	50.4012	51.995	80.5291	57.4543	64.7878	58.1483	69.9341	71.1394	76.4037	107.971	52.494	60.9249	95.3689	59.3397	71.7773	41.3493	66.6131	34.7164	45.86	45.8363	72.4269	67.1446	97.9834	76.8105	54.4454	61.0464	80.012	74.3561	58.6355	119.236	75.4494
aurkb	0	2.10605	0.965507	0.108175	4.10531	2.4573	1.83382	0	0.760419	0.0462629	0.14558	5.49278	0.88456	2.85713	0	0.161524	3.6934	0.0866501	0.621438	0.726859	8.52735	2.76517	5.8199	4.92894	1.26217	0.668145	4.54756	0.146144	0.190364	9.28982	5.42032	2.18793	1.38134	4.41564	0.173511	3.04513	4.68137	3.45279	4.53201	9.41025	8.63135	5.3487	5.25235	6.37544	6.94168	17.0305	50.3967	9.75479
avd	0	0	0	0	0	0	0	0	0	0	0	0	0	0	0	0	0	0	0	1.20182	2.23135	0.041624	0.0612727	0	0	0	0	0	0	0	0	0	0	0	0	0	0	0	1.69658	1.14351	0	0.00527742	0	0.49372	1.59807	0.248722	80.9715	9.74787
aven	98.0593	86.6153	69.0977	62.8034	78.5663	80.7575	50.9664	55.8706	63.4696	69.8289	124.325	71.886	71.3746	89.317	91.718	78.4764	72.4995	64.2951	50.8045	68.9012	79.5839	60.9726	89.5941	75.8426	80.0385	80.4442	58.277	79.4974	68.2997	80.4364	79.6514	104.104	60.9565	91.7484	65.9603	86.5881	89.3356	83.0286	105.263	67.1941	47.5887	76.8068	74.5998	65.651	61.9203	73.0933	60.5764	106.262
avil	0.980333	0.00960622	0	0.0582437	2.66939	1.23788	4.68621	1.32401	0	0.050025	0.157907	2.28099	0.196721	0	0.887024	2.93123	0.0374924	0.0420245	0.577866	0	0.475541	0.014963	0.0219212	0	2.3831	0.765812	1.16299	0.0615727	0.0794526	0.0800837	0	0	0.787444	1.36048	0.0272676	0.0316354	1.1852	0.873251	0.741304	2.28617	0	0.0123932	0	1.34617	0.892897	1.17922	0.0259875	0.0224189
avl9	31.3802	21.168	35.0598	31.1468	23.3553	24.0855	24.5783	29.4498	39.3183	27.2344	21.509	24.4087	39.5398	58.3502	46.7517	27.6361	42.8848	29.5727	41.978	40.5488	30.8184	34.4128	24.8495	36.4434	29.6956	30.3302	25.6101	34.0029	20.022	15.7277	35.3675	46.8056	40.7865	47.9731	42.7536	20.4312	42.6236	46.9224	28.4396	30.0406	22.8857	36.2619	36.8779	32.0805	30.9626	40.0733	28.4744	29.9929
avp	0	0	0	0	0	0	0	0	0	0	0	0	0	0	0.918792	0.0196428	0.00963613	0.0107869	0.575487	0	0	0.0153519	1.31616	0	0	0.852198	0.00581334	0.0116974	0.0150122	0.0151286	0	1.66906	0	0.0327977	0.0268414	0.03114	0.125027	2.7944	0	0.0185658	0	0.0067872	0	2.46893	0	0.0168214	0.0178511	0.0154067
avpr1aa	0	0	0	0	0	0	0	0	0	0.0129646	1.4565	1.11583	0	0	0	0	0	0	0	0.61215	0	1.20596	0.0224928	0	0	0	0	0	0	0	0	0	0	0	0	0	0	0	0	0	0	0	0	0.0305967	0	2.24289	0.0177326	0.0153045
avpr1ab	0	0	0	0	0	0	0	0	0	1.13178	0.0394661	1.11564	0	0	0	4.13342	0.0295639	0.0331253	0	0	0	0.0156703	2.48606	0	0	0	1.10252	0.0118028	0.0151478	0.0152652	1.8249	0	0.740537	0.064104	1.35222	0.060828	0	0	4.1838	1.21697	3.56702	0.0167229	0.906208	0.0445102	0.893237	0.0242485	1.19031	0.0222037
avpr2l	2.96488	0.00723971	0	0.0436835	0.0528202	0.0296149	0.913903	1.47438	0	0.0244224	1.55369	0.0215556	6.20936	0	0	0.185613	0.0882739	0.0991807	0	0	0	0.0306823	0.0450771	3.96848	1.10125	1.68381	0.0212934	0.0431161	0.055524	0.0559612	0	0	0	5.0499	0.0543428	0.0631513	0	0	1.72389	0.0095814	0	0.00351096	0	1.38214	0	1.19773	0.0342132	2.27067
axdnd1	122.563	146.784	185.006	75.7163	75.9676	50.8822	19.0031	9.66823	105.061	42.6508	64.0189	42.9434	87.99	124.24	90.9032	46.7779	18.0564	33.9813	0.279775	4.3032	16.5037	19.9012	49.8424	40.421	98.1865	49.1265	149.526	47.0748	69.8345	49.2018	103.6	15.3123	16.1193	220.118	111.144	100.256	15.1971	13.1269	51.898	28.603	9.18045	12.8689	118.874	18.2985	159.897	21.0996	40.9943	62.3326
axin1	122.556	118.329	121.672	91.2698	123.16	149.958	101.207	90.9637	86.3111	77.0042	99.7087	104.278	144.605	126.894	87.1393	120.607	153.908	99.1289	69.3129	110.125	108.029	79.4976	106.592	90.6116	80.0332	116.265	120.919	98.8808	103.071	133.349	118.57	88.5687	149.594	153.997	152.596	133.801	95.8008	112.134	94.8273	138.869	122.843	138.626	108.754	89.0222	120.463	95.0904	108.546	125.597
axin2	12.7336	17.954	15.5675	23.747	15.529	15.2183	16.4871	15.9921	13.92	6.09055	7.54669	8.21876	10.5148	16.9014	22.0842	19.128	27.7367	15.4978	15.6664	11.7511	20.5251	5.61312	3.66408	9.84334	12.994	4.55765	2.52444	12.2262	10.6028	18.8492	10.5485	16.6465	8.06192	14.0799	10.276	26.3167	14.3109	19.57	9.91102	3.84682	17.1682	10.6946	19.0329	10.2924	7.8932	7.46271	14.6616	7.32733
azi2	2.93612	7.32297	0.954194	2.94902	5.8094	1.42165	0.838708	4.84634	5.79521	4.71213	2.15288	5.72646	4.42519	7.56501	0	8.66207	5.34704	4.27274	2.72193	2.91462	1.61662	4.95515	0.166086	0	0.893857	1.59963	1.18553	1.39565	1.52499	1.52968	2.66463	0.611735	3.92827	0.180523	2.8103	2.95948	2.51577	2.696	2.37695	0.0567818	0.801681	0.0205522	0.819095	0.228604	2.60711	1.36296	16.183	1.32979
azin1a	2.93538	3.18245	5.85814	4.22844	1.82945	3.79803	2.70424	6.47703	2.36123	5.79268	3.57043	0.0868338	7.02135	2.74971	4.28987	15.9508	6.87937	19.9318	3.71963	1.37662	3.53991	3.93821	1.7851	5.92207	7.31247	4.70074	3.58852	1.69417	7.40259	10.0727	1.68765	1.30475	5.36676	1.89421	6.81707	8.44548	4.2724	0	4.78506	5.79123	0	2.15378	1.72555	6.91884	5.34861	2.54589	8.32895	0.116865
azin1b	905.951	849.36	920.837	818.246	682.212	620.978	2821.75	1359.59	1287.29	1297.79	990.266	1472.19	760.689	915.511	829.334	782.523	878.115	849.423	1253	1035.85	865.735	1202.71	578.798	815.523	939.924	882.96	859.537	785.908	563.706	831.042	871.958	660.109	922.84	701.408	782.501	887.608	832.784	729.413	849.406	811.141	940.89	981.269	638.141	624.276	708.401	868.148	632.781	745.717
b2m	66.7079	47.5182	41.8546	27.404	40.11	23.0341	128.535	165.218	177.049	95.9716	67.6118	126.367	267.309	182.376	83.5558	70.3362	227.403	103.479	95.0043	271.947	253.111	79.807	43.7306	206.852	159.911	156.02	117.619	131.881	50.9207	327.657	260.321	153.339	193.955	194.99	228.408	273.204	130.542	80.2155	77.6876	164.008	167.294	190.837	96.0482	85.0262	77.7465	134.086	210.65	347.474
b2ml	775.554	609.574	615.175	582.606	641.944	658.623	1070.28	895.695	878.309	903.804	861.81	1049.01	1250.83	1244.46	1209.18	1271.95	1341.98	1301.97	1218.77	1164.16	1088.51	1494.81	920.176	1029.26	1204.72	1129.74	812.007	1034.13	861.762	1333.5	1366.79	1496.86	1366.78	957.139	1108.18	1328.55	1320.52	1125.12	971.322	871.152	1204.45	1226.61	1492.27	1000.85	939.498	1004.71	471.503	1001.91
b3galnt2	17.6352	21.145	28.2426	18.6974	15.8372	36.1922	24.6293	23.9832	23.6403	14.3673	30.8412	17.4881	40.7809	25.3359	36.1594	14.6342	40.036	38.8204	19.7247	30.4454	27.536	18.7643	41.863	19.6879	19.4181	25.4039	18.7621	40.7029	27.337	38.9843	43.519	23.9356	21.6967	29.67	32.7684	28.9769	24.2981	26.4063	37.8741	59.4904	34.0966	28.8369	26.9962	21.9423	18.523	23.1683	36.6571	14.5614
b3galt2	235.335	138.429	171.315	149.35	172.407	145.236	106.619	196.385	154.157	99.4834	72.7327	94.0163	224.14	243.554	163.053	62.7814	143.578	103.484	113.346	202.714	166.406	116.464	49.7315	128.04	145.615	176.069	161.633	149.493	91.4528	153.409	170.908	139.234	187.496	89.4883	152.727	124.916	143.888	138.623	127.298	139.027	197.203	135.484	89.808	94.8389	119.55	132.649	124.518	126.832
b3galt6	0.982126	0.00737102	0	0.0444877	2.61111	0.0301571	0	0.610114	0	3.36018	0.112188	2.24497	0.455281	0.929217	1.78397	0.14753	1.3505	2.58844	0.428832	0	0.29781	2.42308	2.64557	0	0	0	0.0116498	2.38287	0.0301941	0.0304296	0	0.81555	0	0.0167852	0.0137519	0.0159416	0	0	7.71711	1.22266	0	0.0177134	0	0	0	0	0	0
b3gat1a	0	1.08299	2.92315	2.81866	5.55864	2.53396	3.61792	2.54072	2.32238	5.85312	5.17443	7.95	2.15013	3.76479	2.60908	2.23861	2.76293	6.54839	0.493116	4.86904	4.61417	15.0512	10.1534	3.93072	3.81751	0	2.34534	0.13901	2.98103	5.51989	17.1186	1.21135	5.93892	14.6097	3.2252	2.02192	7.21775	5.33943	3.82814	5.8904	0	1.11725	1.75669	6.65401	6.3547	1.32384	0.102535	0.0880802
b3gat2	40.2046	25.4025	39.9161	35.5513	47.2438	25.4552	20.0363	16.2123	27.0125	29.3971	17.8556	16.3303	20.3033	24.4269	32.6956	17.9361	30.6734	26.4493	12.8316	23.2824	18.1387	36.1784	6.78753	11.8059	26.9115	21.3542	30.2157	38.0419	11.3206	38.9532	37.2158	31.5771	37.0763	40.1895	20.4316	29.0809	28.5573	25.6122	33.4122	34.5421	9.16227	17.1229	19.7005	27.6178	29.2478	26.7996	25.928	28.6963
b3gat3	2.92741	6.33136	10.7469	3.10909	4.76945	5.10025	2.64296	11.9746	4.75918	7.13096	8.64361	10.3388	5.3525	9.44051	3.43108	13.6997	4.22694	4.39913	9.52741	9.47036	7.35578	0.22059	4.73383	0	9.43532	9.67214	4.75102	6.90853	2.00109	8.93962	7.05794	13.1405	5.13003	5.01133	12.3887	2.03144	7.22597	8.0615	2.14245	3.66931	1.58089	5.32816	10.0793	4.40099	2.59102	2.55581	2.59313	3.64761
b3glcta	26.465	34.8388	25.2953	32.594	33.7072	25.3577	39.2177	35.5542	29.2238	37.8383	23.4885	48.5275	39.3344	49.8696	28.109	29.315	16.5839	63.2668	16.5031	31.8041	20.618	41.626	18.6207	12.7867	29.1926	37.6844	17.5868	28.7061	11.2786	27.2946	30.0206	31.4809	43.8902	40.4524	39.9501	42.4307	28.4949	23.7803	32.4963	42.8653	16.8938	28.8048	19.714	21.9846	24.7865	20.8082	37.8962	22.7984
b3glctb	0	3.17872	0.954593	2.93977	8.35815	6.09362	8.28536	5.48949	3.1497	1.33847	3.7967	7.98942	3.0743	0.913724	1.74002	0.238345	3.81828	1.4944	3.62682	1.95612	4.53077	6.37416	0.260505	5.91887	3.29365	3.06523	10.2112	1.65789	8.57933	3.28992	0.781713	5.30462	7.79034	4.70835	8.1425	0.292548	0.314051	7.33802	2.32036	2.391	0	1.09269	5.51919	0.159748	2.6602	2.44773	0.0906529	2.40759
b3gnt2a	0.964653	4.22914	5.85276	5.54376	7.22864	1.44637	0	0	0.72914	4.5469	3.22209	4.48003	0	0.906214	2.6366	6.45743	3.89419	5.22066	0	0.266661	1.58672	9.58325	1.66685	2.95751	3.28033	0.691671	1.22088	6.24644	0.159322	0.160625	0.816532	2.20002	3.03665	6.93614	2.86397	0.195098	8.68199	0	2.23141	2.45397	2.51742	1.10765	0	0.0583523	1.82172	0.0317117	1.20937	1.17905
b3gnt2b	1.93799	4.27594	0	3.25242	42.8045	0.229679	23.1031	0	0	12.8615	8.82409	10.392	0.678463	2.78372	0.772103	2.44497	19.7167	4.26308	0	10.2155	0	21.4947	18.6478	7.8756	16.6884	0.538689	0.151941	22.1778	2.07004	11.8827	0.695419	9.34306	17.7683	108.758	68.9095	27.7841	1.09277	3.4643	13.7281	0.139256	3.32087	11.6116	0.752071	45.6569	0.719152	0.249307	33.8311	14.4149
[truncated: 14,137 more rows]

## Sheet: Avg-PseudoCounts
	Averaged Pseudocounts from sheet 1 (n=6)
Gene name	AVG 0 hr	AVG 24 hpl	Avg 36 hpl	AVG 72 hpl	AVG 5dpl	AVG 10 dpl	AVG 14 dpl	AVG 28 dpl
LOC100000024	0	0	0	0	0	0	0	0
LOC100000034	0.817398	0.996084	1.13262	1.62524	0.970869	2.54352	1.39409	0.968508
LOC100000851	0	0	0	0	0.220959	0	0	0
LOC100001344	5.83186	7.59226	8.90551	6.00363	7.0951	8.13386	8.84779	5.5788
[truncated: 15,241 more rows]

## Sheet: 0-5dpl_Pairwise_CLL
	log2FC	logCPM	LR	PValue	FDR
[truncated: 15,245 more rows]

[truncated: 1 more sheets: 5-10dpl_Pairwise_AL]
